# Supplementary material for: The DNA methylation status of the serotonin metabolic pathway associated with reproductive inactivation induced by long-light exposure in Magang geese
Source: BMC Genomics. 2023 Jun 26;24:355. doi: 10.1186/s12864-023-09342-0 (PMC10294383; doi:10.1186/s12864-023-09342-0)
Supplement: Supplementary file 5 — Supplementary Material 5 [file 12864_2023_9342_MOESM5_ESM.xlsx]

## Sheet: CG-methylation in RA vs. RD
The detail of the significant CG-Methylation Region identify in comparision of RA vs. RD
Chromosome	Start	End	DMR_length	Number_of_DMS_in_DMR	Methylation_difference	Location_of_DMR	Location_of_DMR_in_gene	GeneID	Distance_to_gene	Gene_symbol
Scaffold_1	1030551	1030700	150	6	-21.4618	Unknown	Unknown	Unknown	0	NA
Scaffold_1	1096201	1096300	100	8	-33.2622	gene	intron	G00013	0	Tcerg1l
Scaffold_1	1650751	1650900	150	8	23.2976	Unknown	Unknown	Unknown	0	NA
Scaffold_1	1688601	1688700	100	5	30.9948	gene	intron	G00016	0	Mgmt
Scaffold_1	2334801	2334900	100	12	-27.5879	Unknown	Unknown	Unknown	0	NA
Scaffold_1	2583401	2583650	250	14	29.1349	gene	intron	G00018	0	PTPRE
Scaffold_1	2604201	2604300	100	6	-21.8745	gene	intron	G00018	0	PTPRE
Scaffold_1	3080801	3080950	150	11	18.3722	Unknown	Unknown	Unknown	0	NA
Scaffold_1	3105601	3105750	150	6	-28.6428	Unknown	Unknown	Unknown	0	NA
Scaffold_1	3249701	3249900	200	6	-61.9149	gene	intron	G00024	0	ADAM12
Scaffold_1	3559401	3559500	100	8	-21.3389	Unknown	Unknown	Unknown	0	NA
Scaffold_1	4088601	4088750	150	8	-19.0239	Unknown	Unknown	Unknown	0	NA
Scaffold_1	4091851	4091950	100	6	-25.7164	Unknown	Unknown	Unknown	0	NA
Scaffold_1	4131751	4131900	150	8	-25.1259	Unknown	Unknown	Unknown	0	NA
Scaffold_1	4134801	4134900	100	6	-18.9829	Unknown	Unknown	Unknown	0	NA
Scaffold_1	4149901	4150100	200	8	-28.8263	Unknown	Unknown	Unknown	0	NA
Scaffold_1	4241151	4241300	150	8	17.0229	gene	exon	G00039	0	CHST15
Scaffold_1	4311151	4311400	250	6	-50.5028	gene	exon	G00040	0	CPXM2
Scaffold_1	4337901	4338000	100	6	-49.0135	gene	intron	G00040	0	CPXM2
Scaffold_1	4360751	4361000	250	6	-43.4943	gene	exon	G00040	0	CPXM2
Scaffold_1	4379601	4379950	350	6	-42.0716	gene	exon	G00041	0	GPR26
Scaffold_1	4389151	4389300	150	6	-36.2252	gene	intron	G00041	0	GPR26
Scaffold_1	4389651	4389900	250	10	-23.2489	gene	intron	G00041	0	GPR26
Scaffold_1	4681101	4681200	100	6	17.9028	Unknown	Unknown	Unknown	0	NA
Scaffold_1	4974301	4974400	100	6	-23.0681	Unknown	Unknown	Unknown	0	NA
Scaffold_1	5271001	5271150	150	6	-34.3223	Unknown	Unknown	Unknown	0	NA
Scaffold_1	5305001	5305100	100	10	-25.7962	gene	intron	G00058	0	FGFR2
Scaffold_1	7212051	7212150	100	14	7.06512	Unknown	Unknown	Unknown	0	NA
Scaffold_1	7391701	7391850	150	8	-20.5366	gene	intron	G00080	0	Kcnk18
Scaffold_1	9186551	9186700	150	8	23.9927	gene	intron	G00098	0	PLEKHS1
Scaffold_1	9282501	9282600	100	6	-25.369	gene	intron	G00101	0	HABP2
Scaffold_1	9468751	9468900	150	6	23.9089	Unknown	Unknown	Unknown	0	NA
Scaffold_1	10799351	10799450	100	8	-20.3513	gene	intron	G00111	0	RBM20
Scaffold_1	10799701	10799850	150	10	-22.8142	gene	intron	G00111	0	RBM20
Scaffold_1	11140801	11140950	150	6	17.6859	gene	intron	G00116	0	ADD3
Scaffold_1	12702151	12702250	100	8	-19.7731	gene	intron	G00121	0	ITPRIP
Scaffold_1	13113151	13113250	100	6	-25.4391	gene	intron	G00128	0	SH3PXD2A
Scaffold_1	13113801	13113900	100	8	-22.4025	gene	intron	G00128	0	SH3PXD2A
Scaffold_1	13183051	13183150	100	14	26.0874	gene	intron	G00128	0	SH3PXD2A
Scaffold_1	13343451	13343550	100	18	17.3088	gene	intron	G00129	0	NEURL1
Scaffold_1	13385501	13385600	100	12	-21.1465	gene	intron	G00131	0	CALHM1
Scaffold_1	14012451	14012550	100	30	16.033	gene	exon	G00150	0	SEMA4G
Scaffold_1	14101001	14101100	100	12	-43.9352	gene	downstream	G00158	1700	LBX1
Scaffold_1	16729851	16729950	100	14	-24.9529	gene	intron	G00227	0	HHEX
Scaffold_1	17897951	17898150	200	6	-35.9009	Unknown	Unknown	Unknown	0	NA
Scaffold_1	17941801	17941950	150	8	22.3336	Unknown	Unknown	Unknown	0	NA
Scaffold_1	18033651	18033800	150	6	-31.2771	gene	intron	G00252	0	PANK1
Scaffold_1	18047901	18048000	100	5	-40.7825	gene	intron	G00252	0	PANK1
Scaffold_1	18057151	18057250	100	6	45.533	Unknown	Unknown	Unknown	0	NA
Scaffold_1	18060201	18060550	350	10	-40.7352	Unknown	Unknown	Unknown	0	NA
Scaffold_1	23674401	23674550	150	6	-25.999	Unknown	Unknown	Unknown	0	NA
Scaffold_1	23838101	23838200	100	6	-39.5347	Unknown	Unknown	Unknown	0	NA
Scaffold_1	23840051	23840350	300	12	-30.7074	Unknown	Unknown	Unknown	0	NA
Scaffold_1	23842951	23843050	100	10	-30.5662	Unknown	Unknown	Unknown	0	NA
Scaffold_1	23885201	23885350	150	6	-22.7941	Unknown	Unknown	Unknown	0	NA
Scaffold_1	23929751	23929900	150	6	-26.4577	Unknown	Unknown	Unknown	0	NA
Scaffold_1	24071201	24071300	100	6	-23.4193	Unknown	Unknown	Unknown	0	NA
Scaffold_1	24079201	24079500	300	12	-21.89	Unknown	Unknown	Unknown	0	NA
Scaffold_1	24200551	24200650	100	6	-23.7471	gene	intron	G00341	0	IPMK
Scaffold_1	24363851	24363950	100	12	-33.1094	gene	intron	G00350	0	PLA2G12B
Scaffold_1	24537951	24538100	150	6	30.8783	gene	intron	G00353	0	micu1
Scaffold_1	29112551	29112700	150	6	-30.2464	Unknown	Unknown	Unknown	0	NA
Scaffold_1	29652851	29653150	300	10	42.5429	Unknown	Unknown	Unknown	0	NA
Scaffold_1	30321751	30321850	100	6	-53.7192	gene	intron	G00421	0	GRID1
Scaffold_1	30336651	30336800	150	9	40.5389	gene	intron	G00421	0	GRID1
Scaffold_1	30382751	30382900	150	6	-29.5548	gene	intron	G00421	0	GRID1
Scaffold_1	30384051	30384150	100	6	-25.9773	gene	intron	G00421	0	GRID1
Scaffold_1	31101601	31101750	150	6	-26.5266	Unknown	Unknown	Unknown	0	NA
Scaffold_1	31103501	31103600	100	6	-30.483	Unknown	Unknown	Unknown	0	NA
Scaffold_1	31223551	31223650	100	6	-28.4353	gene	intron	G00436	0	CHAT
Scaffold_1	31368951	31369050	100	8	32.9746	Unknown	Unknown	Unknown	0	NA
Scaffold_1	31408651	31408800	150	6	35.8438	gene	intron	G00442	0	GHITM
Scaffold_1	31415551	31415800	250	10	25.3838	gene	intron	G00442	0	GHITM
Scaffold_1	31419351	31419450	100	5	-32.7648	gene	intron	G00442	0	GHITM
Scaffold_1	32759551	32759650	100	6	-22.2142	Unknown	Unknown	Unknown	0	NA
Scaffold_1	33085951	33086050	100	8	25.016	gene	intron	G00456	0	rasgef1a
Scaffold_1	33105101	33105200	100	7	32.4635	gene	intron	G00456	0	rasgef1a
Scaffold_1	33175851	33176000	150	6	-24.6995	gene	intron	G00457	0	CSGALNACT2
Scaffold_1	33727101	33727250	150	7	-37.439	gene	intron	G00464	0	ZCCHC24
Scaffold_1	33734001	33734350	350	10	-35.5487	gene	intron	G00464	0	ZCCHC24
Scaffold_1	33979401	33979500	100	8	-17.9807	gene	intron	G00466	0	Zmiz1
Scaffold_1	34240851	34240950	100	8	-25.265	Unknown	Unknown	Unknown	0	NA
Scaffold_1	34416651	34416750	100	6	21.272	Unknown	Unknown	Unknown	0	NA
Scaffold_1	35453651	35453750	100	10	-18.9857	Unknown	Unknown	Unknown	0	NA
Scaffold_1	37410051	37410200	150	8	-19.907	gene	intron	G00484	0	Camk2g
Scaffold_10	249151	249400	250	52	35.4163	Unknown	Unknown	Unknown	0	NA
Scaffold_10	2666001	2666100	100	6	31.2705	gene	intron	G05199	0	COL4A6
Scaffold_10	3261501	3261700	200	10	-29.9345	gene	intron	G05208	0	pak3
Scaffold_10	3871101	3871200	100	8	27.3222	gene	exon	G05215	0	ATP7A
Scaffold_10	3945601	3945700	100	10	-13.2438	gene	intron	G05217	0	ATRX
Scaffold_10	4005451	4005550	100	6	-26.3084	gene	upstream	G05218	-1722	FGF16
Scaffold_10	4115651	4115750	100	6	-25.0648	Unknown	Unknown	Unknown	0	NA
Scaffold_10	4227051	4227150	100	6	-21.9845	gene	downstream	G05220	1228	UPRT
Scaffold_10	4229901	4230050	150	8	-28.5482	gene	intron	G05220	0	UPRT
Scaffold_10	4230351	4230450	100	5	-27.8323	gene	intron	G05220	0	UPRT
Scaffold_10	5204851	5205000	150	5	37.72	gene	downstream	G05235	1826	amer1
Scaffold_10	5814801	5814950	150	16	-30.8644	Unknown	Unknown	Unknown	0	NA
Scaffold_10	5948451	5948550	100	6	24.8054	gene	upstream	G05262	-1211	HEPACAM2
Scaffold_10	6005101	6005250	150	8	26.7174	gene	exon	G05267	0	HEPACAM2
Scaffold_10	6213001	6213300	300	48	-23.0359	gene	intron	G05280	0	Mid2
Scaffold_10	6414751	6414900	150	12	15.2922	Unknown	Unknown	Unknown	0	NA
Scaffold_10	7109701	7109800	100	8	-27.9637	gene	intron	G05321	0	Il1rapl2
Scaffold_10	8082201	8082350	150	14	-17.0211	Unknown	Unknown	Unknown	0	NA
Scaffold_10	8110551	8110900	350	8	-37.8654	Unknown	Unknown	Unknown	0	NA
Scaffold_10	8113351	8113450	100	6	-35.1431	Unknown	Unknown	Unknown	0	NA
Scaffold_10	8134001	8134100	100	10	-31.1728	Unknown	Unknown	Unknown	0	NA
Scaffold_10	8143701	8143800	100	6	-28.9213	Unknown	Unknown	Unknown	0	NA
Scaffold_10	8436001	8436150	150	6	33.7413	gene	intron	G05336	0	Aff2
Scaffold_10	8442551	8442700	150	6	-29.5383	gene	intron	G05336	0	Aff2
Scaffold_10	8562651	8562800	150	6	28.3717	gene	intron	G05336	0	Aff2
Scaffold_10	8651851	8652000	150	8	-30.3388	gene	intron	G05336	0	Aff2
Scaffold_10	8742001	8742150	150	6	-25.3771	Unknown	Unknown	Unknown	0	NA
Scaffold_10	8755151	8755300	150	14	-23.9122	Unknown	Unknown	Unknown	0	NA
Scaffold_10	8768801	8768900	100	6	-34.2238	Unknown	Unknown	Unknown	0	NA
Scaffold_10	8770801	8771000	200	8	-28.5652	Unknown	Unknown	Unknown	0	NA
Scaffold_10	8913851	8913950	100	6	-28.6899	Unknown	Unknown	Unknown	0	NA
Scaffold_10	8939351	8939500	150	8	-24.5181	Unknown	Unknown	Unknown	0	NA
Scaffold_10	9041001	9041250	250	8	-61.5272	Unknown	Unknown	Unknown	0	NA
Scaffold_10	9194651	9194950	300	6	30.498	Unknown	Unknown	Unknown	0	NA
Scaffold_10	9196151	9196300	150	6	-24.4119	Unknown	Unknown	Unknown	0	NA
Scaffold_10	9196451	9196600	150	6	24.1371	Unknown	Unknown	Unknown	0	NA
Scaffold_10	9210001	9210150	150	6	25.8701	Unknown	Unknown	Unknown	0	NA
Scaffold_10	10992501	10992600	100	22	33.3656	Unknown	Unknown	Unknown	0	NA
Scaffold_10	11015001	11015100	100	6	-43.3906	gene	intron	G05350	0	FRMPD3
Scaffold_10	11015801	11015900	100	11	29.9707	gene	intron	G05350	0	FRMPD3
Scaffold_10	11018601	11018750	150	8	22.3637	gene	intron	G05350	0	FRMPD3
Scaffold_10	11027901	11028050	150	8	-20.8831	gene	exon	G05350	0	FRMPD3
Scaffold_10	11080801	11080950	150	28	-25.8919	Unknown	Unknown	Unknown	0	NA
Scaffold_10	11149001	11149100	100	12	-20.9445	gene	upstream	G05362	-208	DRP2
Scaffold_10	11266951	11267050	100	6	-30.3065	gene	intron	G05371	0	FUNDC2
Scaffold_10	11285251	11285350	100	12	-20.3345	gene	intron	G05373	0	brcc3
Scaffold_10	11289401	11289900	500	13	-29.1423	gene	exon	G05374	0	ACRC
Scaffold_10	11325901	11326000	100	6	-14.1363	gene	intron	G05376	0	TAF1
Scaffold_10	11530001	11530100	100	20	31.3527	Unknown	Unknown	Unknown	0	NA
Scaffold_10	11535001	11535150	150	12	-36.4441	gene	intron	G05389	0	Foxo4
Scaffold_10	11702451	11702750	300	8	-46.3062	Unknown	Unknown	Unknown	0	NA
Scaffold_10	11707101	11707250	150	8	38.5994	Unknown	Unknown	Unknown	0	NA
Scaffold_10	11801701	11801800	100	6	23.1535	Unknown	Unknown	Unknown	0	NA
Scaffold_10	11878801	11879100	300	6	34.6729	gene	intron	G05397	0	Htr2c
Scaffold_10	12210801	12210950	150	6	-17.8316	gene	intron	G05401	0	PLS3
Scaffold_10	12593051	12593200	150	8	-31.3527	gene	intron	G05406	0	WDR44
Scaffold_10	12729601	12729750	150	6	41.4584	Unknown	Unknown	Unknown	0	NA
Scaffold_10	12976901	12977050	150	6	29.0567	gene	intron	G05413	0	HS6ST2
Scaffold_10	12995401	12995500	100	8	-24.6906	gene	intron	G05413	0	HS6ST2
Scaffold_10	13005801	13005900	100	8	28.0278	gene	intron	G05413	0	HS6ST2
Scaffold_10	13019901	13020000	100	6	-29.4595	gene	intron	G05413	0	HS6ST2
Scaffold_10	13028551	13028700	150	5	48.332	gene	intron	G05413	0	HS6ST2
Scaffold_10	14060401	14060550	150	8	-33.7306	Unknown	Unknown	Unknown	0	NA
Scaffold_10	14563551	14563700	150	6	-25.4512	gene	intron	G05434	0	Fgf13
Scaffold_10	14598701	14598900	200	6	38.0729	Unknown	Unknown	Unknown	0	NA
Scaffold_10	14609451	14609600	150	6	31.9684	Unknown	Unknown	Unknown	0	NA
Scaffold_10	14620101	14620500	400	10	26.755	Unknown	Unknown	Unknown	0	NA
Scaffold_10	14624101	14624350	250	8	41.5459	Unknown	Unknown	Unknown	0	NA
Scaffold_10	14628001	14628150	150	10	13.76	Unknown	Unknown	Unknown	0	NA
Scaffold_10	14700951	14701050	100	11	-23.6643	gene	intron	G05436	0	MCF2
Scaffold_10	14736851	14737050	200	6	43.5422	gene	exon	G05437	0	Atp11c
Scaffold_10	18191351	18191450	100	8	36.9274	gene	intron	G05453	0	Dach2
Scaffold_10	18280751	18280900	150	8	-26.2711	gene	intron	G05453	0	Dach2
Scaffold_10	18363101	18363200	100	8	-29.1781	gene	intron	G05453	0	Dach2
Scaffold_10	18832251	18832350	100	6	-25.6058	Unknown	Unknown	Unknown	0	NA
Scaffold_10	19047051	19047150	100	14	-54.9164	Unknown	Unknown	Unknown	0	NA
Scaffold_10	19121401	19121800	400	10	-37.4721	Unknown	Unknown	Unknown	0	NA
Scaffold_10	19144001	19144150	150	6	-51.25	Unknown	Unknown	Unknown	0	NA
Scaffold_10	20036351	20036500	150	26	20.2002	gene	intron	G05489	0	fam155b
Scaffold_10	20037051	20037150	100	8	21.0035	gene	intron	G05489	0	fam155b
Scaffold_10	20062501	20062600	100	8	32.6802	Unknown	Unknown	Unknown	0	NA
Scaffold_10	20176351	20176450	100	6	30.1219	Unknown	Unknown	Unknown	0	NA
Scaffold_10	20268951	20269050	100	18	-19.8374	Unknown	Unknown	Unknown	0	NA
Scaffold_10	20288601	20288700	100	5	27.9123	Unknown	Unknown	Unknown	0	NA
Scaffold_10	20352901	20353200	300	8	20.4803	Unknown	Unknown	Unknown	0	NA
Scaffold_10	20463951	20464050	100	8	-20.2867	Unknown	Unknown	Unknown	0	NA
Scaffold_10	20475551	20475650	100	6	29.6954	Unknown	Unknown	Unknown	0	NA
Scaffold_10	20477001	20477100	100	6	31.7298	Unknown	Unknown	Unknown	0	NA
Scaffold_10	20478001	20478150	150	12	18.9365	Unknown	Unknown	Unknown	0	NA
Scaffold_10	20605401	20605500	100	6	33.4379	Unknown	Unknown	Unknown	0	NA
Scaffold_10	20734051	20734200	150	20	-16.8545	gene	intron	G05495	0	OPHN1
Scaffold_10	20735451	20735600	150	30	31.9787	gene	intron	G05495	0	OPHN1
Scaffold_11	964201	964300	100	14	-27.753	Unknown	Unknown	Unknown	0	NA
Scaffold_11	985251	985550	300	28	7.83066	gene	intron	G05520	0	MEIS2
Scaffold_11	1017401	1017550	150	6	18.8254	gene	intron	G05520	0	MEIS2
Scaffold_11	1035451	1035550	100	12	-14.8666	gene	intron	G05520	0	MEIS2
Scaffold_11	1398051	1398150	100	6	-29.2878	Unknown	Unknown	Unknown	0	NA
Scaffold_11	1767951	1768050	100	10	-24.7258	gene	exon	G05522	0	C1D
Scaffold_11	3360701	3360850	150	6	25.5571	gene	intron	G05536	0	Macrod2
Scaffold_11	4240351	4240750	400	10	-38.2275	Unknown	Unknown	Unknown	0	NA
Scaffold_11	5600851	5601200	350	8	-56.0929	Unknown	Unknown	Unknown	0	NA
Scaffold_11	5624251	5624400	150	6	-63.7481	Unknown	Unknown	Unknown	0	NA
Scaffold_11	5670651	5670800	150	6	-41.3005	gene	intron	G05555	0	HAO1
Scaffold_11	5672751	5672900	150	6	-39.0342	gene	intron	G05555	0	HAO1
Scaffold_11	5774951	5775100	150	7	-21.077	Unknown	Unknown	Unknown	0	NA
Scaffold_11	5791001	5791150	150	6	-50.1591	Unknown	Unknown	Unknown	0	NA
Scaffold_11	5829001	5829150	150	6	-27.7353	Unknown	Unknown	Unknown	0	NA
Scaffold_11	5851101	5851200	100	12	-21.9161	Unknown	Unknown	Unknown	0	NA
Scaffold_11	5878751	5878850	100	7	-38.7825	Unknown	Unknown	Unknown	0	NA
Scaffold_11	5880101	5880300	200	10	-28.862	Unknown	Unknown	Unknown	0	NA
Scaffold_11	5889101	5889250	150	6	-24.7271	Unknown	Unknown	Unknown	0	NA
Scaffold_11	5892651	5892800	150	10	-17.8143	Unknown	Unknown	Unknown	0	NA
Scaffold_11	5940551	5940650	100	8	29.7393	Unknown	Unknown	Unknown	0	NA
Scaffold_11	5943601	5943700	100	8	-23.5974	Unknown	Unknown	Unknown	0	NA
Scaffold_11	12801501	12801600	100	7	-21.3682	gene	intron	G05648	0	CUL9
Scaffold_11	13036251	13036400	150	12	-23.3042	gene	exon	G05660	0	ABHD12
Scaffold_11	13482351	13482450	100	6	-25.3425	gene	intron	G05674	0	Syndig1
Scaffold_11	13558201	13558350	150	6	23.873	Unknown	Unknown	Unknown	0	NA
Scaffold_11	13769101	13769200	100	9	43.2091	Unknown	Unknown	Unknown	0	NA
Scaffold_11	13784851	13784950	100	6	34.5832	gene	exon	G05678	0	Snx5
Scaffold_11	13785451	13785600	150	5	-48.5398	gene	exon	G05678	0	Snx5
Scaffold_11	16989151	16989500	350	8	23.6906	gene	intron	G05709	0	Ankrd9
Scaffold_11	17122301	17122450	150	6	47.3594	gene	intron	G05709	0	Ankrd9
Scaffold_11	18302401	18302500	100	6	-39.0281	gene	upstream	G05729	-455	SDE2
Scaffold_11	18498501	18498650	150	6	-30.4037	gene	intron	G05735	0	FLVCR1
Scaffold_11	19133651	19133750	100	6	-20.8207	gene	intron	G05740	0	SMYD2
Scaffold_11	19167301	19167400	100	5	-33.6861	gene	exon	G05741	0	PTPN14
Scaffold_11	19179901	19180000	100	6	-26.8251	gene	intron	G05741	0	PTPN14
Scaffold_11	19194501	19194650	150	8	-32.0543	gene	intron	G05741	0	PTPN14
Scaffold_11	19252701	19252800	100	10	-29.4887	Unknown	Unknown	Unknown	0	NA
Scaffold_11	19470051	19470300	250	8	-25.9201	gene	intron	G05744	0	KCNK2
Scaffold_11	19491751	19491900	150	5	-28.8488	gene	intron	G05744	0	KCNK2
Scaffold_11	22092401	22092500	100	15	-29.8877	gene	exon	G05760	0	HLX
Scaffold_11	22437201	22437300	100	8	-23.8198	Unknown	Unknown	Unknown	0	NA
Scaffold_11	24130751	24130850	100	8	-28.8744	gene	intron	G05796	0	Traf5
Scaffold_11	24359201	24359300	100	5	29.4248	gene	intron	G05798	0	Kcnh1
Scaffold_11	24994751	24994900	150	10	-20.8138	Unknown	Unknown	Unknown	0	NA
Scaffold_11	27079401	27079550	150	6	-24.3987	gene	intron	G05816	0	THADA
Scaffold_11	27110251	27110400	150	6	-22.4526	gene	intron	G05816	0	THADA
Scaffold_11	27527301	27527450	150	6	36.5848	Unknown	Unknown	Unknown	0	NA
Scaffold_11	27657751	27657900	150	6	-22.642	gene	intron	G05826	0	CAMKMT
Scaffold_11	27770151	27770250	100	11	-29.6695	gene	intron	G05826	0	CAMKMT
Scaffold_11	27833251	27833400	150	6	-33.0122	gene	intron	G05826	0	CAMKMT
Scaffold_11	28303851	28303950	100	6	-20.6413	gene	intron	G05829	0	SRBD1
Scaffold_11	28356301	28356400	100	6	-29.6562	gene	intron	G05829	0	SRBD1
Scaffold_11	28361451	28361600	150	6	-23.6133	gene	intron	G05829	0	SRBD1
Scaffold_11	28475501	28475750	250	5	-51.3959	gene	intron	G05830	0	PRKCE
Scaffold_11	28944701	28944800	100	8	-22.0148	gene	intron	G05832	0	RHOQ
Scaffold_11	32525951	32526100	150	6	52.1678	gene	intron	G05859	0	MDGA1
Scaffold_11	36434551	36434650	100	18	19.6674	Unknown	Unknown	Unknown	0	NA
Scaffold_11	37562301	37562400	100	7	23.7107	gene	intron	G05930	0	ADSS
Scaffold_11	41029651	41029800	150	6	-32.3817	Unknown	Unknown	Unknown	0	NA
Scaffold_11	41542301	41542400	100	12	19.701	Unknown	Unknown	Unknown	0	NA
Scaffold_11	41762201	41762400	200	6	-48.5079	gene	intron	G05965	0	Slc35f4
Scaffold_11	41895651	41895800	150	5	-34.9629	Unknown	Unknown	Unknown	0	NA
Scaffold_11	41908351	41908500	150	6	-29.8877	Unknown	Unknown	Unknown	0	NA
Scaffold_11	41911101	41911350	250	10	-46.1068	Unknown	Unknown	Unknown	0	NA
Scaffold_11	41923151	41923300	150	7	-44.0796	Unknown	Unknown	Unknown	0	NA
Scaffold_11	41955051	41955450	400	18	-34.0614	gene	intron	G05966	0	Kcnk1
Scaffold_11	41956351	41956650	300	5	-36.9493	gene	intron	G05966	0	Kcnk1
Scaffold_11	41970151	41970650	500	18	-23.4257	gene	intron	G05966	0	Kcnk1
Scaffold_11	41978851	41979000	150	8	-29.457	Unknown	Unknown	Unknown	0	NA
Scaffold_11	41981051	41981200	150	6	-36.0079	Unknown	Unknown	Unknown	0	NA
Scaffold_11	42269101	42269200	100	6	18.9246	gene	exon	G05968	0	PCNXL2
Scaffold_11	42925951	42926050	100	8	19.8559	gene	intron	G05973	0	DISC1
Scaffold_11	43021151	43021250	100	6	-22.182	gene	intron	G05975	0	EGLN1
Scaffold_11	43122901	43123000	100	6	-28.3468	Unknown	Unknown	Unknown	0	NA
Scaffold_11	43208901	43209050	150	6	-28.2345	Unknown	Unknown	Unknown	0	NA
Scaffold_11	43209351	43209450	100	6	-19.3203	Unknown	Unknown	Unknown	0	NA
Scaffold_11	43248251	43248400	150	12	-36.8456	Unknown	Unknown	Unknown	0	NA
Scaffold_11	43248651	43248800	150	6	-35.5367	Unknown	Unknown	Unknown	0	NA
Scaffold_11	43249101	43249450	350	8	-40.2783	Unknown	Unknown	Unknown	0	NA
Scaffold_11	43642751	43642900	150	6	-23.7862	gene	intron	G05987	0	PGBD5
Scaffold_11	46184501	46184650	150	5	-31.1774	gene	intron	G06022	0	Rps6ka2
Scaffold_11	46248251	46248400	150	5	-40.0906	gene	intron	G06022	0	Rps6ka2
Scaffold_11	47743301	47743400	100	16	-26.9197	gene	intron	G06026	0	QKI
Scaffold_11	47970851	47971000	150	6	33.5541	gene	intron	G06027	0	Pacrg
Scaffold_11	48962951	48963100	150	12	-34.5991	gene	intron	G06029	0	AGPAT4
Scaffold_11	49437351	49437550	200	8	36.182	gene	intron	G06043	0	SOD2
Scaffold_11	51649651	51649750	100	10	-23.0136	gene	intron	G06056	0	SASH1
Scaffold_11	52228101	52228300	200	10	-27.2519	gene	intron	G06065	0	PCMT1
Scaffold_11	52297501	52297650	150	6	-21.2308	gene	upstream	G06067	-1649	Ppp1r14c
Scaffold_11	52352351	52352450	100	6	-23.2239	gene	downstream	G06067	526	Ppp1r14c
Scaffold_11	52373801	52374150	350	6	41.7526	Unknown	Unknown	Unknown	0	NA
Scaffold_11	54425651	54425750	100	5	-37.3386	gene	intron	G06086	0	CNKSR3
Scaffold_11	57049301	57049450	150	6	-24.5024	Unknown	Unknown	Unknown	0	NA
Scaffold_11	57075201	57075300	100	6	24.0166	gene	intron	G06113	0	HIVEP2
Scaffold_11	57085051	57085150	100	5	26.9257	gene	intron	G06113	0	HIVEP2
Scaffold_11	57117051	57117150	100	6	22.9452	gene	intron	G06113	0	HIVEP2
Scaffold_11	57980101	57980200	100	6	-20.8513	Unknown	Unknown	Unknown	0	NA
Scaffold_11	58426651	58426800	150	6	40.7193	Unknown	Unknown	Unknown	0	NA
Scaffold_11	58551951	58552050	100	8	-21.7572	gene	intron	G06119	0	HECA
Scaffold_11	58804901	58805000	100	8	-32.8287	gene	intron	G06123	0	NHSL1
Scaffold_11	58897651	58897800	150	6	25.0091	gene	intron	G06124	0	NA
Scaffold_11	58915551	58915650	100	10	25.0498	gene	exon	G06125	0	ARFGEF3
Scaffold_11	59031901	59032000	100	6	33.6771	gene	intron	G06126	0	PERP
Scaffold_11	59119551	59119700	150	14	-15.3906	gene	intron	G06128	0	TNFAIP3
Scaffold_11	61550551	61550650	100	6	-25.948	gene	intron	G06155	0	Stx7
Scaffold_11	62134401	62134500	100	6	-24.3343	gene	intron	G06161	0	AKAP7
Scaffold_11	63597501	63597650	150	14	-26.5545	Unknown	Unknown	Unknown	0	NA
Scaffold_11	65579351	65579450	100	5	-24.0785	gene	intron	G06186	0	NKAIN2
Scaffold_11	68060501	68060600	100	6	-31.5637	gene	intron	G06201	0	CEP85L
Scaffold_11	68066051	68066200	150	6	-34.2389	gene	intron	G06201	0	CEP85L
Scaffold_11	70086301	70086400	100	6	-23.4917	Unknown	Unknown	Unknown	0	NA
Scaffold_11	70938901	70939050	150	5	-42.1151	Unknown	Unknown	Unknown	0	NA
Scaffold_11	71207601	71207700	100	6	-29.0872	gene	intron	G06228	0	FYN
Scaffold_11	71932301	71932400	100	12	-28.0895	gene	upstream	G06242	-444	METTL24
Scaffold_11	72010551	72010750	200	5	-58.4915	gene	intron	G06243	0	Cdc40
Scaffold_11	72119901	72120050	150	8	29.3396	Unknown	Unknown	Unknown	0	NA
Scaffold_11	72134801	72135200	400	8	23.701	Unknown	Unknown	Unknown	0	NA
Scaffold_11	72150851	72151000	150	5	32.164	Unknown	Unknown	Unknown	0	NA
Scaffold_11	72207701	72207850	150	6	23.5407	gene	exon	G06246	0	FIG4
Scaffold_11	72681651	72681750	100	6	-39.0123	Unknown	Unknown	Unknown	0	NA
Scaffold_11	73197851	73197950	100	6	-19.8347	gene	intron	G06262	0	SOBP
Scaffold_11	74123201	74123350	150	6	29.9872	Unknown	Unknown	Unknown	0	NA
Scaffold_11	74323251	74323350	100	6	-29.5044	Unknown	Unknown	Unknown	0	NA
Scaffold_11	76376151	76376350	200	10	-28.7645	gene	intron	G06275	0	GRIK2
Scaffold_11	78599451	78599550	100	6	-23.2676	gene	intron	G06286	0	MMS22L
Scaffold_11	78641851	78641950	100	8	-10.6726	gene	intron	G06287	0	KLHL32
Scaffold_11	78675051	78675150	100	6	-23.4625	gene	intron	G06287	0	KLHL32
Scaffold_11	78820851	78820950	100	6	-24.5147	gene	intron	G06289	0	GPR63
Scaffold_11	79061251	79061550	300	6	-25.8638	Unknown	Unknown	Unknown	0	NA
Scaffold_11	81791301	81791400	100	6	33.353	gene	intron	G06297	0	BACH2
Scaffold_11	81791551	81791650	100	6	26.7187	gene	intron	G06297	0	BACH2
Scaffold_11	81819551	81819750	200	8	32.4669	gene	intron	G06297	0	BACH2
Scaffold_11	81819901	81820050	150	5	30.7374	gene	intron	G06297	0	BACH2
Scaffold_11	82335351	82335450	100	8	-31.152	gene	intron	G06308	0	Rngtt
Scaffold_11	82383001	82383100	100	6	-31.5428	gene	intron	G06308	0	Rngtt
Scaffold_11	82770801	82770900	100	8	-32.1028	Unknown	Unknown	Unknown	0	NA
Scaffold_11	82795501	82795600	100	8	-19.1623	Unknown	Unknown	Unknown	0	NA
Scaffold_11	84426751	84427100	350	6	-25.8168	gene	intron	G06334	0	ME1
Scaffold_11	84478801	84479000	200	6	-45.0169	gene	intron	G06334	0	ME1
Scaffold_11	84535151	84535300	150	8	-19.0642	gene	intron	G06336	0	DOPEY1
Scaffold_11	84577651	84577750	100	6	-23.8144	gene	exon	G06336	0	DOPEY1
Scaffold_11	85966051	85966200	150	6	-21.7667	gene	intron	G06343	0	ELOVL4
Scaffold_11	85969151	85969300	150	6	-49.3266	gene	intron	G06343	0	ELOVL4
Scaffold_11	86015751	86016150	400	8	-44.0067	Unknown	Unknown	Unknown	0	NA
Scaffold_11	86035401	86035500	100	8	-24.215	Unknown	Unknown	Unknown	0	NA
Scaffold_11	86219601	86219750	150	6	-26.9878	Unknown	Unknown	Unknown	0	NA
Scaffold_11	86227651	86227800	150	8	-23.2644	Unknown	Unknown	Unknown	0	NA
Scaffold_11	86238451	86238550	100	8	-23.3152	Unknown	Unknown	Unknown	0	NA
Scaffold_11	86539751	86539900	150	6	-38.4925	Unknown	Unknown	Unknown	0	NA
Scaffold_11	88125101	88125200	100	6	24.1986	Unknown	Unknown	Unknown	0	NA
Scaffold_11	88238701	88238850	150	6	-36.0435	Unknown	Unknown	Unknown	0	NA
Scaffold_11	88374251	88374400	150	6	25.5027	Unknown	Unknown	Unknown	0	NA
Scaffold_11	88735251	88735350	100	5	36.5912	Unknown	Unknown	Unknown	0	NA
Scaffold_11	88952551	88952650	100	8	30.2162	Unknown	Unknown	Unknown	0	NA
Scaffold_11	89014001	89014400	400	10	35.9102	Unknown	Unknown	Unknown	0	NA
Scaffold_11	89137801	89137900	100	6	26.6208	Unknown	Unknown	Unknown	0	NA
Scaffold_11	89184501	89184650	150	5	38.3569	gene	intron	G06376	0	FAM49A
Scaffold_11	90933251	90933400	150	9	19.4907	Unknown	Unknown	Unknown	0	NA
Scaffold_11	90994951	90995250	300	6	30.6867	Unknown	Unknown	Unknown	0	NA
Scaffold_11	90995901	90996350	450	14	25.3392	Unknown	Unknown	Unknown	0	NA
Scaffold_11	91603201	91603350	150	6	33.7344	Unknown	Unknown	Unknown	0	NA
Scaffold_11	92711401	92711500	100	6	37.6389	gene	intron	G06396	0	GRHL1
Scaffold_11	103056351	103056500	150	10	-24.9268	gene	intron	G06458	0	DST
Scaffold_11	103347451	103347550	100	6	-38.2664	gene	intron	G06460	0	ZNF451
Scaffold_11	103347951	103348100	150	6	-36.9232	gene	intron	G06460	0	ZNF451
Scaffold_11	103348551	103348700	150	8	-30.4461	gene	intron	G06460	0	ZNF451
Scaffold_11	103368351	103368500	150	12	-20.1944	gene	exon	G06461	0	Bag2
Scaffold_11	103369601	103370000	400	9	-45.3221	gene	exon	G06461	0	Bag2
Scaffold_11	103450501	103450600	100	6	19.5194	gene	intron	G06463	0	Prim2
Scaffold_11	105056601	105056700	100	8	20.0777	gene	intron	G06469	0	TFAP2B
Scaffold_11	105727051	105727450	400	12	30.0411	gene	exon	G06472	0	PKHD1
Scaffold_11	105729601	105729700	100	6	-33.3535	gene	exon	G06472	0	PKHD1
Scaffold_11	105791451	105791600	150	12	-24.4067	Unknown	Unknown	Unknown	0	NA
Scaffold_11	105871351	105871450	100	6	-21.2015	gene	exon	G06478	0	TRAM2
Scaffold_11	105881251	105881400	150	17	29.9948	gene	intron	G06478	0	TRAM2
Scaffold_11	105999851	106000250	400	8	-21.7353	Unknown	Unknown	Unknown	0	NA
Scaffold_11	106132101	106132200	100	5	31.7304	Unknown	Unknown	Unknown	0	NA
Scaffold_11	106150051	106150200	150	6	43.9059	gene	intron	G06484	0	Blk
Scaffold_11	107561751	107561900	150	16	-20.8067	Unknown	Unknown	Unknown	0	NA
Scaffold_11	107711651	107711750	100	6	23.1651	gene	intron	G06503	0	ELP3
Scaffold_11	107714251	107714400	150	5	24.4525	gene	intron	G06503	0	ELP3
Scaffold_11	107764551	107764700	150	5	40.2195	gene	intron	G06503	0	ELP3
Scaffold_11	107766151	107766300	150	7	41.6245	gene	intron	G06503	0	ELP3
Scaffold_11	107842751	107842850	100	19	-31.2847	gene	intron	G06506	0	znf395
Scaffold_11	107848101	107848200	100	18	24.8068	gene	exon	G06506	0	znf395
Scaffold_11	107855551	107855650	100	14	-20.6489	Unknown	Unknown	Unknown	0	NA
Scaffold_11	107856901	107857000	100	6	-31.183	Unknown	Unknown	Unknown	0	NA
Scaffold_11	107860001	107860100	100	5	-26.3936	gene	downstream	G06507	1876	NA
Scaffold_11	107910001	107910100	100	14	-17.1989	gene	intron	G06508	0	Ncoa1
Scaffold_11	107927751	107927950	200	8	-38.1485	gene	intron	G06508	0	Ncoa1
Scaffold_11	107968501	107968600	100	24	21.1119	gene	intron	G06508	0	Ncoa1
Scaffold_11	107983101	107983200	100	8	-25.6552	gene	intron	G06508	0	Ncoa1
Scaffold_11	108163951	108164050	100	16	-22.3378	gene	downstream	G06516	612	TRIM35
Scaffold_11	108277501	108277650	150	14	-25.0836	Unknown	Unknown	Unknown	0	NA
Scaffold_11	109045451	109045550	100	5	-23.0157	gene	downstream	G06547	1305	SUPT3H
Scaffold_11	112133301	112133450	150	6	30.7114	Unknown	Unknown	Unknown	0	NA
Scaffold_11	112888451	112888550	100	6	-14.9376	Unknown	Unknown	Unknown	0	NA
Scaffold_11	113597301	113597450	150	6	-19.1437	gene	intron	G06584	0	HS1BP3
Scaffold_11	113630701	113631000	300	8	-22.3722	Unknown	Unknown	Unknown	0	NA
Scaffold_11	113704451	113704550	100	10	-15.7204	Unknown	Unknown	Unknown	0	NA
Scaffold_11	113706501	113706750	250	18	-9.1713	Unknown	Unknown	Unknown	0	NA
Scaffold_11	113767151	113767300	150	6	-27.7736	Unknown	Unknown	Unknown	0	NA
Scaffold_11	113791351	113791650	300	6	-49.2062	Unknown	Unknown	Unknown	0	NA
Scaffold_11	114294451	114294550	100	6	19.9283	gene	intron	G06591	0	NA
Scaffold_11	114321551	114321750	200	10	28.8776	gene	downstream	G06591	419	NA
Scaffold_11	114451801	114451950	150	6	-40.411	Unknown	Unknown	Unknown	0	NA
Scaffold_11	114467701	114467850	150	6	-29.6125	Unknown	Unknown	Unknown	0	NA
Scaffold_11	114645951	114646050	100	6	-30.6556	Unknown	Unknown	Unknown	0	NA
Scaffold_11	114647351	114647500	150	6	-33.5228	Unknown	Unknown	Unknown	0	NA
Scaffold_11	114657201	114657500	300	6	-59.7188	Unknown	Unknown	Unknown	0	NA
Scaffold_11	114720351	114720500	150	6	25.0591	Unknown	Unknown	Unknown	0	NA
Scaffold_11	114792101	114792250	150	6	-25.9264	Unknown	Unknown	Unknown	0	NA
Scaffold_11	115067201	115067350	150	6	60.6082	Unknown	Unknown	Unknown	0	NA
Scaffold_11	115081701	115081850	150	6	-28.1854	Unknown	Unknown	Unknown	0	NA
Scaffold_11	115096401	115096500	100	6	31.2526	Unknown	Unknown	Unknown	0	NA
Scaffold_11	115130501	115130600	100	10	31.9006	Unknown	Unknown	Unknown	0	NA
Scaffold_11	115138801	115138950	150	6	34.0588	Unknown	Unknown	Unknown	0	NA
Scaffold_11	115811701	115811800	100	8	29.6119	Unknown	Unknown	Unknown	0	NA
Scaffold_11	117333501	117333950	450	6	69.1394	Unknown	Unknown	Unknown	0	NA
Scaffold_11	120374901	120375050	150	7	-57.6561	gene	intron	G06613	0	EYS
Scaffold_113	11601	11750	150	25	11.2283	Unknown	Unknown	Unknown	0	NA
Scaffold_113	116951	117050	100	6	-28.7168	gene	downstream	G14313	1629	Fau
Scaffold_12	438751	438850	100	16	-27.2604	gene	intron	G06627	0	PPP2R2B
Scaffold_12	872851	873000	150	6	-35.0727	Unknown	Unknown	Unknown	0	NA
Scaffold_12	936051	936200	150	6	22.957	gene	intron	G06635	0	KCTD16
Scaffold_12	1199351	1199450	100	14	-22.2882	gene	intron	G06637	0	NR3C1
Scaffold_12	1265551	1265650	100	19	-20.5384	gene	intron	G06638	0	ARHGAP26
Scaffold_12	1333301	1333400	100	8	24.1057	gene	intron	G06638	0	ARHGAP26
Scaffold_12	1379551	1379650	100	15	-20.0227	gene	intron	G06638	0	ARHGAP26
Scaffold_12	1479801	1479900	100	7	-24.0079	Unknown	Unknown	Unknown	0	NA
Scaffold_12	1586151	1586300	150	24	-31.9611	Unknown	Unknown	Unknown	0	NA
Scaffold_12	1804151	1804300	150	10	31.4736	Unknown	Unknown	Unknown	0	NA
Scaffold_12	1804601	1804700	100	6	33.3671	Unknown	Unknown	Unknown	0	NA
Scaffold_12	2176401	2176500	100	8	-29.1063	gene	intron	G06663	0	FNIP1
Scaffold_12	2571651	2571750	100	12	-32.6397	gene	intron	G06665	0	FSTL4
Scaffold_12	2862701	2862800	100	6	-28.0768	gene	intron	G06667	0	VDAC1
Scaffold_12	3136351	3136450	100	18	-25.142	gene	intron	G06671	0	Jade2
Scaffold_12	3147801	3147900	100	6	-35.6912	gene	intron	G06671	0	Jade2
Scaffold_12	3212401	3212500	100	8	24.382	gene	intron	G06672	0	Sar1b
Scaffold_12	3309701	3309800	100	8	-19.1643	gene	intron	G06678	0	PCBD2
Scaffold_12	3328251	3328350	100	8	13.1841	Unknown	Unknown	Unknown	0	NA
Scaffold_12	3332651	3332800	150	8	27.2667	Unknown	Unknown	Unknown	0	NA
Scaffold_12	4552951	4553050	100	5	25.6304	Unknown	Unknown	Unknown	0	NA
Scaffold_12	5381151	5381500	350	6	-52.3298	gene	intron	G06709	0	ADAMTS2
Scaffold_12	5427351	5427550	200	14	26.6178	gene	intron	G06709	0	ADAMTS2
Scaffold_12	5453451	5453600	150	6	-25.8957	gene	intron	G06709	0	ADAMTS2
Scaffold_12	5489651	5489750	100	6	-26.7835	gene	intron	G06709	0	ADAMTS2
Scaffold_12	6012351	6012550	200	21	28.4343	Unknown	Unknown	Unknown	0	NA
Scaffold_12	6024501	6024650	150	14	-28.5162	gene	upstream	G06727	-505	CDX1
Scaffold_12	6191251	6191350	100	8	-41.2859	gene	intron	G06735	0	Synpo
Scaffold_12	6209851	6209950	100	10	19.3065	gene	intron	G06736	0	Myoz3
Scaffold_12	6216951	6217050	100	5	-27.9182	gene	intron	G06737	0	RBM22
Scaffold_12	6266451	6266550	100	18	-19.2742	gene	exon	G06743	0	ANXA6
Scaffold_12	6266701	6266800	100	6	38.9519	gene	intron	G06743	0	ANXA6
Scaffold_12	6289801	6289900	100	19	-19.686	gene	intron	G06744	0	CCDC69
Scaffold_12	6305151	6305250	100	24	-21.5481	gene	intron	G06746	0	SLC36A1
Scaffold_12	6414351	6414450	100	8	-14.7751	Unknown	Unknown	Unknown	0	NA
Scaffold_12	7133351	7133450	100	16	-22.3862	gene	downstream	G06756	2012	MFAP3
Scaffold_12	7141001	7141100	100	6	20.5574	Unknown	Unknown	Unknown	0	NA
Scaffold_12	7159151	7159250	100	11	-41.9612	Unknown	Unknown	Unknown	0	NA
Scaffold_12	7228051	7228200	150	8	-21.5982	gene	intron	G06757	0	GALNT10
Scaffold_12	7245701	7245850	150	8	-38.2538	gene	intron	G06757	0	GALNT10
Scaffold_12	7339851	7339950	100	8	-15.4532	gene	intron	G06760	0	Larp1
Scaffold_12	7988251	7988400	150	6	-25.1148	Unknown	Unknown	Unknown	0	NA
Scaffold_12	8005551	8005750	200	6	-36.1703	Unknown	Unknown	Unknown	0	NA
Scaffold_12	8010701	8010800	100	6	-33.9693	gene	exon	G06766	0	HAVCR2
Scaffold_12	8015651	8015800	150	6	-27.623	gene	intron	G06766	0	HAVCR2
Scaffold_12	8204401	8204500	100	7	-32.1744	Unknown	Unknown	Unknown	0	NA
Scaffold_12	8357251	8357350	100	6	-42.8834	Unknown	Unknown	Unknown	0	NA
Scaffold_12	8903251	8903450	200	6	32.0488	gene	exon	G06778	0	UBLCP1
Scaffold_12	9011251	9011350	100	6	-22.8609	gene	intron	G06781	0	OIH
Scaffold_12	9064301	9064400	100	14	32.2977	gene	intron	G06781	0	OIH
Scaffold_12	9271601	9271700	100	20	-25.4947	gene	downstream	G06799	1375	ZNF346
Scaffold_12	9482051	9482150	100	6	-41.0231	gene	intron	G06820	0	BRD8
Scaffold_12	9796851	9797000	150	8	-20.3234	gene	exon	G06824	0	MSX2
Scaffold_12	9940201	9940350	150	6	43.4385	Unknown	Unknown	Unknown	0	NA
Scaffold_12	10677151	10677300	150	8	-27.8438	Unknown	Unknown	Unknown	0	NA
Scaffold_12	10841401	10841500	100	10	-22.2283	gene	exon	G06839	0	NEURL1B
Scaffold_12	10916901	10917000	100	6	40.5048	Unknown	Unknown	Unknown	0	NA
Scaffold_12	10952751	10952900	150	6	31.113	gene	intron	G06840	0	STK10
Scaffold_12	10985901	10986000	100	6	24.6318	gene	downstream	G06841	1333	UBTD2
Scaffold_12	11010401	11010500	100	6	-31.4417	gene	intron	G06841	0	UBTD2
Scaffold_12	11060301	11060500	200	8	37.6253	Unknown	Unknown	Unknown	0	NA
Scaffold_12	11063051	11063150	100	8	-26.6574	Unknown	Unknown	Unknown	0	NA
Scaffold_12	11064301	11064450	150	15	20.4194	Unknown	Unknown	Unknown	0	NA
Scaffold_12	11091051	11091300	250	10	-39.6165	Unknown	Unknown	Unknown	0	NA
Scaffold_12	11098401	11098650	250	16	-41.0657	Unknown	Unknown	Unknown	0	NA
Scaffold_12	11162951	11163150	200	9	28.2953	gene	intron	G06842	0	Adrb2
Scaffold_12	11163751	11163850	100	5	35.5615	gene	intron	G06842	0	Adrb2
Scaffold_12	11173251	11173350	100	5	44.2339	gene	intron	G06842	0	Adrb2
Scaffold_12	11176551	11176750	200	6	45.8347	gene	intron	G06842	0	Adrb2
Scaffold_12	11198151	11198300	150	10	32.5036	Unknown	Unknown	Unknown	0	NA
Scaffold_12	11200801	11200900	100	6	61.8328	Unknown	Unknown	Unknown	0	NA
Scaffold_12	11204901	11205150	250	16	19.7226	Unknown	Unknown	Unknown	0	NA
Scaffold_12	11207101	11207250	150	8	29.1013	Unknown	Unknown	Unknown	0	NA
Scaffold_12	11208551	11208900	350	8	29.0313	Unknown	Unknown	Unknown	0	NA
Scaffold_12	11210201	11210350	150	6	45.0125	Unknown	Unknown	Unknown	0	NA
Scaffold_12	11223351	11223450	100	6	32.0224	gene	intron	G06843	0	SH3TC2
Scaffold_12	11233401	11233500	100	10	-19.5348	Unknown	Unknown	Unknown	0	NA
Scaffold_12	11241901	11242150	250	8	37.2688	gene	upstream	G06844	-1471	APBB3
Scaffold_12	11242751	11242850	100	5	29.3173	gene	upstream	G06844	-696	APBB3
Scaffold_12	11251651	11251750	100	6	38.1893	gene	downstream	G06846	1036	ANKHD1
Scaffold_12	11252951	11253050	100	6	-25.7093	gene	intron	G06846	0	ANKHD1
Scaffold_12	11258051	11258200	150	6	-25.1298	gene	intron	G06846	0	ANKHD1
Scaffold_12	11283201	11283450	250	5	-22.5185	gene	intron	G06846	0	ANKHD1
Scaffold_12	11291301	11291400	100	8	-28.4493	gene	intron	G06846	0	ANKHD1
Scaffold_12	11467751	11467850	100	8	-27.3149	gene	intron	G06851	0	PURA
Scaffold_12	13393251	13393350	100	6	31.0167	gene	intron	G06916	0	ECSCR
Scaffold_12	13444301	13444450	150	14	-25.9252	Unknown	Unknown	Unknown	0	NA
Scaffold_12	13498001	13498300	300	17	37.8953	gene	upstream	G06922	-427	SIL1
Scaffold_12	13553251	13553350	100	6	-30.3915	gene	intron	G06922	0	SIL1
Scaffold_12	13567001	13567100	100	14	-18.589	gene	intron	G06922	0	SIL1
Scaffold_12	13628501	13628650	150	10	-25.9489	gene	intron	G06923	0	CTNNA1
Scaffold_12	13732451	13732600	150	19	-30.3584	Unknown	Unknown	Unknown	0	NA
Scaffold_12	14202301	14202400	100	10	-23.1042	Unknown	Unknown	Unknown	0	NA
Scaffold_12	14223301	14223650	350	10	-25.3903	Unknown	Unknown	Unknown	0	NA
Scaffold_12	14396601	14396700	100	20	34.6546	gene	exon	G06929	0	TLX3
Scaffold_12	14648401	14648500	100	6	-40.8731	gene	intron	G06933	0	Kcnip1
Scaffold_12	14681851	14682100	250	8	-29.3045	gene	intron	G06933	0	Kcnip1
Scaffold_12	14864001	14864100	100	10	20.5602	gene	intron	G06933	0	Kcnip1
Scaffold_12	15256451	15256550	100	6	33.5052	gene	intron	G06938	0	DOCK2
Scaffold_12	15301851	15302000	150	6	-33.4649	gene	intron	G06938	0	DOCK2
Scaffold_12	15713851	15714000	150	6	-38.834	gene	intron	G06940	0	SLIT3
Scaffold_12	16314551	16314650	100	6	-23.916	gene	intron	G06946	0	TENM2
Scaffold_12	16318251	16318550	300	10	-23.9627	gene	intron	G06946	0	TENM2
Scaffold_12	16331251	16331350	100	6	-68.2635	gene	intron	G06946	0	TENM2
Scaffold_12	16340251	16340650	400	14	-24.0701	gene	intron	G06946	0	TENM2
Scaffold_12	16356851	16357000	150	5	-33.6285	gene	intron	G06946	0	TENM2
Scaffold_12	17142951	17143200	250	6	20.9477	Unknown	Unknown	Unknown	0	NA
Scaffold_12	17572801	17573200	400	15	-19.8871	Unknown	Unknown	Unknown	0	NA
Scaffold_12	20342051	20342150	100	12	-17.0415	Unknown	Unknown	Unknown	0	NA
Scaffold_13	36701	36850	150	7	-17.2666	Unknown	Unknown	Unknown	0	NA
Scaffold_13	730401	730550	150	16	-22.249	gene	intron	G06989	0	RAP1GAP2
Scaffold_13	1248701	1248800	100	10	17.8234	gene	exon	G07003	0	WSB1
Scaffold_13	1459951	1460050	100	8	-26.7471	gene	intron	G07007	0	Msi2
Scaffold_13	1479701	1479800	100	10	16.7098	gene	intron	G07007	0	Msi2
Scaffold_13	1557851	1557950	100	14	23.2349	gene	intron	G07007	0	Msi2
Scaffold_13	1661301	1661400	100	24	-21.9307	Unknown	Unknown	Unknown	0	NA
Scaffold_13	1747151	1747300	150	7	-25.5899	gene	upstream	G07011	-948	SRSF1
Scaffold_13	1749101	1749200	100	21	-17.2343	Unknown	Unknown	Unknown	0	NA
Scaffold_13	1775151	1775350	200	6	-47.4186	gene	exon	G07013	0	heatr6
Scaffold_13	1778001	1778150	150	8	-20.6196	gene	exon	G07013	0	heatr6
Scaffold_13	2089701	2089800	100	5	34.7224	gene	intron	G07021	0	AATF
Scaffold_13	2144701	2144800	100	20	16.0741	gene	intron	G07022	0	LHX1
Scaffold_13	2173801	2173900	100	5	-39.4787	gene	intron	G07022	0	LHX1
Scaffold_13	2734101	2734200	100	10	-28.3449	Unknown	Unknown	Unknown	0	NA
Scaffold_13	2998551	2998650	100	6	17.0705	Unknown	Unknown	Unknown	0	NA
Scaffold_13	3217551	3217700	150	10	-28.9659	gene	intron	G07036	0	BRIP1
Scaffold_13	3247701	3247850	150	6	26.1943	gene	exon	G07038	0	Med13
Scaffold_13	3270451	3270600	150	6	-21.587	gene	intron	G07038	0	Med13
Scaffold_13	3356301	3356450	150	6	27.2388	gene	upstream	G07041	-919	TUBD1
Scaffold_13	3361651	3361950	300	5	48.0173	gene	exon	G07041	0	TUBD1
Scaffold_13	3467501	3467700	200	6	41.7043	gene	intron	G07044	0	Cltc
Scaffold_13	3499251	3499350	100	10	-15.0955	Unknown	Unknown	Unknown	0	NA
Scaffold_13	3921301	3921400	100	14	-38.2873	Unknown	Unknown	Unknown	0	NA
Scaffold_13	4090801	4090900	100	5	34.1535	gene	intron	G07069	0	AKAP10
Scaffold_13	4114901	4115050	150	10	-18.8027	Unknown	Unknown	Unknown	0	NA
Scaffold_13	4204251	4204400	150	6	-36.3047	gene	intron	G07073	0	Trpv3
Scaffold_13	4667451	4667550	100	11	-30.6861	gene	exon	G07090	0	tusc5
Scaffold_13	4670051	4670200	150	16	16.3821	Unknown	Unknown	Unknown	0	NA
Scaffold_13	4672251	4672400	150	6	-26.5617	Unknown	Unknown	Unknown	0	NA
Scaffold_13	4706051	4706150	100	8	33.8613	gene	intron	G07091	0	GOSR1
Scaffold_13	4990901	4991000	100	6	-23.5528	gene	intron	G07103	0	TAOK1
Scaffold_13	5065201	5065350	150	8	-32.6269	Unknown	Unknown	Unknown	0	NA
Scaffold_13	5168051	5168150	100	9	-19.9415	gene	intron	G07109	0	PHF12
Scaffold_13	5538901	5539050	150	14	29.7242	gene	intron	G07138	0	SMG6
Scaffold_13	5696251	5696350	100	16	-14.7074	gene	intron	G07142	0	Rtn4rl1
Scaffold_13	5859001	5859100	100	9	-25.2757	gene	intron	G07153	0	SLC43A2
Scaffold_13	6061851	6062050	200	6	33.3601	Unknown	Unknown	Unknown	0	NA
Scaffold_13	6112001	6112100	100	8	-34.7884	gene	intron	G07160	0	LRRC75A
Scaffold_13	6131901	6132050	150	6	-50.2418	gene	intron	G07160	0	LRRC75A
Scaffold_13	6134851	6135000	150	10	-18.0262	gene	intron	G07160	0	LRRC75A
Scaffold_13	6145901	6146050	150	8	-30.9785	gene	upstream	G07160	-282	LRRC75A
Scaffold_13	6150251	6150350	100	10	-38.9856	Unknown	Unknown	Unknown	0	NA
Scaffold_13	6153551	6154000	450	20	-22.8855	Unknown	Unknown	Unknown	0	NA
Scaffold_13	6209051	6209150	100	20	-29.1474	gene	intron	G07162	0	RABGEF1
Scaffold_13	6266751	6266850	100	10	17.5015	Unknown	Unknown	Unknown	0	NA
Scaffold_13	6374951	6375050	100	6	-23.7076	gene	intron	G07170	0	PHKG1
Scaffold_13	7186451	7186550	100	9	-36.4298	Unknown	Unknown	Unknown	0	NA
Scaffold_13	7478251	7478400	150	7	30.469	gene	intron	G07215	0	Cux1
Scaffold_13	7576451	7576600	150	6	31.7348	gene	intron	G07215	0	Cux1
Scaffold_13	7577551	7577700	150	6	18.9427	gene	intron	G07215	0	Cux1
Scaffold_13	7602201	7602350	150	24	-19.4208	gene	intron	G07215	0	Cux1
Scaffold_13	7720951	7721100	150	10	-14.1296	gene	intron	G07216	0	NA
Scaffold_13	7762201	7762350	150	6	-19.5763	Unknown	Unknown	Unknown	0	NA
Scaffold_13	7908701	7908800	100	14	-18.1742	gene	intron	G07218	0	COL26A1
Scaffold_13	7909901	7910000	100	12	-19.5203	gene	intron	G07218	0	COL26A1
Scaffold_13	8002451	8002550	100	8	24.146	gene	intron	G07218	0	COL26A1
Scaffold_13	8223701	8223800	100	10	-6.85132	gene	intron	G07227	0	CAMKK1
Scaffold_13	8846301	8846400	100	6	-23.0764	gene	intron	G07239	0	CLIP2
Scaffold_13	8861401	8861500	100	6	-28.5816	gene	intron	G07239	0	CLIP2
Scaffold_13	8886751	8886900	150	8	-18.8542	gene	intron	G07239	0	CLIP2
Scaffold_13	8926301	8926400	100	26	-26.6126	gene	intron	G07240	0	GTF2IRD1
Scaffold_13	9792601	9792750	150	12	-22.3942	Unknown	Unknown	Unknown	0	NA
Scaffold_13	9887901	9888050	150	6	-36.454	Unknown	Unknown	Unknown	0	NA
Scaffold_13	9893451	9893800	350	6	-31.7489	Unknown	Unknown	Unknown	0	NA
Scaffold_13	9896651	9896800	150	6	-21.7726	Unknown	Unknown	Unknown	0	NA
Scaffold_13	9898951	9899200	250	12	-29.2522	Unknown	Unknown	Unknown	0	NA
Scaffold_13	9904901	9905000	100	12	-13.8033	Unknown	Unknown	Unknown	0	NA
Scaffold_13	9999801	9999950	150	14	-22.0048	Unknown	Unknown	Unknown	0	NA
Scaffold_13	10001551	10001650	100	6	-28.6821	Unknown	Unknown	Unknown	0	NA
Scaffold_13	10039701	10039850	150	8	-18.6014	Unknown	Unknown	Unknown	0	NA
Scaffold_13	10062301	10062400	100	10	-16.5115	Unknown	Unknown	Unknown	0	NA
Scaffold_13	10091401	10091550	150	8	-19.063	Unknown	Unknown	Unknown	0	NA
Scaffold_13	10134051	10134150	100	6	16.9905	Unknown	Unknown	Unknown	0	NA
Scaffold_13	10328001	10328100	100	8	-31.793	Unknown	Unknown	Unknown	0	NA
Scaffold_13	10354651	10354750	100	8	-21.6452	Unknown	Unknown	Unknown	0	NA
Scaffold_13	10446051	10446150	100	10	-19.452	Unknown	Unknown	Unknown	0	NA
Scaffold_13	10526501	10526600	100	14	20.2089	Unknown	Unknown	Unknown	0	NA
Scaffold_13	10542151	10542300	150	12	-25.2859	Unknown	Unknown	Unknown	0	NA
Scaffold_13	10649551	10649700	150	8	35.7642	Unknown	Unknown	Unknown	0	NA
Scaffold_13	10731401	10731500	100	8	-30.5457	gene	intron	G07247	0	GALNT9
Scaffold_13	10733501	10733600	100	6	-36.1755	gene	intron	G07247	0	GALNT9
Scaffold_13	10743401	10743550	150	6	-27.7356	gene	intron	G07247	0	GALNT9
Scaffold_13	10753951	10754050	100	6	-34.8361	gene	intron	G07247	0	GALNT9
Scaffold_13	10759851	10759950	100	6	-29.7121	gene	intron	G07247	0	GALNT9
Scaffold_13	10841801	10841950	150	6	-26.7483	gene	intron	G07247	0	GALNT9
Scaffold_13	11756001	11756150	150	8	-25.1196	gene	intron	G07273	0	HIP1
Scaffold_134	84151	84300	150	30	22.954	Unknown	Unknown	Unknown	0	NA
Scaffold_14	1083251	1083400	150	6	19.1214	gene	exon	G07309	0	RALGAPB
Scaffold_14	1954201	1954300	100	9	30.0515	gene	intron	G07340	0	Pigt
Scaffold_14	2175651	2175800	150	14	-25.815	Unknown	Unknown	Unknown	0	NA
Scaffold_14	4614651	4614750	100	6	-30.9152	gene	intron	G07368	0	ACSS2
Scaffold_14	4752501	4752650	150	18	23.6572	Unknown	Unknown	Unknown	0	NA
Scaffold_14	5102401	5102550	150	20	-22.9351	gene	exon	G07375	0	Necab3
Scaffold_14	5146351	5146450	100	12	-21.2411	gene	upstream	G07377	-855	PXMP4
Scaffold_14	5148801	5148950	150	6	-26.5875	gene	upstream	G07378	-311	ZNF341
Scaffold_14	5503101	5503250	150	5	-26.4837	Unknown	Unknown	Unknown	0	NA
Scaffold_14	5618301	5618400	100	8	-30.8167	gene	intron	G07381	0	Raly
Scaffold_14	5618851	5619000	150	7	-35.4525	gene	intron	G07381	0	Raly
Scaffold_14	5625351	5625500	150	6	-28.9371	gene	intron	G07381	0	Raly
Scaffold_14	5879301	5879500	200	8	34.2303	gene	intron	G07387	0	STK4
Scaffold_14	5968901	5969050	150	7	24.3788	Unknown	Unknown	Unknown	0	NA
Scaffold_14	6017051	6017200	150	7	-26.0543	gene	intron	G07391	0	RIMS4
Scaffold_14	6024701	6024850	150	8	-25.3363	gene	intron	G07391	0	RIMS4
Scaffold_14	6101251	6101400	150	10	-28.6915	gene	upstream	G07396	-1023	PKIG
Scaffold_14	6111701	6111800	100	10	-17.5031	Unknown	Unknown	Unknown	0	NA
Scaffold_14	6977901	6978000	100	6	-25.5484	Unknown	Unknown	Unknown	0	NA
Scaffold_14	7024801	7024950	150	6	49.0473	Unknown	Unknown	Unknown	0	NA
Scaffold_14	7129651	7129900	250	9	47.5828	gene	intron	G07417	0	PREX1
Scaffold_14	7197001	7197150	150	6	-33.2169	gene	intron	G07417	0	PREX1
Scaffold_14	7253801	7253900	100	6	-23.0026	gene	upstream	G07418	-618	ARFGEF2
Scaffold_14	7397851	7397950	100	8	-21.9681	Unknown	Unknown	Unknown	0	NA
Scaffold_14	7401101	7401250	150	6	-42.1339	Unknown	Unknown	Unknown	0	NA
Scaffold_14	7401801	7401950	150	6	-28.9381	Unknown	Unknown	Unknown	0	NA
Scaffold_14	7441951	7442050	100	6	-22.3421	gene	intron	G07422	0	KCNB1
Scaffold_14	7523001	7523300	300	10	18.0595	gene	intron	G07422	0	KCNB1
Scaffold_14	7549151	7549250	100	9	34.0805	Unknown	Unknown	Unknown	0	NA
Scaffold_14	7643801	7643900	100	16	-39.4822	gene	downstream	G07426	657	Opn5
Scaffold_14	9134251	9134400	150	16	-15.6385	gene	intron	G07445	0	TSHZ2
Scaffold_14	9601301	9601450	150	6	-44.3311	Unknown	Unknown	Unknown	0	NA
Scaffold_14	9871351	9871600	250	8	40.0751	gene	intron	G07451	0	CBLN4
Scaffold_14	10014351	10014450	100	6	-28.5622	Unknown	Unknown	Unknown	0	NA
Scaffold_14	10069051	10069200	150	14	21.4883	Unknown	Unknown	Unknown	0	NA
Scaffold_14	10070601	10070700	100	7	-22.2691	Unknown	Unknown	Unknown	0	NA
Scaffold_14	10122151	10122250	100	8	-26.2312	Unknown	Unknown	Unknown	0	NA
Scaffold_14	10151501	10151600	100	6	-21.7973	Unknown	Unknown	Unknown	0	NA
Scaffold_14	10280851	10281000	150	6	21.109	Unknown	Unknown	Unknown	0	NA
Scaffold_14	10340551	10340850	300	22	17.2835	gene	downstream	G07459	129	Bmp7
Scaffold_14	10655651	10655800	150	18	-24.7973	Unknown	Unknown	Unknown	0	NA
Scaffold_14	13036851	13036950	100	8	-22.467	Unknown	Unknown	Unknown	0	NA
Scaffold_14	13043351	13043500	150	12	-18.5326	Unknown	Unknown	Unknown	0	NA
Scaffold_14	13043651	13043750	100	7	-33.7961	Unknown	Unknown	Unknown	0	NA
Scaffold_14	13055901	13056000	100	6	-30.0987	Unknown	Unknown	Unknown	0	NA
Scaffold_14	13351801	13351900	100	6	27.5137	gene	exon	G07500	0	NTSR1
Scaffold_14	14157751	14157900	150	6	37.8854	gene	intron	G07515	0	KCNQ2
Scaffold_14	14328451	14328550	100	10	-22.6753	gene	intron	G07521	0	MYT1
Scaffold_14	14468701	14468800	100	6	-29.3673	gene	intron	G07524	0	Oprl1
Scaffold_14	14745001	14745150	150	14	27.4424	gene	intron	G07534	0	Uckl1
Scaffold_14	14826701	14826850	150	15	-26.8187	Unknown	Unknown	Unknown	0	NA
Scaffold_14	15396951	15397050	100	20	-24.2351	gene	exon	G07575	0	BPI
Scaffold_14	15889501	15889600	100	10	-23.5168	gene	exon	G07604	0	KIAA1755
Scaffold_14	16073251	16073350	100	5	48.9025	gene	upstream	G07619	-679	NA
Scaffold_146	13201	13300	100	20	10.9955	Unknown	Unknown	Unknown	0	NA
Scaffold_15	96901	97050	150	8	-31.608	Unknown	Unknown	Unknown	0	NA
Scaffold_15	791801	791900	100	18	31.6986	gene	intron	G07663	0	Sbf1
Scaffold_15	849701	849800	100	18	-22.1619	gene	intron	G07664	0	PPP6R2
Scaffold_15	901951	902050	100	8	21.7919	gene	intron	G07664	0	PPP6R2
Scaffold_15	932501	932650	150	6	-21.9014	gene	intron	G07664	0	PPP6R2
Scaffold_15	949501	949650	150	6	-25.3537	Unknown	Unknown	Unknown	0	NA
Scaffold_15	955351	955550	200	33	20.9587	gene	intron	G07665	0	DENND6B
Scaffold_15	1108951	1109050	100	9	-33.0093	gene	intron	G07668	0	SND1
Scaffold_15	1498401	1498500	100	11	24.156	gene	intron	G07680	0	Nrf1
Scaffold_15	1499101	1499200	100	5	30.8871	gene	intron	G07680	0	Nrf1
Scaffold_15	1501201	1501300	100	22	26.3369	gene	intron	G07680	0	Nrf1
Scaffold_15	1508751	1508900	150	16	32.3726	gene	intron	G07680	0	Nrf1
Scaffold_15	1907201	1907350	150	18	-23.3571	gene	exon	G07699	0	Net1
Scaffold_15	2381551	2381650	100	8	-24.0574	gene	intron	G07706	0	EXOC4
Scaffold_15	3516301	3516550	250	6	-32.6911	Unknown	Unknown	Unknown	0	NA
Scaffold_15	3523751	3524100	350	12	-28.6379	Unknown	Unknown	Unknown	0	NA
Scaffold_15	3557851	3558100	250	6	-46.1897	Unknown	Unknown	Unknown	0	NA
Scaffold_15	3573701	3573950	250	12	-26.4908	Unknown	Unknown	Unknown	0	NA
Scaffold_15	3590801	3591300	500	12	-28.5051	Unknown	Unknown	Unknown	0	NA
Scaffold_15	3779151	3779300	150	8	-32.8586	gene	intron	G07709	0	MKLN1
Scaffold_15	4015701	4015800	100	10	-25.9533	Unknown	Unknown	Unknown	0	NA
Scaffold_15	4027051	4027150	100	19	-15.3658	Unknown	Unknown	Unknown	0	NA
Scaffold_15	4119251	4119350	100	16	-31.5203	gene	intron	G07712	0	PFKFB3
Scaffold_15	4382451	4382750	300	8	-32.508	Unknown	Unknown	Unknown	0	NA
Scaffold_15	4644701	4644850	150	6	-36.2955	gene	intron	G07715	0	TMEM110
Scaffold_15	4645701	4645850	150	6	-38.8991	gene	intron	G07715	0	TMEM110
Scaffold_15	4763201	4763350	150	6	-30.6171	gene	exon	G07719	0	ATP5C1
Scaffold_15	4836151	4836300	150	10	-12.5361	gene	intron	G07720	0	TAF3
Scaffold_15	6303051	6303150	100	10	-22.0177	gene	intron	G07722	0	celf2
Scaffold_15	6997151	6997300	150	6	-19.9613	gene	intron	G07731	0	Camk1d
Scaffold_15	7292901	7293000	100	8	-41.5957	gene	downstream	G07735	409	PHYH
Scaffold_15	7295651	7295950	300	8	10.9357	gene	intron	G07735	0	PHYH
Scaffold_15	7339351	7339450	100	13	37.7194	Unknown	Unknown	Unknown	0	NA
Scaffold_15	7463251	7463350	100	8	-36.1481	gene	intron	G07739	0	Frmd4a
Scaffold_15	7516051	7516150	100	8	-28.1101	gene	intron	G07739	0	Frmd4a
Scaffold_15	7523401	7523550	150	6	-39.3871	gene	intron	G07739	0	Frmd4a
Scaffold_15	8059151	8059300	150	6	15.2379	Unknown	Unknown	Unknown	0	NA
Scaffold_15	10984401	10984500	100	8	-18.9906	gene	intron	G07754	0	CACNA2D1
Scaffold_15	11009101	11009250	150	6	-19.2787	gene	intron	G07754	0	CACNA2D1
Scaffold_15	14689851	14690000	150	6	-36.4057	gene	intron	G07776	0	SRPK2
Scaffold_15	14975301	14975400	100	8	-16.8635	gene	intron	G07781	0	CDHR3
Scaffold_15	15243351	15243500	150	6	-24.2867	gene	intron	G07784	0	NAMPT
Scaffold_15	15244401	15244550	150	6	-30.2307	gene	intron	G07784	0	NAMPT
Scaffold_15	15264501	15264600	100	6	-32.7233	Unknown	Unknown	Unknown	0	NA
Scaffold_15	15387551	15387700	150	8	20.2901	Unknown	Unknown	Unknown	0	NA
Scaffold_15	15464951	15465100	150	6	47.6212	gene	upstream	G07787	-1009	PRKAR2B
Scaffold_15	15899701	15899850	150	8	-39.22	gene	exon	G07794	0	DLD
Scaffold_15	15912451	15912550	100	6	-29.2603	gene	intron	G07795	0	LAMB1
Scaffold_15	15920301	15920450	150	9	-17.1441	gene	intron	G07795	0	LAMB1
Scaffold_15	15938951	15939050	100	6	-35.0091	gene	intron	G07795	0	LAMB1
Scaffold_15	16195251	16195400	150	5	-38.0911	gene	intron	G07799	0	SLC2A13
Scaffold_15	16199301	16199450	150	6	-33.7568	gene	intron	G07799	0	SLC2A13
Scaffold_15	16852351	16852450	100	6	-21.9186	gene	intron	G07808	0	TRMU
Scaffold_15	16868651	16868750	100	6	37.3966	gene	exon	G07809	0	Celsr1
Scaffold_15	16870001	16870150	150	14	23.8691	gene	intron	G07809	0	Celsr1
Scaffold_15	16870401	16870500	100	6	35.2068	gene	intron	G07809	0	Celsr1
Scaffold_15	16927051	16927150	100	10	-18.1878	gene	intron	G07809	0	Celsr1
Scaffold_15	16950801	16950950	150	9	24.1395	gene	intron	G07809	0	Celsr1
Scaffold_15	16968751	16968900	150	6	-44.4247	gene	intron	G07809	0	Celsr1
Scaffold_15	16974401	16974550	150	6	-38.7814	gene	intron	G07809	0	Celsr1
Scaffold_15	16980351	16980650	300	8	-38.1335	gene	intron	G07809	0	Celsr1
Scaffold_15	17051551	17051700	150	8	24.6136	Unknown	Unknown	Unknown	0	NA
Scaffold_15	17058951	17059050	100	10	19.9673	gene	downstream	G07810	651	H2B-V
Scaffold_15	17209101	17209200	100	8	17.3637	Unknown	Unknown	Unknown	0	NA
Scaffold_15	20389701	20390000	300	8	24.5175	gene	exon	G07816	0	Alg12
Scaffold_15	20411601	20411750	150	6	26.5329	gene	intron	G07817	0	creld2-a
Scaffold_15	21800601	21800750	150	8	20.0758	gene	intron	G07819	0	Il17re
Scaffold_15	21903701	21903800	100	5	44.0463	Unknown	Unknown	Unknown	0	NA
Scaffold_15	22119701	22119800	100	8	-25.6833	gene	exon	G07830	0	MAPK12
Scaffold_15	22330751	22330850	100	6	-28.2678	gene	intron	G07832	0	PLXNB2
Scaffold_15	22521451	22521600	150	14	-25.4417	Unknown	Unknown	Unknown	0	NA
Scaffold_15	22545901	22546050	150	6	-38.0728	Unknown	Unknown	Unknown	0	NA
Scaffold_15	23675401	23675700	300	6	-63.5118	gene	intron	G07835	0	POT1
Scaffold_15	24257001	24257150	150	8	-26.1781	gene	intron	G07841	0	LMOD2
Scaffold_15	24373201	24373300	100	8	-14.5135	gene	intron	G07845	0	Atp6ap1
Scaffold_15	27462051	27462150	100	6	22.5534	gene	intron	G07871	0	ST7
Scaffold_15	27529451	27529600	150	6	-29.3747	gene	intron	G07872	0	CAPZA2
Scaffold_15	28853301	28853400	100	8	-26.0555	Unknown	Unknown	Unknown	0	NA
Scaffold_15	28924951	28925100	150	6	-35.9613	Unknown	Unknown	Unknown	0	NA
Scaffold_15	29088851	29088950	100	8	-25.4245	Unknown	Unknown	Unknown	0	NA
Scaffold_15	29553351	29553500	150	6	-23.8057	gene	intron	G07882	0	RCJMB04_20b4
Scaffold_15	30048751	30048850	100	6	-23.4979	gene	intron	G07887	0	Dock4
Scaffold_15	31317851	31318000	150	8	-27.1912	gene	downstream	G07890	551	THAP5
Scaffold_15	34257301	34257450	150	6	28.3977	gene	intron	G07915	0	Amigo2
Scaffold_15	37263601	37263750	150	6	-26.4153	gene	intron	G07936	0	LEMD3
Scaffold_15	37265801	37266000	200	6	-42.8266	gene	intron	G07936	0	LEMD3
Scaffold_15	37999301	37999450	150	6	-24.9263	gene	intron	G07941	0	GRIP1
Scaffold_15	38202651	38202750	100	6	-25.6824	Unknown	Unknown	Unknown	0	NA
Scaffold_15	38899501	38899700	200	8	-35.787	gene	exon	G07957	0	ctse-a
Scaffold_15	38973451	38973600	150	15	-18.2742	Unknown	Unknown	Unknown	0	NA
Scaffold_15	39105101	39105200	100	6	-26.5112	Unknown	Unknown	Unknown	0	NA
Scaffold_15	39611301	39611400	100	6	-28.0511	Unknown	Unknown	Unknown	0	NA
Scaffold_15	40038651	40038950	300	8	-28.7647	Unknown	Unknown	Unknown	0	NA
Scaffold_15	40622701	40622800	100	6	-24.9218	Unknown	Unknown	Unknown	0	NA
Scaffold_15	40663701	40663850	150	8	33.2326	Unknown	Unknown	Unknown	0	NA
Scaffold_15	40904251	40904400	150	6	-21.4074	Unknown	Unknown	Unknown	0	NA
Scaffold_15	41005851	41006000	150	6	-36.0937	Unknown	Unknown	Unknown	0	NA
Scaffold_15	41038601	41038700	100	6	-43.2297	Unknown	Unknown	Unknown	0	NA
Scaffold_15	41112101	41112200	100	8	-18.873	gene	intron	G07972	0	KCNC2
Scaffold_15	41120301	41120500	200	8	-39.4581	gene	intron	G07972	0	KCNC2
Scaffold_15	41335051	41335300	250	10	-56.7856	Unknown	Unknown	Unknown	0	NA
Scaffold_15	41367001	41367150	150	6	30.3414	Unknown	Unknown	Unknown	0	NA
Scaffold_15	43087801	43087950	150	6	-19.9225	gene	intron	G07987	0	Pawr
Scaffold_15	43242051	43242150	100	12	37.9636	gene	intron	G07988	0	PPP1R12A
Scaffold_15	43677651	43677950	300	12	-29.056	Unknown	Unknown	Unknown	0	NA
Scaffold_15	44368351	44368500	150	12	-19.8724	gene	exon	G08026	0	Socs1
Scaffold_15	45000551	45000650	100	6	-20.339	gene	intron	G08039	0	GRIN2B
Scaffold_15	45412651	45412800	150	6	-20.3178	gene	exon	G08045	0	DDX47
Scaffold_15	45656051	45656150	100	6	27.2808	gene	intron	G08079	0	ARHGDIB
Scaffold_15	47418401	47418500	100	6	21.979	Unknown	Unknown	Unknown	0	NA
Scaffold_15	48336001	48336150	150	6	-35.0022	gene	intron	G08121	0	VEZT
Scaffold_15	48406701	48407200	500	8	43.0734	gene	intron	G08122	0	FGD6
Scaffold_15	48563201	48563350	150	11	34.895	gene	intron	G08125	0	TMCC3
Scaffold_15	48563751	48563850	100	8	27.4857	gene	intron	G08125	0	TMCC3
Scaffold_15	48601451	48601750	300	6	-25.0794	gene	intron	G08125	0	TMCC3
Scaffold_15	48625101	48625200	100	6	-18.8846	gene	intron	G08125	0	TMCC3
Scaffold_15	48628101	48628200	100	32	-21.1497	gene	intron	G08125	0	TMCC3
Scaffold_15	48631151	48631250	100	14	-34.5657	gene	intron	G08125	0	TMCC3
Scaffold_15	48632451	48632600	150	12	-39.8965	gene	intron	G08125	0	TMCC3
Scaffold_15	48636651	48636800	150	6	-36.4716	gene	intron	G08125	0	TMCC3
Scaffold_15	48681851	48682000	150	10	-17.6311	gene	exon	G08126	0	Cep83
Scaffold_15	49053551	49053650	100	6	34.127	Unknown	Unknown	Unknown	0	NA
Scaffold_15	49111801	49112200	400	14	38.5569	Unknown	Unknown	Unknown	0	NA
Scaffold_15	49138551	49138800	250	10	24.4261	Unknown	Unknown	Unknown	0	NA
Scaffold_15	49141001	49141150	150	5	19.7054	Unknown	Unknown	Unknown	0	NA
Scaffold_15	49144901	49145050	150	11	39.4989	Unknown	Unknown	Unknown	0	NA
Scaffold_15	49146051	49146400	350	6	35.137	Unknown	Unknown	Unknown	0	NA
Scaffold_15	49147701	49148050	350	9	14.5224	Unknown	Unknown	Unknown	0	NA
Scaffold_15	49150451	49150600	150	8	20.1807	Unknown	Unknown	Unknown	0	NA
Scaffold_15	49167401	49167550	150	6	-27.72	gene	intron	G08132	0	EEA1
Scaffold_15	49174851	49175000	150	6	24.0775	gene	intron	G08132	0	EEA1
Scaffold_15	49243801	49243950	150	8	44.9712	gene	downstream	G08133	1421	PLEKHG7
Scaffold_15	49771701	49771800	100	6	24.3696	Unknown	Unknown	Unknown	0	NA
Scaffold_15	49772151	49772250	100	9	-16.5292	Unknown	Unknown	Unknown	0	NA
Scaffold_15	54613001	54613100	100	6	-33.0728	Unknown	Unknown	Unknown	0	NA
Scaffold_15	55328201	55328300	100	6	-26.2741	Unknown	Unknown	Unknown	0	NA
Scaffold_15	55632751	55632850	100	5	-25.9281	gene	intron	G08196	0	CSNK1E
Scaffold_15	55810301	55810400	100	6	25.5432	gene	downstream	G08208	1157	Ankrd54
Scaffold_15	55825551	55825650	100	7	-28.492	gene	intron	G08212	0	GCAT
Scaffold_15	55844751	55844850	100	10	16.3267	gene	intron	G08214	0	TRIOBP
Scaffold_15	55852451	55852550	100	6	-31.0463	gene	downstream	G08215	410	NOL12
Scaffold_15	55854751	55854850	100	9	-13.5409	gene	exon	G08215	0	NOL12
Scaffold_15	55917801	55917900	100	10	13.2385	Unknown	Unknown	Unknown	0	NA
Scaffold_15	55991301	55991450	150	6	-33.3584	Unknown	Unknown	Unknown	0	NA
Scaffold_15	56123401	56123500	100	13	30.5106	gene	downstream	G08228	347	RAC2
Scaffold_15	56784051	56784200	150	6	-25.0693	Unknown	Unknown	Unknown	0	NA
Scaffold_15	56791751	56791900	150	6	-25.4154	Unknown	Unknown	Unknown	0	NA
Scaffold_15	57143901	57144050	150	6	-27.0103	Unknown	Unknown	Unknown	0	NA
Scaffold_15	58183151	58183250	100	16	26.899	gene	intron	G08265	0	btbd11a
Scaffold_15	59361201	59361350	150	8	-32.3455	Unknown	Unknown	Unknown	0	NA
Scaffold_15	61836051	61836200	150	6	-38.4779	gene	intron	G08322	0	SPBC1861.05
Scaffold_15	61841051	61841350	300	8	-28.5108	gene	exon	G08322	0	SPBC1861.05
Scaffold_15	61937551	61937650	100	6	-25.5182	gene	exon	G08326	0	D7h11orf16
Scaffold_15	62213351	62213450	100	6	29.4517	gene	intron	G08330	0	TMEM178B
Scaffold_15	63392601	63392950	350	14	-15.9185	Unknown	Unknown	Unknown	0	NA
Scaffold_15	64114801	64114900	100	6	-33.7118	gene	intron	G08346	0	FGD4
Scaffold_15	64192901	64193250	350	8	-33.3143	gene	downstream	G08347	-10	BICD1
Scaffold_15	64574801	64574900	100	8	-23.1628	gene	intron	G08351	0	DENND5B
Scaffold_15	64597801	64597900	100	8	-34.8049	gene	intron	G08351	0	DENND5B
Scaffold_15	64609701	64609800	100	6	31.3457	gene	intron	G08351	0	DENND5B
Scaffold_15	64631351	64631500	150	6	-22.409	gene	intron	G08351	0	DENND5B
Scaffold_15	64737901	64738050	150	5	25.7392	gene	exon	G08353	0	CAPRIN2
Scaffold_15	64753651	64753750	100	6	-25.2191	gene	intron	G08354	0	IPO8
Scaffold_15	64758551	64758850	300	6	-33.527	gene	exon	G08354	0	IPO8
Scaffold_15	64772901	64773000	100	6	-28.0364	gene	intron	G08354	0	IPO8
Scaffold_15	65149701	65149900	200	8	47.3168	gene	intron	G08361	0	IQSEC3
Scaffold_15	65212201	65212300	100	5	34.7101	gene	exon	G08361	0	IQSEC3
Scaffold_15	65256251	65256350	100	6	-28.3303	Unknown	Unknown	Unknown	0	NA
Scaffold_15	65348401	65348550	150	6	-23.707	gene	intron	G08364	0	SLC6A13
Scaffold_15	65561251	65561400	150	7	-23.966	Unknown	Unknown	Unknown	0	NA
Scaffold_15	65572551	65572700	150	6	28.4934	Unknown	Unknown	Unknown	0	NA
Scaffold_15	65745001	65745150	150	6	-46.4863	gene	intron	G08371	0	ERC1
Scaffold_15	66060851	66060950	100	6	-25.8054	gene	downstream	G08372	1308	Fbxl14
Scaffold_15	66063801	66063900	100	8	-39.5788	gene	exon	G08372	0	Fbxl14
Scaffold_15	66958701	66958800	100	6	32.576	gene	intron	G08382	0	CECR2
Scaffold_15	66960751	66960900	150	6	24.8652	gene	intron	G08382	0	CECR2
Scaffold_15	67053601	67053700	100	6	53.6736	gene	intron	G08384	0	BCL2L13
Scaffold_15	67064701	67064850	150	8	27.3528	gene	exon	G08384	0	BCL2L13
Scaffold_15	67374551	67374700	150	6	-19.9106	gene	upstream	G08391	44	AKR1B10
Scaffold_15	71922151	71922500	350	6	44.5489	gene	intron	G08442	0	KCNQ1
Scaffold_15	72558451	72558550	100	6	-31.6347	gene	intron	G08448	0	LOH12CR1
Scaffold_15	77864051	77864150	100	6	25.1608	Unknown	Unknown	Unknown	0	NA
Scaffold_15	86847101	86847250	150	6	-18.7915	gene	exon	G08545	0	GPR89
Scaffold_15	87911501	87911900	400	12	-29.2613	gene	exon	G08570	0	DCAF6
Scaffold_15	87987151	87987250	100	6	-27.1244	Unknown	Unknown	Unknown	0	NA
Scaffold_15	87996651	87996850	200	8	-25.5342	Unknown	Unknown	Unknown	0	NA
Scaffold_15	88003101	88003250	150	8	-38.6428	Unknown	Unknown	Unknown	0	NA
Scaffold_15	88056301	88056450	150	6	13.9812	gene	intron	G08572	0	MINA
Scaffold_15	88078951	88079150	200	6	-38.2219	Unknown	Unknown	Unknown	0	NA
Scaffold_15	88127851	88128000	150	6	-24.6865	Unknown	Unknown	Unknown	0	NA
Scaffold_15	88824501	88824650	150	6	-39.6403	Unknown	Unknown	Unknown	0	NA
Scaffold_15	97152351	97152500	150	6	-41.2575	Unknown	Unknown	Unknown	0	NA
Scaffold_15	97262951	97263100	150	7	-27.811	Unknown	Unknown	Unknown	0	NA
Scaffold_15	98154451	98154600	150	6	-18.496	Unknown	Unknown	Unknown	0	NA
Scaffold_15	98473001	98473100	100	8	21.594	Unknown	Unknown	Unknown	0	NA
Scaffold_15	102132051	102132150	100	6	-26.6309	gene	intron	G08755	0	PTPN6
Scaffold_15	103658851	103659000	150	8	-27.6494	Unknown	Unknown	Unknown	0	NA
Scaffold_15	104546301	104546550	250	6	-31.99	gene	intron	G08805	0	NA
Scaffold_15	104844501	104844650	150	6	37.4062	Unknown	Unknown	Unknown	0	NA
Scaffold_15	104995101	104995250	150	6	38.3759	gene	intron	G08817	0	DYRK4
Scaffold_15	105040651	105040800	150	6	22.6782	gene	intron	G08818	0	NA
Scaffold_15	105056651	105056950	300	6	29.6425	gene	downstream	G08818	931	NA
Scaffold_15	105064651	105065050	400	6	29.3893	Unknown	Unknown	Unknown	0	NA
Scaffold_15	105083951	105084300	350	10	34.3606	Unknown	Unknown	Unknown	0	NA
Scaffold_15	105199901	105200200	300	6	-43.8192	Unknown	Unknown	Unknown	0	NA
Scaffold_15	105205351	105205500	150	6	-22.6699	Unknown	Unknown	Unknown	0	NA
Scaffold_15	105245001	105245100	100	7	-19.0366	Unknown	Unknown	Unknown	0	NA
Scaffold_15	105245751	105245850	100	6	-22.5385	Unknown	Unknown	Unknown	0	NA
Scaffold_15	105342251	105342350	100	6	-31.4653	Unknown	Unknown	Unknown	0	NA
Scaffold_15	105468851	105468950	100	6	-27.1734	Unknown	Unknown	Unknown	0	NA
Scaffold_15	105622951	105623100	150	8	-27.0846	Unknown	Unknown	Unknown	0	NA
Scaffold_15	105955651	105955800	150	6	-24.0608	Unknown	Unknown	Unknown	0	NA
Scaffold_15	106015301	106015450	150	6	-26.4169	Unknown	Unknown	Unknown	0	NA
Scaffold_15	106114951	106115150	200	22	-25.342	Unknown	Unknown	Unknown	0	NA
Scaffold_15	106147451	106147700	250	6	-33.8991	Unknown	Unknown	Unknown	0	NA
Scaffold_15	109889351	109889500	150	6	23.7024	gene	upstream	G08835	-58	JAM2
Scaffold_15	109923901	109924050	150	6	-41.3289	gene	exon	G08836	0	Atp5j
Scaffold_15	110143301	110143400	100	10	-28.2543	gene	intron	G08838	0	app
Scaffold_15	110325651	110326050	400	6	34.7735	gene	intron	G08839	0	Cyyr1
Scaffold_15	110326451	110326550	100	6	34.1987	gene	intron	G08839	0	Cyyr1
Scaffold_15	110415151	110415300	150	6	35.342	Unknown	Unknown	Unknown	0	NA
Scaffold_15	112280451	112280600	150	6	-33.6769	gene	exon	G08855	0	SOD1
Scaffold_15	112291801	112292050	250	8	-32.8855	gene	intron	G08856	0	SCAF4
Scaffold_15	112335101	112335450	350	10	20.7912	gene	upstream	G08856	-308	SCAF4
Scaffold_15	112445451	112445550	100	8	-18.9647	Unknown	Unknown	Unknown	0	NA
Scaffold_15	112476401	112476550	150	6	-54.7024	Unknown	Unknown	Unknown	0	NA
Scaffold_15	112477051	112477150	100	6	-26.0106	Unknown	Unknown	Unknown	0	NA
Scaffold_15	112519301	112519550	250	6	-37.472	gene	exon	G08860	0	URB1
Scaffold_15	112592001	112592150	150	6	-37.4782	gene	intron	G08861	0	EVA1C
Scaffold_15	112611251	112611700	450	6	-60.5844	gene	intron	G08861	0	EVA1C
Scaffold_15	112690251	112690400	150	5	32.2694	gene	intron	G08863	0	SYNJ1
Scaffold_15	112756301	112756450	150	6	21.0761	Unknown	Unknown	Unknown	0	NA
Scaffold_15	112811901	112812050	150	8	26.0916	Unknown	Unknown	Unknown	0	NA
Scaffold_15	112821201	112821350	150	6	-31.4167	Unknown	Unknown	Unknown	0	NA
Scaffold_15	112856201	112856300	100	6	-22.514	Unknown	Unknown	Unknown	0	NA
Scaffold_15	112946751	112946850	100	6	-22.9508	gene	intron	G08869	0	IFNAR1
Scaffold_15	113344201	113344350	150	8	22.1205	Unknown	Unknown	Unknown	0	NA
Scaffold_15	113350751	113350850	100	8	19.5374	Unknown	Unknown	Unknown	0	NA
Scaffold_15	115717851	115717950	100	8	-26.087	Unknown	Unknown	Unknown	0	NA
Scaffold_15	117530951	117531050	100	5	-30.2149	gene	intron	G08928	0	Pknox1
Scaffold_15	117765001	117765100	100	6	-21.133	Unknown	Unknown	Unknown	0	NA
Scaffold_15	119222701	119222800	100	6	23.8084	Unknown	Unknown	Unknown	0	NA
Scaffold_15	119226401	119226600	200	8	32.3476	gene	exon	G08951	0	MAOA
Scaffold_15	120378601	120378700	100	17	25.3965	gene	intron	G08959	0	BCOR
Scaffold_15	120766751	120766900	150	8	-44.763	Unknown	Unknown	Unknown	0	NA
Scaffold_15	122129151	122129250	100	11	26.2712	Unknown	Unknown	Unknown	0	NA
Scaffold_15	123081651	123081800	150	8	39.1666	gene	intron	G08974	0	DMD
Scaffold_15	123087651	123088050	400	7	17.0358	gene	intron	G08974	0	DMD
Scaffold_15	123643201	123643350	150	6	-30.2448	gene	intron	G08975	0	Tab3
Scaffold_15	123675501	123675800	300	8	-38.6409	Unknown	Unknown	Unknown	0	NA
Scaffold_15	125913301	125913400	100	6	40.4381	gene	intron	G08985	0	ARSD
Scaffold_15	126579601	126579900	300	6	-40.1138	Unknown	Unknown	Unknown	0	NA
Scaffold_15	129734651	129735050	400	6	54.169	gene	intron	G09021	0	VWA3B
Scaffold_15	130788851	130789000	150	6	-20.9221	Unknown	Unknown	Unknown	0	NA
Scaffold_15	131109151	131109300	150	15	26.4233	Unknown	Unknown	Unknown	0	NA
Scaffold_15	131214451	131214600	150	7	-35.6932	Unknown	Unknown	Unknown	0	NA
Scaffold_15	131294301	131294700	400	12	-30.9145	Unknown	Unknown	Unknown	0	NA
Scaffold_15	131295301	131295450	150	20	-20.7832	Unknown	Unknown	Unknown	0	NA
Scaffold_15	131586751	131586900	150	6	-1.43319	Unknown	Unknown	Unknown	0	NA
Scaffold_15	133302401	133302600	200	6	-42.685	Unknown	Unknown	Unknown	0	NA
Scaffold_15	133312801	133312900	100	6	-27.7071	Unknown	Unknown	Unknown	0	NA
Scaffold_15	133424101	133424250	150	6	-24.7014	gene	intron	G09065	0	NCK2
Scaffold_15	133469001	133469100	100	6	29.6748	gene	intron	G09065	0	NCK2
Scaffold_15	133541951	133542050	100	6	-21.6947	Unknown	Unknown	Unknown	0	NA
Scaffold_15	133626751	133626850	100	6	26.1124	gene	upstream	G09067	-789	UXS1
Scaffold_15	133789451	133789700	250	10	-26.6035	gene	exon	G09068	0	NA
Scaffold_15	133804201	133804500	300	6	-37.1703	gene	intron	G09068	0	NA
Scaffold_15	133811551	133811800	250	6	-18.8788	gene	intron	G09068	0	NA
Scaffold_15	133813651	133813750	100	6	-25.2404	gene	intron	G09068	0	NA
Scaffold_15	133813951	133814100	150	8	-36.312	gene	intron	G09068	0	NA
Scaffold_15	133850401	133850600	200	6	-41.685	gene	intron	G09068	0	NA
Scaffold_15	133856351	133856500	150	6	-36.0888	gene	intron	G09068	0	NA
Scaffold_15	133870851	133871000	150	7	-35.9378	gene	intron	G09068	0	NA
Scaffold_15	133875451	133875750	300	12	-20.585	gene	exon	G09069	0	ST6GAL2
Scaffold_15	133899401	133899950	550	12	-27.3189	gene	intron	G09069	0	ST6GAL2
Scaffold_15	133901301	133901450	150	6	-32.3827	gene	intron	G09069	0	ST6GAL2
Scaffold_15	133910451	133910800	350	8	-48.5526	gene	intron	G09069	0	ST6GAL2
Scaffold_15	133945351	133945500	150	10	-30.0631	gene	intron	G09069	0	ST6GAL2
Scaffold_15	133962751	133963000	250	6	-40.703	gene	intron	G09069	0	ST6GAL2
Scaffold_15	133995851	133996150	300	6	-40.4576	gene	intron	G09069	0	ST6GAL2
Scaffold_15	134000951	134001100	150	10	-23.9444	gene	intron	G09069	0	ST6GAL2
Scaffold_15	134044251	134044400	150	6	-55.8333	gene	intron	G09069	0	ST6GAL2
Scaffold_15	134046651	134046800	150	6	-50.2309	gene	intron	G09069	0	ST6GAL2
Scaffold_15	134062201	134062350	150	6	-28.6919	Unknown	Unknown	Unknown	0	NA
Scaffold_15	134160551	134160800	250	8	-47.9431	Unknown	Unknown	Unknown	0	NA
Scaffold_15	134185001	134185300	300	6	-23.6596	Unknown	Unknown	Unknown	0	NA
Scaffold_15	134211251	134211350	100	6	-56.2566	Unknown	Unknown	Unknown	0	NA
Scaffold_15	134225151	134225300	150	6	-39.7322	Unknown	Unknown	Unknown	0	NA
Scaffold_15	134381201	134381400	200	6	-45.8282	Unknown	Unknown	Unknown	0	NA
Scaffold_15	134390051	134390400	350	6	-41.5494	Unknown	Unknown	Unknown	0	NA
Scaffold_15	134453551	134453650	100	5	-28.026	Unknown	Unknown	Unknown	0	NA
Scaffold_15	134685601	134685700	100	8	-22.2457	gene	intron	G09076	0	Rbm26
Scaffold_15	134921001	134921350	350	10	-32.5979	Unknown	Unknown	Unknown	0	NA
Scaffold_15	138319801	138319900	100	10	-19.5337	gene	intron	G09086	0	Tbl1x
Scaffold_15	138785101	138785400	300	10	22.1315	Unknown	Unknown	Unknown	0	NA
Scaffold_15	139393151	139393250	100	8	-19.4866	gene	intron	G09092	0	Arhgap6
Scaffold_15	139511701	139511800	100	6	-61.6967	Unknown	Unknown	Unknown	0	NA
Scaffold_15	139704651	139704800	150	8	-21.3124	gene	intron	G09094	0	FRMPD4
Scaffold_15	139721101	139721400	300	9	34.2471	gene	intron	G09094	0	FRMPD4
Scaffold_15	139724901	139725000	100	6	30.9814	gene	intron	G09094	0	FRMPD4
Scaffold_15	139852201	139852350	150	6	28.7386	gene	intron	G09094	0	FRMPD4
Scaffold_15	139856451	139856900	450	8	58.6244	gene	intron	G09094	0	FRMPD4
Scaffold_15	140162251	140162400	150	8	-23.6412	Unknown	Unknown	Unknown	0	NA
Scaffold_15	140616301	140616450	150	6	-39.249	gene	intron	G09101	0	Gpm6b
Scaffold_15	140628201	140628300	100	6	-32.1826	gene	intron	G09101	0	Gpm6b
Scaffold_15	141243551	141243700	150	8	-15.5964	Unknown	Unknown	Unknown	0	NA
Scaffold_15	141615001	141615150	150	8	-26.8355	gene	intron	G09111	0	ACE2
Scaffold_15	142863551	142863650	100	5	46.6455	gene	intron	G09124	0	SCML2
Scaffold_15	143309101	143309200	100	6	42.6377	Unknown	Unknown	Unknown	0	NA
Scaffold_15	143311051	143311150	100	5	33.0884	gene	upstream	G09130	-1947	Pdha1
Scaffold_15	143324301	143324450	150	8	26.4976	gene	exon	G09131	0	MAP3K15
Scaffold_15	143328401	143328650	250	10	20.4825	gene	exon	G09131	0	MAP3K15
Scaffold_15	143360801	143361100	300	8	41.4665	gene	intron	G09131	0	MAP3K15
Scaffold_15	143409401	143409650	250	8	41.8398	gene	intron	G09131	0	MAP3K15
Scaffold_15	143410151	143410350	200	5	44.0059	gene	intron	G09131	0	MAP3K15
Scaffold_15	143416801	143416950	150	6	36.2812	gene	exon	G09131	0	MAP3K15
Scaffold_15	143419701	143419900	200	5	31.7083	Unknown	Unknown	Unknown	0	NA
Scaffold_15	143487301	143487450	150	5	24.845	Unknown	Unknown	Unknown	0	NA
Scaffold_15	143493201	143493700	500	5	46.2257	Unknown	Unknown	Unknown	0	NA
Scaffold_15	143547151	143547300	150	6	-22.2813	Unknown	Unknown	Unknown	0	NA
Scaffold_15	143548751	143548900	150	6	27.2652	Unknown	Unknown	Unknown	0	NA
Scaffold_15	143552051	143552250	200	12	-34.1095	Unknown	Unknown	Unknown	0	NA
Scaffold_15	143553801	143553900	100	6	37.3994	Unknown	Unknown	Unknown	0	NA
Scaffold_15	143566651	143566900	250	6	36.2031	Unknown	Unknown	Unknown	0	NA
Scaffold_15	143593601	143594100	500	31	-20.312	Unknown	Unknown	Unknown	0	NA
Scaffold_15	143611401	143611600	200	6	-32.5792	Unknown	Unknown	Unknown	0	NA
Scaffold_15	143618851	143619000	150	6	-35.6023	Unknown	Unknown	Unknown	0	NA
Scaffold_15	143620451	143620550	100	6	-31.0124	Unknown	Unknown	Unknown	0	NA
Scaffold_15	143638151	143638250	100	6	36.609	Unknown	Unknown	Unknown	0	NA
Scaffold_15	143652351	143652700	350	8	-21.0894	Unknown	Unknown	Unknown	0	NA
Scaffold_15	143999651	143999800	150	6	-24.177	Unknown	Unknown	Unknown	0	NA
Scaffold_15	144044151	144044300	150	6	-43.1544	Unknown	Unknown	Unknown	0	NA
Scaffold_15	144227401	144227500	100	6	-38.1898	Unknown	Unknown	Unknown	0	NA
Scaffold_15	145237551	145237650	100	6	37.949	gene	intron	G09142	0	PTCHD1
Scaffold_15	145584951	145585100	150	22	-31.012	gene	intron	G09151	0	Pdk3
Scaffold_15	146954701	146954850	150	6	-35.6408	gene	intron	G09155	0	SH3RF3
Scaffold_15	147765301	147765450	150	18	17.3292	gene	exon	G09170	0	NA
Scaffold_15	147807951	147808100	150	9	-26.1875	gene	exon	G09172	0	LAMP1
Scaffold_15	148034751	148034850	100	6	-35.5182	gene	intron	G09178	0	MCF2L
Scaffold_15	148040251	148040600	350	14	-44.5915	gene	intron	G09178	0	MCF2L
Scaffold_15	148041101	148041500	400	12	-51.815	gene	intron	G09178	0	MCF2L
Scaffold_15	148095701	148095800	100	6	-26.4184	Unknown	Unknown	Unknown	0	NA
Scaffold_15	148158151	148158300	150	6	-21.5774	gene	intron	G09179	0	ATP11A
Scaffold_15	148202501	148202650	150	6	-35.3036	gene	intron	G09179	0	ATP11A
Scaffold_15	148213401	148213550	150	8	-33.1981	gene	intron	G09179	0	ATP11A
Scaffold_15	148465551	148465700	150	6	-36.0997	Unknown	Unknown	Unknown	0	NA
Scaffold_15	148713901	148714100	200	6	29.0275	Unknown	Unknown	Unknown	0	NA
Scaffold_15	149939101	149939250	150	6	-41.142	Unknown	Unknown	Unknown	0	NA
Scaffold_15	150140851	150141000	150	6	-29.256	Unknown	Unknown	Unknown	0	NA
Scaffold_15	154995551	154995750	200	6	43.2753	gene	intron	G09210	0	Pcca
Scaffold_15	155049801	155049950	150	6	20.9683	gene	intron	G09210	0	Pcca
Scaffold_15	155060951	155061050	100	6	-38.7619	gene	intron	G09210	0	Pcca
Scaffold_15	155089601	155089800	200	8	-52.4792	gene	intron	G09210	0	Pcca
Scaffold_15	155097801	155097950	150	6	-30.2289	gene	exon	G09210	0	Pcca
Scaffold_15	155147751	155147950	200	8	-40.0702	Unknown	Unknown	Unknown	0	NA
Scaffold_15	155164451	155164600	150	6	-26.5743	Unknown	Unknown	Unknown	0	NA
Scaffold_15	155625001	155625100	100	8	-18.6111	gene	intron	G09218	0	Dock9
Scaffold_15	155649151	155649250	100	6	-30.5977	gene	exon	G09218	0	Dock9
Scaffold_15	155653251	155653400	150	6	-21.773	gene	intron	G09218	0	Dock9
Scaffold_15	155704651	155704950	300	10	-13.7821	gene	intron	G09218	0	Dock9
Scaffold_15	156008201	156008350	150	5	31.3183	gene	intron	G09221	0	FARP1
Scaffold_15	156068251	156068450	200	6	-57.9505	gene	intron	G09222	0	IPO5
Scaffold_15	156203501	156203600	100	6	29.5479	Unknown	Unknown	Unknown	0	NA
Scaffold_15	156866651	156866850	200	8	-28.2622	gene	intron	G09226	0	UGGT2
Scaffold_15	157020351	157020500	150	6	-23.0184	gene	intron	G09229	0	CLDN10
Scaffold_15	158800401	158800500	100	6	23.0757	gene	intron	G09235	0	GPC5
Scaffold_15	161495351	161495550	200	6	29.417	Unknown	Unknown	Unknown	0	NA
Scaffold_15	165678051	165678150	100	10	32.242	Unknown	Unknown	Unknown	0	NA
Scaffold_15	165763101	165763450	350	6	43.4012	Unknown	Unknown	Unknown	0	NA
Scaffold_15	165794201	165794350	150	8	43.0009	gene	upstream	G09243	-1838	RNF219
Scaffold_15	165794951	165795100	150	6	47.0546	gene	upstream	G09243	-1088	RNF219
Scaffold_15	165820201	165820350	150	7	29.0805	gene	downstream	G09243	846	RNF219
Scaffold_15	165996301	165996400	100	5	28.3766	Unknown	Unknown	Unknown	0	NA
Scaffold_15	166195901	166196200	300	7	38.9042	Unknown	Unknown	Unknown	0	NA
Scaffold_15	167360801	167361100	300	10	-55.6766	gene	intron	G09261	0	TBC1D4
Scaffold_15	167475951	167476100	150	6	-29.3262	Unknown	Unknown	Unknown	0	NA
Scaffold_15	167573301	167573450	150	5	24.5744	Unknown	Unknown	Unknown	0	NA
Scaffold_15	167586851	167587000	150	8	21.1926	Unknown	Unknown	Unknown	0	NA
Scaffold_15	167807701	167807850	150	8	-31.9788	Unknown	Unknown	Unknown	0	NA
Scaffold_15	167814701	167814850	150	5	-37.8167	Unknown	Unknown	Unknown	0	NA
Scaffold_15	167818351	167818550	200	10	-46.0647	Unknown	Unknown	Unknown	0	NA
Scaffold_15	168014301	168014400	100	6	27.2925	gene	intron	G09262	0	KLF12
Scaffold_15	170845851	170846000	150	6	31.4984	Unknown	Unknown	Unknown	0	NA
Scaffold_15	171033801	171033900	100	8	-24.2415	Unknown	Unknown	Unknown	0	NA
Scaffold_15	175749551	175749700	150	6	-28.7925	gene	intron	G09275	0	TDRD3
Scaffold_15	181150401	181150500	100	8	26.8306	gene	intron	G09284	0	PDGFD
Scaffold_15	181193051	181193150	100	6	17.2914	Unknown	Unknown	Unknown	0	NA
Scaffold_15	181507551	181507700	150	6	-19.9762	gene	intron	G09285	0	Dync2h1
Scaffold_15	181520651	181520800	150	6	-16.4234	gene	intron	G09285	0	Dync2h1
Scaffold_15	181553901	181554050	150	8	-15.9248	Unknown	Unknown	Unknown	0	NA
Scaffold_15	182143501	182143600	100	5	-23.773	Unknown	Unknown	Unknown	0	NA
Scaffold_15	187630051	187630200	150	6	-26.8754	Unknown	Unknown	Unknown	0	NA
Scaffold_15	187632851	187633000	150	8	-28.2537	gene	exon	G09336	0	ENDOD1
Scaffold_15	187805101	187805200	100	8	-30.3524	Unknown	Unknown	Unknown	0	NA
Scaffold_15	188763001	188763100	100	8	37.0626	gene	intron	G09355	0	FAT3
Scaffold_15	193209401	193209500	100	6	25.6072	gene	intron	G09389	0	DNAJC15
Scaffold_15	193352551	193352850	300	10	37.0092	gene	intron	G09390	0	ENOX1
Scaffold_15	193644101	193644250	150	14	15.8123	gene	intron	G09391	0	LACC1
Scaffold_15	193671201	193671300	100	8	21.4641	Unknown	Unknown	Unknown	0	NA
Scaffold_15	193675051	193675200	150	9	28.4082	Unknown	Unknown	Unknown	0	NA
Scaffold_15	193741051	193741200	150	6	35.1877	Unknown	Unknown	Unknown	0	NA
Scaffold_15	193886001	193886100	100	8	-27.1401	gene	intron	G09393	0	TSC22D1
Scaffold_15	194005801	194005900	100	6	-23.2446	Unknown	Unknown	Unknown	0	NA
Scaffold_15	194019601	194019750	150	8	-28.7518	Unknown	Unknown	Unknown	0	NA
Scaffold_15	194025051	194025150	100	6	22.7591	Unknown	Unknown	Unknown	0	NA
Scaffold_15	194152251	194152400	150	8	-24.5671	gene	intron	G09397	0	Gtf2f2
Scaffold_15	194233901	194234000	100	6	-27.4353	Unknown	Unknown	Unknown	0	NA
Scaffold_15	194241651	194241950	300	10	-35.0755	gene	intron	G09399	0	slc25a30
Scaffold_15	194270001	194270300	300	15	-31.5241	gene	exon	G09400	0	COG3
Scaffold_15	194926601	194926700	100	6	-35.3682	Unknown	Unknown	Unknown	0	NA
Scaffold_15	195005101	195005250	150	6	31.3687	Unknown	Unknown	Unknown	0	NA
Scaffold_15	195015951	195016100	150	10	26.9518	Unknown	Unknown	Unknown	0	NA
Scaffold_15	195049951	195050050	100	6	25.7689	Unknown	Unknown	Unknown	0	NA
Scaffold_15	195102851	195103000	150	10	24.9325	Unknown	Unknown	Unknown	0	NA
Scaffold_15	195107401	195107550	150	6	27.2813	Unknown	Unknown	Unknown	0	NA
Scaffold_15	195162351	195162450	100	5	-51.2177	Unknown	Unknown	Unknown	0	NA
Scaffold_15	195224901	195225250	350	10	-20.4876	gene	intron	G09415	0	ITM2B
Scaffold_15	195310101	195310250	150	6	-34.9216	gene	intron	G09416	0	RB1
Scaffold_15	195461751	195461900	150	6	-17.709	Unknown	Unknown	Unknown	0	NA
Scaffold_15	195551001	195551100	100	8	-21.3704	gene	intron	G09418	0	FNDC3A
Scaffold_15	195733451	195733550	100	16	-11.7978	gene	exon	G09422	0	SETDB2
Scaffold_15	195742401	195742550	150	5	58.828	gene	intron	G09422	0	SETDB2
Scaffold_15	196643701	196643800	100	8	-15.9021	gene	upstream	G09433	-633	INTS6
Scaffold_15	196962951	196963100	150	8	24.3793	gene	exon	G09444	0	THSD1
Scaffold_15	196966451	196966600	150	10	19.359	gene	intron	G09444	0	THSD1
Scaffold_15	197755051	197755150	100	6	-32.9105	Unknown	Unknown	Unknown	0	NA
Scaffold_15	198661901	198662300	400	6	-31.6139	Unknown	Unknown	Unknown	0	NA
Scaffold_15	199207051	199207250	200	6	-30.807	Unknown	Unknown	Unknown	0	NA
Scaffold_15	199239151	199239350	200	6	-31.2717	gene	intron	G09464	0	Ccna1
Scaffold_15	199445501	199445650	150	6	36.3552	gene	intron	G09467	0	DCLK1
Scaffold_15	199463651	199463900	250	14	26.4656	gene	intron	G09467	0	DCLK1
Scaffold_15	199480001	199480300	300	6	50.0178	gene	intron	G09467	0	DCLK1
Scaffold_15	201215201	201215350	150	5	-21.4048	Unknown	Unknown	Unknown	0	NA
Scaffold_15	201238551	201238800	250	14	38.2509	gene	intron	G09472	0	N4BP2L2
Scaffold_15	201239251	201239350	100	8	48.4488	gene	intron	G09472	0	N4BP2L2
Scaffold_15	201279701	201279850	150	6	-24.0422	gene	intron	G09473	0	N4bp2l1
Scaffold_15	201567701	201568150	450	14	-23.4582	gene	intron	G09476	0	FRY
Scaffold_15	201572451	201572550	100	6	21.2967	gene	upstream	G09476	-1318	FRY
Scaffold_15	201578151	201578250	100	10	-30.5336	Unknown	Unknown	Unknown	0	NA
Scaffold_15	202248601	202248700	100	10	-18.3343	gene	intron	G09485	0	SLC7A1
Scaffold_15	202511801	202511950	150	6	40.821	Unknown	Unknown	Unknown	0	NA
Scaffold_15	202584851	202584950	100	6	-30.3768	gene	exon	G09488	0	POMP
Scaffold_15	203157151	203157250	100	8	42.8392	Unknown	Unknown	Unknown	0	NA
Scaffold_15	204311901	204312000	100	7	35.7395	gene	intron	G09513	0	SPATA13
Scaffold_15	205887151	205887300	150	8	19.4695	gene	downstream	G09530	763	IL17D
Scaffold_15	206475051	206475150	100	5	45.9391	gene	exon	G09540	0	RNF17
Scaffold_15	206475801	206475950	150	6	23.7518	gene	intron	G09540	0	RNF17
Scaffold_15	206587801	206588100	300	12	-34.382	gene	intron	G09541	0	ARHGAP20
Scaffold_15	207215701	207215900	200	8	46.6871	gene	downstream	G09546	493	DDX10
Scaffold_15	207218201	207218450	250	10	34.0781	gene	intron	G09546	0	DDX10
Scaffold_15	207265501	207265650	150	6	-31.4384	gene	intron	G09546	0	DDX10
Scaffold_15	207296651	207296800	150	9	26.7216	gene	intron	G09546	0	DDX10
Scaffold_15	209278851	209278950	100	8	-26.4761	gene	exon	G09572	0	EMSY
Scaffold_15	210158201	210158300	100	6	-24.6673	gene	intron	G09581	0	Rps3
Scaffold_15	210496401	210496550	150	10	-21.8434	gene	intron	G09587	0	Fam168a
Scaffold_15	210553501	210553600	100	20	-18.5165	Unknown	Unknown	Unknown	0	NA
Scaffold_15	210637501	210637600	100	9	25.388	gene	intron	G09588	0	Plekhb1
Scaffold_15	210668851	210668950	100	8	21.7546	gene	intron	G09589	0	RAB6A
Scaffold_15	210711401	210711500	100	6	21.0439	gene	intron	G09590	0	MRPL48
Scaffold_15	210812151	210812250	100	10	-15.6473	gene	intron	G09595	0	Ppme1
Scaffold_15	211091951	211092050	100	8	-15.262	Unknown	Unknown	Unknown	0	NA
Scaffold_15	211112601	211112750	150	6	-25.621	gene	intron	G09606	0	Slco2b1
Scaffold_15	211685901	211686050	150	14	-18.194	gene	intron	G09629	0	STIM1
Scaffold_15	211687801	211687950	150	10	21.0683	gene	intron	G09629	0	STIM1
Scaffold_15	211793151	211793300	150	6	-49.8484	Unknown	Unknown	Unknown	0	NA
Scaffold_15	211793501	211793600	100	6	-32.9748	Unknown	Unknown	Unknown	0	NA
Scaffold_15	211804251	211804400	150	6	-39.211	gene	downstream	G09632	1833	OR52K2
Scaffold_15	211811051	211811150	100	6	-26.6068	Unknown	Unknown	Unknown	0	NA
Scaffold_155	25251	25350	100	20	-32.1565	gene	intron	G14408	0	PAK4
Scaffold_16	2541951	2542050	100	6	-28.8874	gene	downstream	G09667	430	Sybu
Scaffold_16	2563901	2564050	150	6	-30.7018	gene	intron	G09668	0	EBAG9
Scaffold_16	3667901	3668000	100	5	38.3666	gene	intron	G09678	0	OXR1
Scaffold_16	3784451	3784700	250	8	-39.5684	gene	intron	G09678	0	OXR1
Scaffold_16	3819851	3820200	350	5	33.6083	gene	intron	G09678	0	OXR1
Scaffold_16	5464451	5464550	100	8	-16.3848	Unknown	Unknown	Unknown	0	NA
Scaffold_16	5510351	5510500	150	6	16.7772	Unknown	Unknown	Unknown	0	NA
Scaffold_16	5610001	5610100	100	6	32.5306	gene	upstream	G09690	-897	Azin1
Scaffold_16	5683001	5683150	150	8	33.297	gene	intron	G09692	0	ODF1
Scaffold_16	5931951	5932050	100	7	27.0125	Unknown	Unknown	Unknown	0	NA
Scaffold_16	6038601	6038850	250	6	-24.6218	gene	intron	G09696	0	GRHL2
Scaffold_16	6044401	6044550	150	6	-20.4635	gene	intron	G09696	0	GRHL2
Scaffold_16	6044701	6044850	150	8	-28.3549	gene	intron	G09696	0	GRHL2
Scaffold_16	6052201	6052350	150	6	-37.1916	gene	intron	G09696	0	GRHL2
Scaffold_16	6250951	6251050	100	11	23.718	Unknown	Unknown	Unknown	0	NA
Scaffold_16	7263651	7263800	150	6	-19.0161	gene	exon	G09706	0	STK3
Scaffold_16	7900701	7900800	100	6	-42.775	gene	intron	G09716	0	CPQ
Scaffold_16	7994701	7994850	150	5	61.6038	gene	intron	G09716	0	CPQ
Scaffold_16	8046251	8046400	150	10	-17.9573	gene	intron	G09717	0	SDC2
Scaffold_16	8071701	8071850	150	10	16.6116	gene	intron	G09717	0	SDC2
Scaffold_16	8075751	8075850	100	10	30.3731	gene	intron	G09717	0	SDC2
Scaffold_16	8100001	8100100	100	6	27.4809	Unknown	Unknown	Unknown	0	NA
Scaffold_16	8100651	8100800	150	12	28.1519	Unknown	Unknown	Unknown	0	NA
Scaffold_16	8110551	8110700	150	8	24.6385	Unknown	Unknown	Unknown	0	NA
Scaffold_16	8114951	8115100	150	14	20.5277	Unknown	Unknown	Unknown	0	NA
Scaffold_16	8118151	8118300	150	8	22.2337	Unknown	Unknown	Unknown	0	NA
Scaffold_16	8122751	8122850	100	10	-26.7355	Unknown	Unknown	Unknown	0	NA
Scaffold_16	8141201	8141350	150	6	30.566	gene	intron	G09718	0	PTDSS1
Scaffold_16	8150701	8150850	150	6	23.9235	gene	intron	G09718	0	PTDSS1
Scaffold_16	8163401	8163750	350	12	23.3298	gene	upstream	G09719	-191	MTERF3
Scaffold_16	8187851	8187950	100	8	41.4244	Unknown	Unknown	Unknown	0	NA
Scaffold_16	8196401	8196500	100	6	25.2572	Unknown	Unknown	Unknown	0	NA
Scaffold_16	8232801	8232900	100	10	-20.4369	Unknown	Unknown	Unknown	0	NA
Scaffold_16	8291551	8291650	100	6	-51.7831	Unknown	Unknown	Unknown	0	NA
Scaffold_16	9169101	9169250	150	26	-22.2354	Unknown	Unknown	Unknown	0	NA
Scaffold_16	9250901	9251050	150	6	-37.7024	gene	upstream	G09738	-1712	FAM92A1
Scaffold_16	9438351	9438450	100	6	-24.5887	Unknown	Unknown	Unknown	0	NA
Scaffold_16	10350101	10350200	100	6	-34.9698	gene	intron	G09743	0	TMEM55A
Scaffold_16	10381501	10381650	150	6	-44.0976	gene	upstream	G09744	-1499	C8orf88
Scaffold_16	10410301	10410400	100	6	-22.2956	gene	intron	G09745	0	NECAB1
Scaffold_16	10412951	10413100	150	6	-54.1964	gene	intron	G09745	0	NECAB1
Scaffold_16	12030851	12030950	100	6	-27.8215	Unknown	Unknown	Unknown	0	NA
Scaffold_16	12243701	12243950	250	5	-41.6211	Unknown	Unknown	Unknown	0	NA
Scaffold_16	12269801	12270050	250	6	-38.2717	gene	intron	G09760	0	CA2
Scaffold_16	12330801	12330900	100	6	-37.8218	Unknown	Unknown	Unknown	0	NA
Scaffold_16	12428051	12428200	150	5	-31.4245	Unknown	Unknown	Unknown	0	NA
Scaffold_16	13666251	13666450	200	13	-26.8517	gene	intron	G09770	0	Arhgap39
Scaffold_16	14003551	14003650	100	6	-32.3371	gene	intron	G09777	0	Zc3h3
Scaffold_16	14009651	14009750	100	6	37.7617	gene	intron	G09777	0	Zc3h3
Scaffold_16	14359301	14359400	100	6	-25.6926	gene	upstream	G09783	-709	LY6E
Scaffold_16	15446801	15446950	150	6	24.6808	gene	intron	G09789	0	TSNARE1
Scaffold_16	15635201	15635350	150	6	-26.7506	gene	intron	G09789	0	TSNARE1
Scaffold_16	16751601	16751700	100	14	-20.4024	Unknown	Unknown	Unknown	0	NA
Scaffold_16	17430351	17430450	100	6	41.8499	gene	intron	G09799	0	trappc9
Scaffold_16	17684451	17684600	150	6	31.8475	gene	exon	G09800	0	kcnk9
Scaffold_16	17727201	17727300	100	6	-21.4239	Unknown	Unknown	Unknown	0	NA
Scaffold_16	17740901	17741050	150	6	-34.2786	Unknown	Unknown	Unknown	0	NA
Scaffold_16	17761201	17761300	100	8	-40.872	Unknown	Unknown	Unknown	0	NA
Scaffold_16	17926351	17926450	100	5	-33.3551	gene	intron	G09801	0	COL22A1
Scaffold_16	17926601	17926750	150	6	-40.7351	gene	intron	G09801	0	COL22A1
Scaffold_16	17962651	17962800	150	6	-49.1969	gene	intron	G09801	0	COL22A1
Scaffold_16	18012701	18012850	150	6	-35.6123	gene	intron	G09801	0	COL22A1
Scaffold_16	18013101	18013250	150	8	18.1289	gene	intron	G09801	0	COL22A1
Scaffold_16	20640201	20640650	450	10	-46.7746	gene	intron	G09806	0	ST3GAL1
Scaffold_16	20641801	20641900	100	8	-34.6667	gene	intron	G09806	0	ST3GAL1
Scaffold_16	20642401	20642550	150	6	-20.2876	gene	intron	G09806	0	ST3GAL1
Scaffold_16	21247851	21248100	250	6	39.6164	gene	intron	G09813	0	KCNQ3
Scaffold_16	21248351	21248750	400	12	25.285	gene	intron	G09813	0	KCNQ3
Scaffold_16	21293401	21293650	250	8	13.4339	gene	intron	G09813	0	KCNQ3
Scaffold_16	21540551	21540750	200	9	-16.2309	gene	intron	G09815	0	efr3a
Scaffold_16	21596251	21596350	100	6	31.4379	Unknown	Unknown	Unknown	0	NA
Scaffold_16	21600051	21600400	350	6	43.603	Unknown	Unknown	Unknown	0	NA
Scaffold_16	21606751	21606900	150	8	37.9688	Unknown	Unknown	Unknown	0	NA
Scaffold_16	21621001	21621400	400	14	-41.1758	Unknown	Unknown	Unknown	0	NA
Scaffold_16	21631201	21631300	100	8	21.1558	Unknown	Unknown	Unknown	0	NA
Scaffold_16	21632201	21632350	150	6	40.1229	Unknown	Unknown	Unknown	0	NA
Scaffold_16	21641701	21642000	300	12	36.111	Unknown	Unknown	Unknown	0	NA
Scaffold_16	21724601	21724950	350	8	25.4797	Unknown	Unknown	Unknown	0	NA
Scaffold_16	22173601	22173750	150	8	32.4695	gene	intron	G09817	0	Asap1
Scaffold_16	22186151	22186400	250	5	30.9961	gene	intron	G09817	0	Asap1
Scaffold_16	22227301	22227450	150	6	-25.4123	gene	intron	G09817	0	Asap1
Scaffold_16	24059301	24059450	150	6	-41.6242	Unknown	Unknown	Unknown	0	NA
Scaffold_16	24066901	24067050	150	6	-31.7927	Unknown	Unknown	Unknown	0	NA
Scaffold_16	24249001	24249150	150	6	-38.2758	gene	intron	G09823	0	KIAA0196
Scaffold_16	24910451	24910550	100	6	-31.5823	gene	downstream	G09832	1755	KLHL38
Scaffold_16	24961901	24962000	100	8	-26.6863	gene	exon	G09833	0	FBXO32
Scaffold_16	26374951	26375050	100	8	-16.9926	gene	exon	G09848	0	DEPTOR
Scaffold_16	26378051	26378200	150	6	-31.2194	gene	intron	G09848	0	DEPTOR
Scaffold_16	26473151	26473300	150	6	-35.3315	gene	intron	G09849	0	TAF2
Scaffold_16	27063351	27063450	100	6	32.5693	gene	exon	G09855	0	Samd12
Scaffold_16	27069051	27069150	100	6	18.8863	Unknown	Unknown	Unknown	0	NA
Scaffold_16	27271201	27271300	100	6	27.3599	Unknown	Unknown	Unknown	0	NA
Scaffold_16	27314401	27314500	100	6	19.2212	Unknown	Unknown	Unknown	0	NA
Scaffold_16	27319701	27319800	100	8	31.6077	Unknown	Unknown	Unknown	0	NA
Scaffold_16	27411001	27411350	350	6	37.4207	Unknown	Unknown	Unknown	0	NA
Scaffold_16	27419551	27419700	150	6	27.4831	Unknown	Unknown	Unknown	0	NA
Scaffold_16	27589301	27589650	350	6	35.4244	gene	intron	G09859	0	RAD21
Scaffold_16	29764701	29764800	100	6	-30.1315	Unknown	Unknown	Unknown	0	NA
Scaffold_16	29936051	29936150	100	5	48.4104	gene	exon	G09877	0	HEY1
Scaffold_16	33051551	33051700	150	6	-23.1842	Unknown	Unknown	Unknown	0	NA
Scaffold_16	36678101	36678350	250	14	-36.4555	Unknown	Unknown	Unknown	0	NA
Scaffold_16	36778851	36779000	150	6	40.2719	Unknown	Unknown	Unknown	0	NA
Scaffold_16	36840151	36840250	100	6	27.1437	Unknown	Unknown	Unknown	0	NA
Scaffold_16	36972201	36972550	350	8	20.5435	Unknown	Unknown	Unknown	0	NA
Scaffold_16	37247701	37247850	150	6	-27.974	gene	intron	G09930	0	Ttpa
Scaffold_16	37840851	37840950	100	6	-25.0982	gene	intron	G09933	0	ASPH
Scaffold_16	38034001	38034100	100	6	-25.5003	Unknown	Unknown	Unknown	0	NA
Scaffold_16	43739951	43740050	100	5	24.4367	gene	intron	G09977	0	SPIDR
Scaffold_16	43767101	43767200	100	11	-23.9685	gene	intron	G09977	0	SPIDR
Scaffold_16	44307651	44307750	100	5	-35.557	Unknown	Unknown	Unknown	0	NA
Scaffold_16	45149151	45149250	100	6	37.7333	gene	intron	G09987	0	GAREM
Scaffold_16	47757801	47757900	100	6	-36.7997	Unknown	Unknown	Unknown	0	NA
Scaffold_16	47815751	47816000	250	6	-28.8687	Unknown	Unknown	Unknown	0	NA
Scaffold_16	48581101	48581200	100	8	-16.9007	gene	intron	G10007	0	TTC39C
Scaffold_16	48883601	48883850	250	10	-26.403	gene	intron	G10013	0	tmem241
Scaffold_16	48918151	48918450	300	5	45.7567	gene	intron	G10014	0	CABLES1
Scaffold_16	48943501	48943850	350	11	26.179	gene	intron	G10014	0	CABLES1
Scaffold_16	48945701	48945850	150	7	60.1363	gene	intron	G10014	0	CABLES1
Scaffold_16	48948051	48948400	350	6	44.9016	gene	intron	G10014	0	CABLES1
Scaffold_16	48962551	48962650	100	5	33.5582	gene	intron	G10014	0	CABLES1
Scaffold_16	48964051	48964200	150	8	30.547	gene	intron	G10014	0	CABLES1
Scaffold_16	54937201	54937300	100	14	-24.8589	gene	upstream	G10061	-1708	IMPA2
Scaffold_16	55070351	55070700	350	9	30.2289	gene	intron	G10066	0	SPIRE1
Scaffold_16	55287751	55287950	200	8	-27.0699	gene	upstream	G10070	-394	SEH1L
Scaffold_16	61159151	61159250	100	8	30.5499	gene	intron	G10094	0	ZNF407
Scaffold_16	61168201	61168350	150	6	28.3171	gene	intron	G10094	0	ZNF407
Scaffold_16	61179251	61179400	150	6	-29.3064	gene	intron	G10094	0	ZNF407
Scaffold_16	61181351	61181450	100	16	-18.7309	gene	intron	G10094	0	ZNF407
Scaffold_16	61382551	61382700	150	6	23.1288	Unknown	Unknown	Unknown	0	NA
Scaffold_16	62030701	62030800	100	6	25.164	gene	intron	G10097	0	ZNF516
Scaffold_16	62055101	62055250	150	6	32.7151	gene	intron	G10097	0	ZNF516
Scaffold_16	62109501	62109650	150	8	-15.4163	Unknown	Unknown	Unknown	0	NA
Scaffold_16	62112951	62113300	350	12	-28.2391	Unknown	Unknown	Unknown	0	NA
Scaffold_16	62119601	62119750	150	6	-26.5166	Unknown	Unknown	Unknown	0	NA
Scaffold_16	62174451	62174650	200	10	-34.8124	Unknown	Unknown	Unknown	0	NA
Scaffold_16	62184751	62184850	100	6	-29.9159	Unknown	Unknown	Unknown	0	NA
Scaffold_16	62282801	62283000	200	8	-39.8698	gene	intron	G10099	0	MBP
Scaffold_16	62566001	62566150	150	6	30.5521	Unknown	Unknown	Unknown	0	NA
Scaffold_16	62577151	62577400	250	6	-44.1177	Unknown	Unknown	Unknown	0	NA
Scaffold_16	62692851	62693000	150	6	26.5361	gene	intron	G10106	0	FAM65B
Scaffold_16	62722601	62722750	150	12	-22.2278	gene	intron	G10106	0	FAM65B
Scaffold_16	62770701	62770850	150	12	-27.1319	Unknown	Unknown	Unknown	0	NA
Scaffold_16	62825251	62825400	150	10	-13.4677	gene	intron	G10107	0	LRRC16A
Scaffold_16	62895851	62895950	100	8	31.586	gene	intron	G10107	0	LRRC16A
Scaffold_16	62917501	62917800	300	5	-31.6927	gene	intron	G10107	0	LRRC16A
Scaffold_16	63008151	63008300	150	8	-25.8219	gene	intron	G10108	0	scgn
Scaffold_16	63067901	63068150	250	7	33.5193	Unknown	Unknown	Unknown	0	NA
Scaffold_16	63076601	63076700	100	6	-21.816	gene	intron	G10109	0	Pard6g
Scaffold_16	63089701	63089950	250	7	-45.0561	gene	intron	G10109	0	Pard6g
Scaffold_16	63104401	63104800	400	20	26.9092	gene	intron	G10109	0	Pard6g
Scaffold_16	63106101	63106250	150	9	40.3256	gene	intron	G10109	0	Pard6g
Scaffold_16	63108351	63108500	150	9	24.1551	gene	intron	G10109	0	Pard6g
Scaffold_16	63110251	63110400	150	10	19.9862	gene	intron	G10109	0	Pard6g
Scaffold_16	63110951	63111100	150	8	32.5869	gene	intron	G10109	0	Pard6g
Scaffold_16	63113451	63113750	300	14	26.167	gene	intron	G10109	0	Pard6g
Scaffold_16	63134551	63134700	150	5	35.2001	gene	exon	G10110	0	BLOC1S4
Scaffold_16	63159901	63160200	300	6	-44.0945	gene	intron	G10111	0	GLIPR2
Scaffold_16	63164951	63165100	150	6	20.8	gene	intron	G10111	0	GLIPR2
Scaffold_16	63169901	63170250	350	10	-22.6484	gene	intron	G10111	0	GLIPR2
Scaffold_16	63175951	63176100	150	6	28.8391	gene	downstream	G10111	490	GLIPR2
Scaffold_16	63192051	63192200	150	8	-35.2484	Unknown	Unknown	Unknown	0	NA
Scaffold_16	63199501	63199850	350	8	-23.4601	gene	exon	G10112	0	IFI6
Scaffold_16	63200001	63200250	250	6	-28.2517	gene	upstream	G10112	-1852	IFI6
Scaffold_16	63210201	63210350	150	7	19.8367	Unknown	Unknown	Unknown	0	NA
Scaffold_16	63211251	63211400	150	6	-22.6223	Unknown	Unknown	Unknown	0	NA
Scaffold_16	63274501	63274650	150	14	-19.5055	Unknown	Unknown	Unknown	0	NA
Scaffold_16	67360551	67360650	100	5	-40.271	Unknown	Unknown	Unknown	0	NA
Scaffold_16	67559151	67559300	150	7	-18.3027	gene	exon	G10141	0	Slc6a18
Scaffold_16	68808751	68809100	350	6	38.6107	gene	intron	G10155	0	PTPN3
Scaffold_16	68821851	68822200	350	9	-35.6582	gene	intron	G10155	0	PTPN3
Scaffold_16	68873101	68873250	150	8	27.4845	Unknown	Unknown	Unknown	0	NA
Scaffold_16	68876001	68876100	100	6	32.5638	Unknown	Unknown	Unknown	0	NA
Scaffold_16	68879401	68879700	300	6	58.7196	Unknown	Unknown	Unknown	0	NA
Scaffold_16	68885951	68886100	150	7	38.1228	Unknown	Unknown	Unknown	0	NA
Scaffold_16	68899151	68899450	300	6	-36.158	Unknown	Unknown	Unknown	0	NA
Scaffold_16	69116751	69116900	150	7	32.5107	gene	downstream	G10156	733	EPB41L4B
Scaffold_16	69176301	69176400	100	5	29.4735	gene	intron	G10158	0	TMEM245
Scaffold_16	69435601	69435700	100	8	19.5007	Unknown	Unknown	Unknown	0	NA
Scaffold_16	69593001	69593150	150	10	-39.0253	gene	upstream	G10160	-541	GALNT1
Scaffold_16	69613001	69613150	150	10	-18.1497	gene	intron	G10160	0	GALNT1
Scaffold_16	69617451	69617600	150	6	-36.2418	gene	intron	G10160	0	GALNT1
Scaffold_16	69621751	69621850	100	6	-37.0097	gene	intron	G10160	0	GALNT1
Scaffold_16	69840051	69840200	150	6	-26.0142	Unknown	Unknown	Unknown	0	NA
Scaffold_16	69868601	69868700	100	6	-32.0653	Unknown	Unknown	Unknown	0	NA
Scaffold_16	72907351	72907450	100	8	-31.945	gene	intron	G10166	0	GRB10
Scaffold_16	73192701	73192800	100	6	-33.5104	Unknown	Unknown	Unknown	0	NA
Scaffold_16	73296801	73296950	150	8	-39.4154	gene	intron	G10172	0	Vwc2
Scaffold_16	73380451	73380600	150	6	-37.9931	Unknown	Unknown	Unknown	0	NA
Scaffold_16	73381001	73381150	150	6	-27.7445	Unknown	Unknown	Unknown	0	NA
Scaffold_16	73406651	73406750	100	6	21.1304	Unknown	Unknown	Unknown	0	NA
Scaffold_16	73422751	73423300	550	8	-42.6336	Unknown	Unknown	Unknown	0	NA
Scaffold_16	73488701	73489000	300	8	40.5701	Unknown	Unknown	Unknown	0	NA
Scaffold_16	75425751	75425850	100	6	35.413	Unknown	Unknown	Unknown	0	NA
Scaffold_16	75562001	75562100	100	6	-26.5176	gene	intron	G10188	0	Sbk2
Scaffold_16	75847651	75847800	150	5	61.4703	Unknown	Unknown	Unknown	0	NA
Scaffold_16	75851801	75851950	150	6	26.2072	Unknown	Unknown	Unknown	0	NA
Scaffold_16	77949701	77949800	100	8	-23.9375	gene	intron	G10199	0	FAM105A
Scaffold_16	79556101	79556250	150	6	23.8602	Unknown	Unknown	Unknown	0	NA
Scaffold_16	80010301	80010450	150	8	-30.5387	Unknown	Unknown	Unknown	0	NA
Scaffold_16	80333651	80333750	100	6	-28.7151	gene	intron	G10233	0	TNFRSF11A
Scaffold_16	80344901	80345000	100	25	-24.872	gene	intron	G10233	0	TNFRSF11A
Scaffold_16	80564201	80564350	150	8	23.9278	gene	downstream	G10235	1936	PIGN
Scaffold_16	80654951	80655050	100	8	24.7119	gene	intron	G10236	0	RNF152
Scaffold_16	80937801	80937950	150	6	-35.0454	Unknown	Unknown	Unknown	0	NA
Scaffold_16	80957051	80957250	200	6	-45.042	Unknown	Unknown	Unknown	0	NA
Scaffold_16	81014751	81015100	350	6	-48.1149	Unknown	Unknown	Unknown	0	NA
Scaffold_16	81089001	81089150	150	7	-67.4641	Unknown	Unknown	Unknown	0	NA
Scaffold_16	81125601	81125750	150	7	31.8582	Unknown	Unknown	Unknown	0	NA
Scaffold_16	81190301	81190450	150	10	24.0395	Unknown	Unknown	Unknown	0	NA
Scaffold_16	82197851	82197950	100	20	26.6943	Unknown	Unknown	Unknown	0	NA
Scaffold_16	82514501	82514750	250	6	44.9867	Unknown	Unknown	Unknown	0	NA
Scaffold_16	83001351	83001500	150	5	-54.5985	Unknown	Unknown	Unknown	0	NA
Scaffold_16	83096201	83096300	100	6	-27.9452	Unknown	Unknown	Unknown	0	NA
Scaffold_16	85033701	85033850	150	6	28.9214	Unknown	Unknown	Unknown	0	NA
Scaffold_16	85114701	85114850	150	10	-16.8611	Unknown	Unknown	Unknown	0	NA
Scaffold_16	85165601	85165700	100	8	30.8635	Unknown	Unknown	Unknown	0	NA
Scaffold_16	85167351	85167450	100	9	39.9698	Unknown	Unknown	Unknown	0	NA
Scaffold_16	85847851	85848000	150	6	-50.0202	gene	intron	G10244	0	CDH12
Scaffold_16	85897901	85898050	150	8	22.8965	gene	intron	G10244	0	CDH12
Scaffold_16	86014901	86015150	250	8	-32.3793	Unknown	Unknown	Unknown	0	NA
Scaffold_16	86206151	86206300	150	8	-20.5705	Unknown	Unknown	Unknown	0	NA
Scaffold_16	88498801	88498950	150	6	-26.4919	gene	downstream	G10248	1027	FAM134B
Scaffold_16	92069851	92070000	150	6	33.8538	gene	intron	G10280	0	NEDD9
Scaffold_16	93205801	93205900	100	5	34.874	Unknown	Unknown	Unknown	0	NA
Scaffold_16	102197251	102197400	150	6	-30.8148	gene	intron	G10380	0	Egfr
Scaffold_16	107333701	107333800	100	12	-32.1817	gene	intron	G10411	0	JARID2
Scaffold_16	108079551	108079650	100	8	30.1806	Unknown	Unknown	Unknown	0	NA
Scaffold_16	108091601	108091750	150	6	-25.2918	gene	upstream	G10419	-356	NHLRC1
Scaffold_16	108092551	108092700	150	6	-25.4616	gene	exon	G10421	0	KDM1B
Scaffold_16	108229101	108229250	150	6	25.5882	gene	intron	G10423	0	RNF144B
Scaffold_16	108229501	108229600	100	10	-28.7825	gene	intron	G10423	0	RNF144B
Scaffold_16	108312551	108312650	100	5	41.4347	Unknown	Unknown	Unknown	0	NA
Scaffold_16	108341501	108341600	100	13	-16.532	Unknown	Unknown	Unknown	0	NA
Scaffold_16	108378401	108378500	100	6	-24.5033	Unknown	Unknown	Unknown	0	NA
Scaffold_16	108657051	108657150	100	6	21.1805	Unknown	Unknown	Unknown	0	NA
Scaffold_16	108717851	108718000	150	6	29.5002	Unknown	Unknown	Unknown	0	NA
Scaffold_16	108732951	108733100	150	8	16.903	Unknown	Unknown	Unknown	0	NA
Scaffold_16	108812351	108812450	100	6	-37.3151	Unknown	Unknown	Unknown	0	NA
Scaffold_16	108914001	108914100	100	6	44.9803	Unknown	Unknown	Unknown	0	NA
Scaffold_16	109050551	109050650	100	6	-18.0564	Unknown	Unknown	Unknown	0	NA
Scaffold_16	109266501	109266600	100	6	-23.3362	Unknown	Unknown	Unknown	0	NA
Scaffold_16	109540901	109541050	150	6	-21.5886	Unknown	Unknown	Unknown	0	NA
Scaffold_16	109617901	109618000	100	7	-32.3364	Unknown	Unknown	Unknown	0	NA
Scaffold_16	109629601	109629800	200	10	-45.5859	Unknown	Unknown	Unknown	0	NA
Scaffold_16	109923251	109923400	150	6	-27.0022	Unknown	Unknown	Unknown	0	NA
Scaffold_16	109974501	109974600	100	6	-22.3355	Unknown	Unknown	Unknown	0	NA
Scaffold_16	113355951	113356050	100	10	22.4112	gene	intron	G10455	0	ULK4
Scaffold_16	113586301	113586400	100	5	-36.303	Unknown	Unknown	Unknown	0	NA
Scaffold_16	113839601	113839850	250	8	39.895	Unknown	Unknown	Unknown	0	NA
Scaffold_16	114103501	114103600	100	6	41.6667	gene	intron	G10471	0	LZTFL1
Scaffold_16	114178901	114179000	100	10	-21.3162	gene	intron	G10472	0	FYCO1
Scaffold_16	114502001	114502100	100	6	31.4175	Unknown	Unknown	Unknown	0	NA
Scaffold_16	115386001	115386250	250	6	-53.4419	Unknown	Unknown	Unknown	0	NA
Scaffold_16	115990101	115990200	100	6	-33.7424	Unknown	Unknown	Unknown	0	NA
Scaffold_16	116001251	116001350	100	7	-29.602	Unknown	Unknown	Unknown	0	NA
Scaffold_16	116022051	116022200	150	12	31.8631	gene	intron	G10504	0	SNRK
Scaffold_16	116298701	116298800	100	14	32.3956	Unknown	Unknown	Unknown	0	NA
Scaffold_16	116303901	116304050	150	12	28.8717	Unknown	Unknown	Unknown	0	NA
Scaffold_16	116310751	116310850	100	6	-34.816	Unknown	Unknown	Unknown	0	NA
Scaffold_16	116324001	116324350	350	8	-30.1457	Unknown	Unknown	Unknown	0	NA
Scaffold_16	116336651	116336800	150	8	-16.13	Unknown	Unknown	Unknown	0	NA
Scaffold_16	117675151	117675300	150	8	-20.6122	gene	intron	G10523	0	RBMS3
Scaffold_16	117789151	117789250	100	7	22.5433	gene	intron	G10523	0	RBMS3
Scaffold_16	118217401	118217650	250	10	-29.1095	Unknown	Unknown	Unknown	0	NA
Scaffold_16	118345101	118345250	150	6	-25.4565	gene	intron	G10525	0	CMC1
Scaffold_16	118345551	118345750	200	14	-37.0963	gene	intron	G10525	0	CMC1
Scaffold_16	118449651	118449800	150	8	-30.7373	Unknown	Unknown	Unknown	0	NA
Scaffold_16	118465001	118465350	350	6	27.6	Unknown	Unknown	Unknown	0	NA
Scaffold_16	118586801	118586900	100	7	-28.7805	Unknown	Unknown	Unknown	0	NA
Scaffold_16	119344001	119344350	350	10	-44.9893	gene	intron	G10533	0	RARB
Scaffold_16	119345251	119345550	300	14	24.2544	gene	intron	G10533	0	RARB
Scaffold_16	119345901	119346000	100	8	36.7033	gene	intron	G10533	0	RARB
Scaffold_16	119358801	119359100	300	10	-44.6064	gene	intron	G10533	0	RARB
Scaffold_16	119360301	119360450	150	8	-21.388	gene	intron	G10533	0	RARB
Scaffold_16	119361301	119361600	300	12	-36.665	gene	intron	G10533	0	RARB
Scaffold_16	119394651	119394900	250	20	-28.5727	gene	intron	G10533	0	RARB
Scaffold_16	119522551	119522650	100	12	-31.3299	gene	intron	G10533	0	RARB
Scaffold_16	119611101	119611450	350	8	31.0287	Unknown	Unknown	Unknown	0	NA
Scaffold_16	119611601	119612100	500	14	27.4142	Unknown	Unknown	Unknown	0	NA
Scaffold_16	119658151	119658250	100	8	26.7738	Unknown	Unknown	Unknown	0	NA
Scaffold_16	119666201	119666350	150	10	-20.5753	Unknown	Unknown	Unknown	0	NA
Scaffold_16	119678551	119678700	150	8	-16.7665	Unknown	Unknown	Unknown	0	NA
Scaffold_16	120005901	120006050	150	6	-25.0631	gene	upstream	G10535	-503	NR1D2
Scaffold_16	120009301	120009400	100	16	-24.6258	Unknown	Unknown	Unknown	0	NA
Scaffold_16	120057601	120057750	150	6	-23.8914	gene	intron	G10538	0	UBE2E1
Scaffold_16	120066701	120066850	150	5	39.7102	gene	intron	G10538	0	UBE2E1
Scaffold_16	120068851	120068950	100	10	-30.9393	gene	intron	G10538	0	UBE2E1
Scaffold_16	120217351	120217500	150	6	-32.3885	gene	intron	G10539	0	UBE2E2
Scaffold_16	120229851	120229950	100	8	-37.7979	gene	intron	G10539	0	UBE2E2
Scaffold_16	120310051	120310200	150	6	32.2949	gene	intron	G10539	0	UBE2E2
Scaffold_16	122370201	122370350	150	6	-30.2526	gene	intron	G10550	0	TBC1D5
Scaffold_16	122386501	122386650	150	8	-45.271	gene	intron	G10550	0	TBC1D5
Scaffold_16	122388151	122388400	250	6	-18.4939	gene	intron	G10550	0	TBC1D5
Scaffold_16	122456301	122456400	100	7	-31.4359	gene	intron	G10550	0	TBC1D5
Scaffold_16	122472501	122472650	150	6	-32.5882	gene	intron	G10550	0	TBC1D5
Scaffold_16	122498851	122499000	150	6	-33.2279	gene	intron	G10550	0	TBC1D5
Scaffold_16	122525251	122525950	700	18	-40.5157	gene	intron	G10550	0	TBC1D5
Scaffold_16	122620701	122620850	150	10	-24.6407	gene	intron	G10550	0	TBC1D5
Scaffold_16	123019001	123019100	100	15	25.9405	gene	exon	G10553	0	RFTN1
Scaffold_16	123040651	123040950	300	16	16.5231	gene	exon	G10555	0	Dph3
Scaffold_16	123044251	123044400	150	22	-27.7953	gene	exon	G10555	-1531	Dph3
Scaffold_16	123053951	123054100	150	11	31.6002	Unknown	Unknown	Unknown	0	NA
Scaffold_16	123059651	123059800	150	6	27.2513	gene	exon	G10556	0	GALNT15
Scaffold_16	124294401	124294950	550	20	-20.4055	gene	intron	G10568	0	JAZF1
Scaffold_16	124296601	124296750	150	6	-29.6476	gene	intron	G10568	0	JAZF1
Scaffold_16	124309151	124309300	150	6	-33.8788	gene	intron	G10568	0	JAZF1
Scaffold_16	124326451	124326750	300	10	-21.3833	gene	intron	G10568	0	JAZF1
Scaffold_16	124328451	124328600	150	8	-46.3827	gene	intron	G10568	0	JAZF1
Scaffold_16	124335051	124335400	350	8	-29.9763	gene	intron	G10568	0	JAZF1
Scaffold_16	125489651	125489800	150	8	-27.7271	Unknown	Unknown	Unknown	0	NA
Scaffold_16	125498051	125498200	150	6	-35.9246	Unknown	Unknown	Unknown	0	NA
Scaffold_16	125531551	125531750	200	7	-42.7781	Unknown	Unknown	Unknown	0	NA
Scaffold_16	126472551	126472650	100	8	-25.4753	gene	intron	G10599	0	KLHL7
Scaffold_16	126774401	126774700	300	6	-33.3862	gene	intron	G10604	0	Rapgef5
Scaffold_16	130563051	130563150	100	6	27.2388	gene	intron	G10628	0	Dnajc1
Scaffold_16	130793851	130793950	100	8	27.3973	Unknown	Unknown	Unknown	0	NA
Scaffold_16	130882751	130882850	100	16	-22.5681	gene	intron	G10632	0	PIP4K2A
Scaffold_16	130943801	130944050	250	6	78.4939	Unknown	Unknown	Unknown	0	NA
Scaffold_16	131172501	131172650	150	8	-56.584	Unknown	Unknown	Unknown	0	NA
Scaffold_16	131726201	131726350	150	8	-33.4968	gene	intron	G10638	0	ARHGAP21
Scaffold_16	132327251	132327400	150	8	25.217	gene	intron	G10643	0	GAD2
Scaffold_16	133612951	133613150	200	5	-59.8325	Unknown	Unknown	Unknown	0	NA
Scaffold_16	134240651	134240750	100	13	-19.4133	gene	intron	G10666	0	ZEB1
Scaffold_16	134459751	134459900	150	10	-22.7856	gene	intron	G10667	0	ARHGAP12
Scaffold_16	134469401	134469550	150	7	-31.8265	gene	intron	G10667	0	ARHGAP12
Scaffold_16	134486451	134486650	200	8	-37.4167	gene	intron	G10667	0	ARHGAP12
Scaffold_16	134497601	134497750	150	6	-29.7297	gene	intron	G10667	0	ARHGAP12
Scaffold_16	134745451	134745550	100	10	35.2275	gene	intron	G10670	0	ITGB1
Scaffold_16	134801451	134801600	150	8	-30.0362	Unknown	Unknown	Unknown	0	NA
Scaffold_16	135387801	135387950	150	6	-14.3806	Unknown	Unknown	Unknown	0	NA
Scaffold_16	135662501	135662600	100	8	-22.7491	Unknown	Unknown	Unknown	0	NA
Scaffold_16	135700401	135700500	100	8	-20.875	Unknown	Unknown	Unknown	0	NA
Scaffold_16	135989701	135989800	100	11	-27.8619	Unknown	Unknown	Unknown	0	NA
Scaffold_16	136089201	136089400	200	8	-59.0633	Unknown	Unknown	Unknown	0	NA
Scaffold_16	136100801	136100900	100	6	-31.3603	Unknown	Unknown	Unknown	0	NA
Scaffold_16	136157901	136158250	350	8	-57.0776	Unknown	Unknown	Unknown	0	NA
Scaffold_16	137356501	137356600	100	7	-37.1	Unknown	Unknown	Unknown	0	NA
Scaffold_16	137549851	137550000	150	6	-36.5215	Unknown	Unknown	Unknown	0	NA
Scaffold_16	137568701	137569000	300	10	-34.4502	Unknown	Unknown	Unknown	0	NA
Scaffold_16	137569751	137570100	350	6	-40.7618	Unknown	Unknown	Unknown	0	NA
Scaffold_16	137591651	137592000	350	10	-46.2831	gene	exon	G10678	0	PITRM1
Scaffold_16	137643351	137643600	250	8	-51.6112	gene	intron	G10679	0	PFKP
Scaffold_16	137651151	137651300	150	6	-21.9156	gene	intron	G10679	0	PFKP
Scaffold_16	137664301	137664400	100	6	25.0311	Unknown	Unknown	Unknown	0	NA
Scaffold_16	137690651	137690800	150	5	-33.2659	Unknown	Unknown	Unknown	0	NA
Scaffold_16	137774601	137774750	150	6	29.3121	Unknown	Unknown	Unknown	0	NA
Scaffold_16	137778551	137778700	150	6	-42.5454	Unknown	Unknown	Unknown	0	NA
Scaffold_16	137814351	137814700	350	8	-42.5969	Unknown	Unknown	Unknown	0	NA
Scaffold_16	137826501	137826600	100	5	25.5136	Unknown	Unknown	Unknown	0	NA
Scaffold_16	137831101	137831250	150	6	-50.6719	Unknown	Unknown	Unknown	0	NA
Scaffold_16	137864951	137865100	150	6	27.5216	Unknown	Unknown	Unknown	0	NA
Scaffold_16	137881501	137881650	150	6	-26.4834	Unknown	Unknown	Unknown	0	NA
Scaffold_16	137903451	137903550	100	8	-34.8702	Unknown	Unknown	Unknown	0	NA
Scaffold_16	138113201	138113350	150	6	-29.79	Unknown	Unknown	Unknown	0	NA
Scaffold_16	138122701	138123000	300	6	-41.5572	Unknown	Unknown	Unknown	0	NA
Scaffold_16	138152501	138152650	150	6	-32.2817	Unknown	Unknown	Unknown	0	NA
Scaffold_16	138264751	138264900	150	5	54.9471	Unknown	Unknown	Unknown	0	NA
Scaffold_16	138276751	138276900	150	8	-25.486	Unknown	Unknown	Unknown	0	NA
Scaffold_16	138347501	138347650	150	8	-21.4195	Unknown	Unknown	Unknown	0	NA
Scaffold_16	138403651	138403800	150	8	20.0096	Unknown	Unknown	Unknown	0	NA
Scaffold_16	138416001	138416200	200	6	-50.8867	Unknown	Unknown	Unknown	0	NA
Scaffold_16	138417951	138418100	150	6	-22.8386	gene	upstream	G10680	-411	Adarb2
Scaffold_16	138425201	138425350	150	6	-25.2011	gene	intron	G10680	0	Adarb2
Scaffold_16	138434751	138434850	100	6	-45.8029	gene	intron	G10680	0	Adarb2
Scaffold_16	138475451	138475600	150	6	-25.569	gene	intron	G10680	0	Adarb2
Scaffold_16	138478951	138479100	150	8	-35.1473	gene	intron	G10680	0	Adarb2
Scaffold_16	138479351	138479500	150	8	-32.082	gene	intron	G10680	0	Adarb2
Scaffold_16	138486951	138487300	350	8	-37.0134	gene	intron	G10680	0	Adarb2
Scaffold_16	138507251	138507600	350	9	30.4238	gene	intron	G10680	0	Adarb2
Scaffold_16	138545551	138545700	150	6	-25.1059	gene	intron	G10680	0	Adarb2
Scaffold_16	138619151	138619400	250	11	-23.2873	gene	intron	G10680	0	Adarb2
Scaffold_16	138628051	138628150	100	6	-31.1073	gene	intron	G10680	0	Adarb2
Scaffold_16	138646951	138647100	150	10	-22.6678	gene	intron	G10680	0	Adarb2
Scaffold_16	138649751	138650150	400	14	-38.1455	gene	intron	G10680	0	Adarb2
Scaffold_16	138664601	138664750	150	10	-23.5407	gene	intron	G10680	0	Adarb2
Scaffold_16	138677901	138678050	150	6	-49.618	gene	intron	G10680	0	Adarb2
Scaffold_16	138705601	138705750	150	5	-33.2891	gene	intron	G10680	0	Adarb2
Scaffold_16	138736201	138736350	150	6	-33.6364	Unknown	Unknown	Unknown	0	NA
Scaffold_16	139033651	139033750	100	12	-29.415	gene	intron	G10685	0	DIP2C
Scaffold_16	139127401	139127500	100	6	-17.3724	gene	intron	G10685	0	DIP2C
Scaffold_16	139174551	139174700	150	6	-41.2995	gene	intron	G10685	0	DIP2C
Scaffold_16	139186051	139186200	150	5	-29.9622	gene	intron	G10685	0	DIP2C
Scaffold_16	139192151	139192250	100	6	-21.165	gene	intron	G10685	0	DIP2C
Scaffold_16	139303801	139303950	150	10	-18.6568	gene	intron	G10685	0	DIP2C
Scaffold_16	139336451	139336600	150	6	-30.6254	gene	intron	G10686	0	ZMYND11
Scaffold_16	139573101	139573250	150	6	25.245	gene	upstream	G10687	-366	Vipr2
Scaffold_16	139674101	139674250	150	8	-22.3442	Unknown	Unknown	Unknown	0	NA
Scaffold_16	140065001	140065200	200	6	-34.8535	Unknown	Unknown	Unknown	0	NA
Scaffold_16	140093851	140094000	150	8	30.567	Unknown	Unknown	Unknown	0	NA
Scaffold_16	140107351	140107500	150	14	-22.0827	Unknown	Unknown	Unknown	0	NA
Scaffold_16	140132751	140133000	250	7	-36.2203	Unknown	Unknown	Unknown	0	NA
Scaffold_16	140256751	140257050	300	6	-24.5079	Unknown	Unknown	Unknown	0	NA
Scaffold_16	140343201	140343350	150	10	-19.1793	Unknown	Unknown	Unknown	0	NA
Scaffold_16	140371151	140371450	300	12	-32.9172	Unknown	Unknown	Unknown	0	NA
Scaffold_16	141639101	141639200	100	6	-28.3638	Unknown	Unknown	Unknown	0	NA
Scaffold_16	141659501	141659650	150	8	-39.3636	Unknown	Unknown	Unknown	0	NA
Scaffold_16	141892651	141892950	300	6	34.8909	gene	intron	G10703	0	Dpp6
Scaffold_16	141908851	141909200	350	6	34.4025	gene	intron	G10703	0	Dpp6
Scaffold_16	141956051	141956600	550	11	36.6273	gene	intron	G10703	0	Dpp6
Scaffold_16	141967501	141967750	250	6	33.8618	gene	intron	G10703	0	Dpp6
Scaffold_16	141969501	141969600	100	7	38.5261	gene	intron	G10703	0	Dpp6
Scaffold_16	142038251	142038400	150	6	40.1551	gene	intron	G10703	0	Dpp6
Scaffold_16	142221451	142221850	400	6	-45.6202	gene	intron	G10703	0	Dpp6
Scaffold_16	142224551	142224800	250	6	28.2147	gene	intron	G10703	0	Dpp6
Scaffold_16	143252551	143252650	100	6	41.1769	gene	intron	G10708	0	PRKAG2
Scaffold_16	143308551	143308700	150	6	-26.4532	gene	intron	G10708	0	PRKAG2
Scaffold_16	143312701	143312850	150	6	-20.4466	gene	exon	G10708	0	PRKAG2
Scaffold_16	143319401	143319500	100	6	-17.8891	gene	intron	G10709	0	Rheb
Scaffold_16	143327551	143327700	150	8	-22.7043	gene	intron	G10709	0	Rheb
Scaffold_16	143330901	143331000	100	8	41.1647	gene	intron	G10709	0	Rheb
Scaffold_16	143359601	143359750	150	14	-15.2822	gene	exon	G10709	0	Rheb
Scaffold_16	143361001	143361150	150	8	-22.7124	gene	downstream	G10709	570	Rheb
Scaffold_16	143361801	143362050	250	10	-23.0852	gene	downstream	G10709	1420	Rheb
Scaffold_16	143365501	143365600	100	6	36.2963	gene	intron	G10710	0	crygn
Scaffold_16	143375951	143376050	100	10	-21.18	Unknown	Unknown	Unknown	0	NA
Scaffold_16	143787851	143788150	300	8	-32.0331	Unknown	Unknown	Unknown	0	NA
Scaffold_16	144214701	144214850	150	6	-42.1535	Unknown	Unknown	Unknown	0	NA
Scaffold_16	144842951	144843150	200	26	-26.0818	gene	intron	G10726	0	Oxsr1
Scaffold_16	144847101	144847300	200	11	-34.9092	gene	intron	G10726	0	Oxsr1
Scaffold_16	144885251	144885350	100	14	-18.0912	gene	intron	G10727	0	MYD88
Scaffold_16	144887951	144888200	250	10	-34.1651	gene	intron	G10727	0	MYD88
Scaffold_16	144908401	144908550	150	8	-15.4292	gene	intron	G10728	0	cry-dash
Scaffold_16	144911701	144911800	100	8	-23.166	gene	exon	G10728	0	cry-dash
Scaffold_16	144919951	144920050	100	12	-24.2377	gene	intron	G10728	0	cry-dash
Scaffold_16	145168751	145168850	100	7	38.0193	Unknown	Unknown	Unknown	0	NA
Scaffold_16	146954051	146954150	100	22	-24.9205	gene	intron	G10746	0	ZBTB47
Scaffold_16	147273201	147273300	100	8	19.3187	gene	exon	G10754	0	Gm1564
Scaffold_16	147621251	147621400	150	7	-21.2104	gene	intron	G10762	0	WNT9A
Scaffold_16	148246351	148246450	100	6	-20.5397	Unknown	Unknown	Unknown	0	NA
Scaffold_16	148369601	148369750	150	6	-20.442	gene	intron	G10766	0	Tmie
Scaffold_16	148521301	148521450	150	8	23.2448	Unknown	Unknown	Unknown	0	NA
Scaffold_16	148961801	148962000	200	5	-44.076	Unknown	Unknown	Unknown	0	NA
Scaffold_16	149315151	149315250	100	10	-25.0219	gene	intron	G10785	0	Elp6
Scaffold_16	149710251	149710350	100	18	27.875	gene	upstream	G10793	-630	ZNF398
Scaffold_16	151056201	151056350	150	6	37.7444	gene	intron	G10841	0	CUBN
Scaffold_16	151272851	151273000	150	6	41.2198	gene	intron	G10842	0	RSU1
Scaffold_16	151275901	151276000	100	12	22.6995	gene	intron	G10842	0	RSU1
Scaffold_16	151293501	151293650	150	8	30.3413	Unknown	Unknown	Unknown	0	NA
Scaffold_16	151297001	151297100	100	8	13.5158	Unknown	Unknown	Unknown	0	NA
Scaffold_16	151427101	151427350	250	6	24.0847	Unknown	Unknown	Unknown	0	NA
Scaffold_16	151427951	151428150	200	6	29.4988	Unknown	Unknown	Unknown	0	NA
Scaffold_16	151459051	151459400	350	8	-59.7805	Unknown	Unknown	Unknown	0	NA
Scaffold_16	151559351	151559750	400	14	30.4835	gene	exon	G10846	0	ITGA8
Scaffold_16	151853001	151853150	150	8	-17.6219	gene	exon	G10849	0	NA
Scaffold_16	152120051	152120150	100	6	-21.7594	gene	intron	G10855	0	ADAM22
Scaffold_16	152860351	152860450	100	6	42.3872	Unknown	Unknown	Unknown	0	NA
Scaffold_16	153003501	153003600	100	6	-32.9616	Unknown	Unknown	Unknown	0	NA
Scaffold_16	153099251	153099400	150	6	-28.3787	Unknown	Unknown	Unknown	0	NA
Scaffold_16	154237801	154237900	100	14	-23.0339	gene	intron	G10876	0	CDK6
Scaffold_16	154853001	154853250	250	6	-40.724	Unknown	Unknown	Unknown	0	NA
Scaffold_16	157848451	157848600	150	11	-26.3746	Unknown	Unknown	Unknown	0	NA
Scaffold_16	160505951	160506100	150	6	-27.5449	gene	intron	G10923	0	LRRC72
Scaffold_16	160645501	160645750	250	6	-39.0244	gene	intron	G10926	0	TSPAN13
Scaffold_17	565001	565100	100	9	-30.9084	Unknown	Unknown	Unknown	0	NA
Scaffold_17	1184151	1184300	150	14	-35.6837	Unknown	Unknown	Unknown	0	NA
Scaffold_17	1198801	1198900	100	10	-20.7322	gene	intron	G10932	0	KLHL28
Scaffold_17	1221151	1221350	200	6	-47.8097	gene	intron	G10933	0	Fam179b
Scaffold_17	1458651	1458750	100	8	-32.7608	Unknown	Unknown	Unknown	0	NA
Scaffold_17	1467051	1467150	100	8	-26.5879	Unknown	Unknown	Unknown	0	NA
Scaffold_17	1631201	1631400	200	18	-23.1	Unknown	Unknown	Unknown	0	NA
Scaffold_17	1865451	1865550	100	6	25.1365	Unknown	Unknown	Unknown	0	NA
Scaffold_17	1965351	1965450	100	6	29.3664	Unknown	Unknown	Unknown	0	NA
Scaffold_17	2021651	2021800	150	8	-33.3285	Unknown	Unknown	Unknown	0	NA
Scaffold_17	2021951	2022050	100	8	31.1056	Unknown	Unknown	Unknown	0	NA
Scaffold_17	2039201	2039300	100	8	38.336	Unknown	Unknown	Unknown	0	NA
Scaffold_17	2126351	2126550	200	6	-38.9279	Unknown	Unknown	Unknown	0	NA
Scaffold_17	2240601	2241200	600	8	32.0665	Unknown	Unknown	Unknown	0	NA
Scaffold_17	2518901	2519000	100	6	-32.8373	Unknown	Unknown	Unknown	0	NA
Scaffold_17	2575751	2575900	150	8	-33.7545	Unknown	Unknown	Unknown	0	NA
Scaffold_17	2630301	2630450	150	6	-25.8959	Unknown	Unknown	Unknown	0	NA
Scaffold_17	2658751	2658850	100	16	-15.5862	gene	intron	G10940	0	DNAAF2
Scaffold_17	2799151	2799300	150	6	19.0445	gene	exon	G10946	0	SOS2
Scaffold_17	2802551	2802650	100	6	32.8711	gene	intron	G10946	0	SOS2
Scaffold_17	3429051	3429250	200	26	-29.744	gene	intron	G10971	0	STYX
Scaffold_17	3591351	3591600	250	5	57.4632	Unknown	Unknown	Unknown	0	NA
Scaffold_17	3602751	3602900	150	6	-24.1922	Unknown	Unknown	Unknown	0	NA
Scaffold_17	3612701	3612850	150	10	-24.2727	Unknown	Unknown	Unknown	0	NA
Scaffold_17	3618901	3619000	100	8	31.1197	Unknown	Unknown	Unknown	0	NA
Scaffold_17	3797951	3798100	150	39	15.7044	gene	intron	G10975	0	BMP4
Scaffold_17	4206051	4206150	100	6	-31.6808	Unknown	Unknown	Unknown	0	NA
Scaffold_17	4612951	4613050	100	6	25.5	Unknown	Unknown	Unknown	0	NA
Scaffold_17	4631001	4631100	100	6	-30.17	gene	intron	G10992	0	TMEM260
Scaffold_17	4825051	4825200	150	14	-23.8905	Unknown	Unknown	Unknown	0	NA
Scaffold_17	4852301	4852550	250	8	-46.0788	Unknown	Unknown	Unknown	0	NA
Scaffold_17	4874301	4874450	150	6	-20.6117	Unknown	Unknown	Unknown	0	NA
Scaffold_17	4928701	4928850	150	6	-63.8573	Unknown	Unknown	Unknown	0	NA
Scaffold_17	4945051	4945200	150	6	-31.824	gene	intron	G10995	0	EXOC5
Scaffold_17	4995451	4995550	100	6	25.6498	Unknown	Unknown	Unknown	0	NA
Scaffold_17	5030151	5030450	300	8	19.0226	Unknown	Unknown	Unknown	0	NA
Scaffold_17	5032751	5032850	100	6	-49.8454	Unknown	Unknown	Unknown	0	NA
Scaffold_17	5051201	5051350	150	8	-14.2272	gene	exon	G10999	0	Slc35f4
Scaffold_17	5053751	5053900	150	8	-17.473	gene	intron	G10999	0	Slc35f4
Scaffold_17	5125851	5126200	350	15	37.2379	gene	intron	G10999	0	Slc35f4
Scaffold_17	5127851	5127950	100	6	36.5304	gene	intron	G10999	0	Slc35f4
Scaffold_17	5130801	5130950	150	6	36.6106	gene	intron	G10999	0	Slc35f4
Scaffold_17	5132701	5132850	150	7	22.5071	gene	intron	G10999	0	Slc35f4
Scaffold_17	5153201	5153300	100	8	-34.6821	gene	intron	G10999	0	Slc35f4
Scaffold_17	5162601	5162750	150	12	36.7192	Unknown	Unknown	Unknown	0	NA
Scaffold_17	5167001	5167150	150	10	-36.7622	Unknown	Unknown	Unknown	0	NA
Scaffold_17	5180051	5180350	300	24	-32.6414	Unknown	Unknown	Unknown	0	NA
Scaffold_17	5185951	5186050	100	6	-49.735	Unknown	Unknown	Unknown	0	NA
Scaffold_17	5187201	5187550	350	22	-13.4972	Unknown	Unknown	Unknown	0	NA
Scaffold_17	5196001	5196150	150	5	-27.3686	gene	intron	G11000	0	C14orf37
Scaffold_17	5229751	5230100	350	6	-57.4476	gene	intron	G11000	0	C14orf37
Scaffold_17	5265301	5265400	100	6	30.2391	gene	intron	G11001	0	Actr10
Scaffold_17	5265551	5265650	100	5	33.124	gene	intron	G11001	0	Actr10
Scaffold_17	5271051	5271200	150	28	-21.3595	gene	exon	G11001	0	Actr10
Scaffold_17	5274151	5274350	200	8	-28.7484	gene	intron	G11002	0	PSMA3
Scaffold_17	5288501	5288600	100	5	43.8751	Unknown	Unknown	Unknown	0	NA
Scaffold_17	5377851	5378150	300	6	-33.1847	gene	intron	G11004	0	TALPID3
Scaffold_17	5428651	5428800	150	8	-11.4598	gene	downstream	G11004	874	TALPID3
Scaffold_17	5583151	5583250	100	8	-19.6739	Unknown	Unknown	Unknown	0	NA
Scaffold_17	5603401	5603550	150	6	-17.9764	Unknown	Unknown	Unknown	0	NA
Scaffold_17	5817851	5818000	150	6	-27.8593	gene	intron	G11011	0	Ccdc175
Scaffold_17	5904451	5904550	100	6	-27.0322	gene	intron	G11012	0	RTN1
Scaffold_17	5906451	5906550	100	6	-42.9374	gene	intron	G11012	0	RTN1
Scaffold_17	6001951	6002100	150	6	-24.3669	gene	intron	G11013	0	LRRC9
Scaffold_17	6029501	6029650	150	6	-28.4601	Unknown	Unknown	Unknown	0	NA
Scaffold_17	6057001	6057150	150	6	-20.3982	gene	intron	G11015	0	DHRS7
Scaffold_17	6125901	6126050	150	6	-22.7569	gene	exon	G11016	0	PPM1A
Scaffold_17	6134751	6134900	150	8	-17.6849	Unknown	Unknown	Unknown	0	NA
Scaffold_17	6138751	6138850	100	6	-29.4221	Unknown	Unknown	Unknown	0	NA
Scaffold_17	6149301	6149600	300	8	-26.8677	Unknown	Unknown	Unknown	0	NA
Scaffold_17	6312301	6312500	200	16	-28.4945	gene	intron	G11021	0	MNAT1
Scaffold_17	6579051	6579150	100	22	-17.329	gene	intron	G11024	0	PRKCH
Scaffold_17	6580251	6580350	100	6	-28.837	gene	intron	G11024	0	PRKCH
Scaffold_17	6587951	6588100	150	14	-19.2735	gene	intron	G11024	0	PRKCH
Scaffold_17	6588951	6589050	100	6	26.0386	gene	intron	G11024	0	PRKCH
Scaffold_17	6608701	6608850	150	6	-24.1868	gene	intron	G11024	0	PRKCH
Scaffold_17	6623651	6623750	100	6	-22.3132	gene	intron	G11024	0	PRKCH
Scaffold_17	6625001	6625150	150	6	-25.5051	gene	intron	G11024	0	PRKCH
Scaffold_17	6661801	6661900	100	9	-33.2937	gene	intron	G11024	0	PRKCH
Scaffold_17	6663401	6663500	100	8	-26.0638	gene	intron	G11024	0	PRKCH
Scaffold_17	6665151	6665250	100	10	-25.7391	gene	intron	G11024	0	PRKCH
Scaffold_17	6673051	6673200	150	6	-24.978	gene	exon	G11024	0	PRKCH
Scaffold_17	6680651	6680900	250	26	-19.3652	Unknown	Unknown	Unknown	0	NA
Scaffold_17	6685201	6685300	100	6	-34.0745	Unknown	Unknown	Unknown	0	NA
Scaffold_17	6699801	6699950	150	6	-27.2881	Unknown	Unknown	Unknown	0	NA
Scaffold_17	6705251	6705500	250	8	-37.1352	Unknown	Unknown	Unknown	0	NA
Scaffold_17	6757301	6757450	150	6	39.5276	Unknown	Unknown	Unknown	0	NA
Scaffold_17	6889301	6889400	100	6	-26.624	Unknown	Unknown	Unknown	0	NA
Scaffold_17	7001001	7001350	350	6	-40.2825	Unknown	Unknown	Unknown	0	NA
Scaffold_17	7008751	7009150	400	10	-36.6123	Unknown	Unknown	Unknown	0	NA
Scaffold_17	7015301	7015450	150	6	-36.9821	Unknown	Unknown	Unknown	0	NA
Scaffold_17	7015851	7016400	550	10	-34.692	Unknown	Unknown	Unknown	0	NA
Scaffold_17	7026551	7026650	100	10	-20.7302	Unknown	Unknown	Unknown	0	NA
Scaffold_17	7039051	7039200	150	8	-33.0643	Unknown	Unknown	Unknown	0	NA
Scaffold_17	7051601	7052000	400	12	-40.2047	Unknown	Unknown	Unknown	0	NA
Scaffold_17	7055501	7055700	200	6	-33.9626	Unknown	Unknown	Unknown	0	NA
Scaffold_17	7099151	7099250	100	6	-34.2541	gene	intron	G11032	0	KCNH5
Scaffold_17	7211751	7211900	150	8	-39.2814	gene	intron	G11032	0	KCNH5
Scaffold_17	7482301	7482450	150	6	-37.6931	Unknown	Unknown	Unknown	0	NA
Scaffold_17	7526651	7526800	150	6	27.6158	gene	intron	G11042	0	WDR89
Scaffold_17	7533551	7533700	150	7	21.7895	gene	intron	G11042	0	WDR89
Scaffold_17	7534201	7534300	100	6	25.0836	gene	intron	G11042	0	WDR89
Scaffold_17	7540551	7540650	100	10	34.2801	gene	intron	G11042	0	WDR89
Scaffold_17	7783351	7783500	150	9	-29.4558	gene	intron	G11044	0	ESR2
Scaffold_17	8789501	8789600	100	10	-30.2528	Unknown	Unknown	Unknown	0	NA
Scaffold_17	8851251	8851400	150	6	37.4072	Unknown	Unknown	Unknown	0	NA
Scaffold_17	8877201	8877350	150	6	22.9443	Unknown	Unknown	Unknown	0	NA
Scaffold_17	9552101	9552250	150	6	-28.1645	gene	intron	G11067	0	TMEM179
Scaffold_17	10973001	10973150	150	6	-23.5914	gene	upstream	G11082	-851	Tnfaip2
Scaffold_17	10989551	10989650	100	10	-21.4229	gene	intron	G11083	0	EXOC3L4
Scaffold_17	11065001	11065100	100	7	-20.2331	gene	intron	G11084	0	LBH
Scaffold_17	11445501	11445600	100	16	21.0767	gene	intron	G11088	0	RCOR1
Scaffold_17	12762701	12762900	200	6	-39.9995	gene	intron	G11109	0	Degs2
Scaffold_17	12768201	12768350	150	6	21.8974	gene	exon	G11109	0	Degs2
Scaffold_17	12793301	12793400	100	6	-33.3674	gene	intron	G11112	0	EVL
Scaffold_17	13179351	13179450	100	6	-22.4047	gene	intron	G11117	0	ccdc85c
Scaffold_17	14153951	14154100	150	6	-22.929	Unknown	Unknown	Unknown	0	NA
Scaffold_17	14158901	14159050	150	6	-20.5554	Unknown	Unknown	Unknown	0	NA
Scaffold_17	14203401	14203700	300	8	-39.1873	Unknown	Unknown	Unknown	0	NA
Scaffold_17	14285201	14285450	250	6	-43.042	Unknown	Unknown	Unknown	0	NA
Scaffold_17	14328501	14328650	150	6	-28.8004	Unknown	Unknown	Unknown	0	NA
Scaffold_17	14343101	14343200	100	6	-23.5518	Unknown	Unknown	Unknown	0	NA
Scaffold_17	14397551	14397850	300	5	-32.8212	Unknown	Unknown	Unknown	0	NA
Scaffold_17	14582001	14582150	150	6	-21.6169	Unknown	Unknown	Unknown	0	NA
Scaffold_17	14585801	14585950	150	6	-24.4215	Unknown	Unknown	Unknown	0	NA
Scaffold_17	14607901	14608050	150	8	-21.6883	Unknown	Unknown	Unknown	0	NA
Scaffold_17	14960601	14960750	150	13	-29.191	Unknown	Unknown	Unknown	0	NA
Scaffold_17	14982901	14983050	150	6	28.8741	gene	exon	G11126	0	Bdkrb2
Scaffold_17	15129201	15129350	150	6	-35.2524	Unknown	Unknown	Unknown	0	NA
Scaffold_17	15271401	15271550	150	8	-17.2436	gene	intron	G11128	0	Glrx5
Scaffold_17	15291351	15291500	150	6	33.5884	gene	intron	G11128	0	Glrx5
Scaffold_17	15297551	15297750	200	10	37.534	gene	intron	G11128	0	Glrx5
Scaffold_17	15314001	15314100	100	9	24.4287	gene	intron	G11128	0	Glrx5
Scaffold_17	15509801	15509950	150	6	-24.7018	Unknown	Unknown	Unknown	0	NA
Scaffold_17	15616051	15616200	150	6	-24.6636	Unknown	Unknown	Unknown	0	NA
Scaffold_17	15646301	15646450	150	6	-36.8744	Unknown	Unknown	Unknown	0	NA
Scaffold_17	16238251	16238650	400	8	33.4024	Unknown	Unknown	Unknown	0	NA
Scaffold_17	16245101	16245250	150	12	23.3353	Unknown	Unknown	Unknown	0	NA
Scaffold_17	16250951	16251100	150	6	-25.3547	gene	intron	G11145	0	UNC79
Scaffold_17	16308451	16308600	150	6	30.229	gene	intron	G11145	0	UNC79
Scaffold_17	16352701	16352850	150	6	-30.9127	gene	upstream	G11145	-579	UNC79
Scaffold_17	16358951	16359400	450	10	-51.3916	Unknown	Unknown	Unknown	0	NA
Scaffold_17	16359601	16359850	250	6	-62.247	Unknown	Unknown	Unknown	0	NA
Scaffold_17	16361751	16361900	150	8	-24.2445	Unknown	Unknown	Unknown	0	NA
Scaffold_17	16370751	16371050	300	10	-51.4765	Unknown	Unknown	Unknown	0	NA
Scaffold_17	16377201	16377600	400	10	-44.4169	Unknown	Unknown	Unknown	0	NA
Scaffold_17	16377901	16378050	150	10	-21.9651	Unknown	Unknown	Unknown	0	NA
Scaffold_17	16379451	16379900	450	12	-54.9894	gene	upstream	G11146	-945	BTBD7
Scaffold_17	16381501	16381850	350	12	-14.1321	gene	intron	G11146	0	BTBD7
Scaffold_17	16383001	16383200	200	12	-28.1362	gene	intron	G11146	0	BTBD7
Scaffold_17	16386151	16386300	150	6	-33.0923	gene	intron	G11146	0	BTBD7
Scaffold_17	16390901	16391050	150	8	-34.6678	gene	intron	G11146	0	BTBD7
Scaffold_17	16394951	16395100	150	6	-29.8989	gene	intron	G11146	0	BTBD7
Scaffold_17	16398901	16399100	200	8	-50.7077	gene	intron	G11146	0	BTBD7
Scaffold_17	16411251	16411400	150	12	-33.4555	gene	intron	G11146	0	BTBD7
Scaffold_17	16412951	16413100	150	6	-58.7303	gene	intron	G11146	0	BTBD7
Scaffold_17	16415501	16415600	100	8	-26.4672	gene	intron	G11146	0	BTBD7
Scaffold_17	16420151	16420300	150	6	-28.6474	gene	exon	G11146	0	BTBD7
Scaffold_17	16426051	16426200	150	6	-30.999	gene	intron	G11146	0	BTBD7
Scaffold_17	16440251	16440400	150	14	-21.4354	gene	exon	G11147	0	mlo2
Scaffold_17	16443501	16443650	150	6	-17.1997	gene	exon	G11147	0	mlo2
Scaffold_17	16479351	16479500	150	24	-32.2604	gene	intron	G11148	0	ITPK1
Scaffold_17	16484801	16485150	350	42	-34.1654	gene	intron	G11148	0	ITPK1
Scaffold_17	16485301	16485450	150	8	-31.0909	gene	intron	G11148	0	ITPK1
Scaffold_17	16498301	16498450	150	8	-30.1229	gene	intron	G11148	0	ITPK1
Scaffold_17	16502351	16502500	150	6	-31.4261	gene	intron	G11148	0	ITPK1
Scaffold_17	16503801	16503950	150	6	-27.5651	gene	intron	G11148	0	ITPK1
Scaffold_17	16504601	16504750	150	8	-32.5032	gene	intron	G11148	0	ITPK1
Scaffold_17	16509251	16509450	200	6	-43.3741	gene	intron	G11148	0	ITPK1
Scaffold_17	16518001	16518100	100	6	-21.3001	gene	intron	G11148	0	ITPK1
Scaffold_17	16525901	16526000	100	6	-33.3536	gene	intron	G11148	0	ITPK1
Scaffold_17	16535351	16535450	100	8	-32.7076	gene	intron	G11148	0	ITPK1
Scaffold_17	17970801	17970950	150	5	30.3741	gene	intron	G11167	0	KCNK13
Scaffold_17	18303501	18303650	150	8	-32.8572	gene	intron	G11170	0	FOXN3
Scaffold_17	18502901	18503050	150	8	-20.2589	gene	intron	G11174	0	Ttc8
Scaffold_17	19609251	19609550	300	12	-29.0661	Unknown	Unknown	Unknown	0	NA
Scaffold_17	21127801	21127950	150	6	-34.4687	Unknown	Unknown	Unknown	0	NA
Scaffold_17	21396201	21396350	150	6	-27.1154	gene	intron	G11184	0	Ston2
Scaffold_17	22682901	22683150	250	10	-25.755	Unknown	Unknown	Unknown	0	NA
Scaffold_17	22685901	22686050	150	6	-44.9084	Unknown	Unknown	Unknown	0	NA
Scaffold_17	22688351	22688500	150	8	-37.9343	Unknown	Unknown	Unknown	0	NA
Scaffold_17	22753851	22754000	150	6	-42.1656	Unknown	Unknown	Unknown	0	NA
Scaffold_17	23029051	23029450	400	6	-28.7079	gene	intron	G11191	0	ADCK1
Scaffold_17	23930501	23930600	100	8	-35.3356	Unknown	Unknown	Unknown	0	NA
Scaffold_17	24235601	24235700	100	8	28.8503	Unknown	Unknown	Unknown	0	NA
Scaffold_17	26393901	26394200	300	5	38.5065	gene	intron	G11267	0	RALGAPA1
Scaffold_17	26860301	26860400	100	6	-31.1281	gene	intron	G11277	0	Rnh1
Scaffold_17	26883301	26883400	100	5	-31.1293	gene	intron	G11278	0	Syt12
Scaffold_17	26888401	26888500	100	6	-40.1003	gene	intron	G11278	0	Syt12
Scaffold_17	26934551	26934750	200	6	-40.2598	Unknown	Unknown	Unknown	0	NA
Scaffold_17	28231101	28231250	150	8	-29.3341	gene	exon	G11295	0	TNNI2
Scaffold_17	30100001	30100200	200	8	-27.9509	gene	intron	G11332	0	KDM2A
Scaffold_17	30118251	30118550	300	8	43.8755	gene	intron	G11332	0	KDM2A
Scaffold_17	30133001	30133100	100	10	-24.0533	gene	intron	G11332	0	KDM2A
Scaffold_17	30594551	30594700	150	6	24.36	Unknown	Unknown	Unknown	0	NA
Scaffold_17	30997001	30997150	150	6	30.1205	gene	downstream	G11409	1216	TMEM80
Scaffold_17	31685701	31685800	100	5	27.6147	gene	intron	G11434	0	NA
Scaffold_17	31804101	31804400	300	8	-30.6439	gene	intron	G11439	0	PTDSS1
Scaffold_17	32844501	32844750	250	6	-33.2572	Unknown	Unknown	Unknown	0	NA
Scaffold_17	32863401	32863500	100	8	-38.1773	Unknown	Unknown	Unknown	0	NA
Scaffold_17	32884351	32884500	150	12	-23.955	gene	intron	G11478	0	TMEM263
Scaffold_17	33134801	33134950	150	5	35.4687	gene	exon	G11481	0	PPP1R14D
Scaffold_17	33195751	33196150	400	10	-35.2186	gene	exon	G11484	0	vps18
Scaffold_17	33241101	33241350	250	8	-27.3374	Unknown	Unknown	Unknown	0	NA
Scaffold_17	33252701	33252950	250	6	-27.6581	Unknown	Unknown	Unknown	0	NA
Scaffold_17	33319151	33319250	100	6	-28.476	gene	intron	G11485	0	DLL4
Scaffold_17	33325001	33325150	150	6	-24.4984	gene	intron	G11485	0	DLL4
Scaffold_17	33332051	33332200	150	6	-25.0612	Unknown	Unknown	Unknown	0	NA
Scaffold_17	33334251	33334550	300	10	-31.9719	Unknown	Unknown	Unknown	0	NA
Scaffold_17	33337601	33337750	150	10	-24.0375	Unknown	Unknown	Unknown	0	NA
Scaffold_17	33338251	33338500	250	8	-56.6866	Unknown	Unknown	Unknown	0	NA
Scaffold_17	35399801	35399900	100	6	-24.5008	gene	exon	G11530	0	PAPLN
Scaffold_17	37293651	37293750	100	8	-27.9698	gene	intron	G11555	0	Galnt16
Scaffold_17	37306001	37306100	100	10	-20.3739	gene	intron	G11555	0	Galnt16
Scaffold_17	37307101	37307250	150	8	-33.2954	gene	intron	G11555	0	Galnt16
Scaffold_17	37473601	37473750	150	12	-18.8984	gene	intron	G11558	0	ACTN1
Scaffold_17	37619101	37619200	100	6	28.8914	Unknown	Unknown	Unknown	0	NA
Scaffold_17	37641551	37641650	100	10	28.783	gene	downstream	G11563	1112	RAD51B
Scaffold_17	37656301	37656450	150	5	-48.2302	gene	intron	G11563	0	RAD51B
Scaffold_17	37658851	37659000	150	6	-39.7565	gene	intron	G11563	0	RAD51B
Scaffold_17	37661301	37661450	150	7	-46.0317	gene	intron	G11563	0	RAD51B
Scaffold_17	37699201	37699350	150	6	-32.5964	gene	intron	G11563	0	RAD51B
Scaffold_17	40147151	40147350	200	6	-37.2243	gene	upstream	G11590	-498	Arhgap11a
Scaffold_17	40202251	40202400	150	10	-25.2025	gene	intron	G11591	0	RASGRP1
Scaffold_17	40229551	40229800	250	6	-40.7859	gene	exon	G11591	0	RASGRP1
Scaffold_17	44884151	44884300	150	6	-33.2766	gene	intron	G11613	0	NUBPL
Scaffold_17	46001251	46001400	150	6	-28.117	gene	intron	G11616	0	NPAS3
Scaffold_17	46036451	46036850	400	10	-29.3277	Unknown	Unknown	Unknown	0	NA
Scaffold_17	46040651	46040750	100	6	-17.1502	Unknown	Unknown	Unknown	0	NA
Scaffold_17	46329251	46329350	100	9	-21.9427	gene	intron	G11622	0	HRAS
Scaffold_17	47969651	47969800	150	5	47.9839	Unknown	Unknown	Unknown	0	NA
Scaffold_17	48913651	48913800	150	8	-37.0112	gene	intron	G11657	0	SHANK2
Scaffold_17	49623251	49623350	100	27	-21.6197	gene	intron	G11669	0	PDHX
Scaffold_17	52825701	52825800	100	6	-29.7739	Unknown	Unknown	Unknown	0	NA
Scaffold_17	52831801	52832050	250	8	-31.7147	Unknown	Unknown	Unknown	0	NA
Scaffold_17	53109501	53109600	100	8	-42.1661	Unknown	Unknown	Unknown	0	NA
Scaffold_17	53955701	53955800	100	8	33.419	Unknown	Unknown	Unknown	0	NA
Scaffold_17	54014451	54014700	250	10	-43.1141	Unknown	Unknown	Unknown	0	NA
Scaffold_17	54200901	54201000	100	10	-18.7589	gene	intron	G11706	0	MYBPC3
Scaffold_17	54358451	54358550	100	6	-31.1675	gene	intron	G11708	0	Nr1h3
Scaffold_17	54376301	54376400	100	24	-21.5037	gene	intron	G11708	0	Nr1h3
Scaffold_17	54830651	54830750	100	6	-30.1922	Unknown	Unknown	Unknown	0	NA
Scaffold_17	55028251	55028350	100	6	-20.5175	gene	intron	G11745	0	NAV2
Scaffold_17	56079301	56079400	100	6	-31.0375	gene	intron	G11751	0	SLC17A6
Scaffold_17	58037501	58037600	100	6	22.1984	Unknown	Unknown	Unknown	0	NA
Scaffold_17	58614501	58614700	200	6	-37.5261	Unknown	Unknown	Unknown	0	NA
Scaffold_17	59625001	59625250	250	6	-24.4563	gene	intron	G11781	0	HIPK3
Scaffold_17	60308651	60308900	250	7	-29.1746	Unknown	Unknown	Unknown	0	NA
Scaffold_17	60679851	60679950	100	5	30.043	Unknown	Unknown	Unknown	0	NA
Scaffold_17	60711851	60712000	150	8	-83.3485	gene	intron	G11790	0	SERGEF
Scaffold_17	61395651	61395750	100	6	-12.4957	gene	upstream	G11798	-1086	NUCB2
Scaffold_17	62646651	62646850	200	6	52.5368	gene	intron	G11804	0	INSC
Scaffold_17	62728651	62728800	150	6	33.0475	gene	downstream	G11807	1699	PDE3B
Scaffold_17	62975001	62975100	100	10	-27.6694	gene	intron	G11811	0	TUB
Scaffold_17	63348901	63349000	100	6	-25.9462	Unknown	Unknown	Unknown	0	NA
Scaffold_173	27151	27250	100	14	-34.6825	Unknown	Unknown	Unknown	0	NA
Scaffold_19	749601	749750	150	6	-29.2425	Unknown	Unknown	Unknown	0	NA
Scaffold_19	814401	814550	150	8	26.0222	gene	intron	G11867	0	PPP3CA
Scaffold_19	1020901	1021050	150	6	-20.64	Unknown	Unknown	Unknown	0	NA
Scaffold_19	1038401	1038800	400	8	-58.381	Unknown	Unknown	Unknown	0	NA
Scaffold_19	1054351	1054500	150	6	-25.5486	Unknown	Unknown	Unknown	0	NA
Scaffold_19	1055601	1055900	300	6	-44.4078	Unknown	Unknown	Unknown	0	NA
Scaffold_19	1065651	1065800	150	6	-21.0543	Unknown	Unknown	Unknown	0	NA
Scaffold_19	1073251	1073400	150	7	27.5719	Unknown	Unknown	Unknown	0	NA
Scaffold_19	1083951	1084200	250	14	-24.5341	gene	intron	G11868	0	BANK1
Scaffold_19	1102601	1102750	150	12	-32.7017	gene	intron	G11868	0	BANK1
Scaffold_19	1109351	1109800	450	8	-50.8114	gene	intron	G11868	0	BANK1
Scaffold_19	1120251	1120400	150	6	45.73	gene	intron	G11868	0	BANK1
Scaffold_19	1210451	1210750	300	14	-31.5537	gene	intron	G11868	0	BANK1
Scaffold_19	1230501	1230600	100	8	23.5928	Unknown	Unknown	Unknown	0	NA
Scaffold_19	1231351	1231450	100	5	31.6006	Unknown	Unknown	Unknown	0	NA
Scaffold_19	1283401	1283650	250	8	41.4235	gene	intron	G11869	0	Slc39a8
Scaffold_19	1286901	1287050	150	6	-27.3633	gene	intron	G11869	0	Slc39a8
Scaffold_19	1318751	1318900	150	8	-18.7397	Unknown	Unknown	Unknown	0	NA
Scaffold_19	1366751	1366850	100	6	-18.5184	gene	exon	G11870	0	NFKB1
Scaffold_19	1388601	1388700	100	11	-13.6292	gene	exon	G11871	0	MANBA
Scaffold_19	1401951	1402100	150	6	34.3446	gene	intron	G11871	0	MANBA
Scaffold_19	1402401	1402550	150	8	-20.5656	gene	intron	G11871	0	MANBA
Scaffold_19	1417501	1417850	350	6	-46.0128	gene	intron	G11871	0	MANBA
Scaffold_19	1846251	1846450	200	7	-44.163	Unknown	Unknown	Unknown	0	NA
Scaffold_19	1900351	1900450	100	5	-31.7906	Unknown	Unknown	Unknown	0	NA
Scaffold_19	2415801	2415900	100	6	-25.8255	gene	intron	G11888	0	NPNT
Scaffold_19	2601101	2601250	150	6	-63.4918	gene	intron	G11890	0	AIMP1
Scaffold_19	3299301	3299450	150	9	31.0119	gene	intron	G11898	0	OSTC
Scaffold_19	3725101	3725200	100	10	7.31818	Unknown	Unknown	Unknown	0	NA
Scaffold_19	4095851	4096050	200	5	-44.1436	gene	intron	G11910	0	ELOVL6
Scaffold_19	4759551	4759650	100	5	23.1247	gene	intron	G11913	0	NA
Scaffold_19	4910751	4910900	150	30	32.444	gene	upstream	G11917	-926	NEUROG2
Scaffold_19	5204301	5204600	300	6	-31.2573	gene	intron	G11920	0	Ank2
Scaffold_19	5212851	5213000	150	6	-36.8674	gene	intron	G11920	0	Ank2
Scaffold_19	5834151	5834350	200	12	-25.825	Unknown	Unknown	Unknown	0	NA
Scaffold_19	5853851	5854000	150	6	-28.85	Unknown	Unknown	Unknown	0	NA
Scaffold_19	6817001	6817350	350	8	31.4596	Unknown	Unknown	Unknown	0	NA
Scaffold_19	8443151	8443250	100	6	-16.5881	gene	exon	G11950	0	Utp3
Scaffold_19	8497951	8498050	100	5	-22.7854	gene	exon	G11952	0	GRSF1
Scaffold_19	10098351	10098450	100	11	-18.3842	Unknown	Unknown	Unknown	0	NA
Scaffold_19	10141101	10141200	100	6	-29.7839	Unknown	Unknown	Unknown	0	NA
Scaffold_19	11275851	11275950	100	6	-32.2707	gene	intron	G11970	0	ADGRL3
Scaffold_19	12330501	12330650	150	8	-23.6421	Unknown	Unknown	Unknown	0	NA
Scaffold_19	12334701	12334800	100	6	-24.716	Unknown	Unknown	Unknown	0	NA
Scaffold_19	12358051	12358200	150	8	-26.0581	Unknown	Unknown	Unknown	0	NA
Scaffold_19	12398551	12398800	250	26	-29.5967	gene	exon	G11990	0	SGK223
Scaffold_19	15323651	15323950	300	10	-27.808	gene	intron	G12013	0	BMPR1B
Scaffold_19	15349001	15349150	150	6	-39.6248	gene	intron	G12014	0	UNC5C
Scaffold_19	16588351	16588500	150	10	-23.2402	gene	upstream	G12018	-1879	CNOT6L
Scaffold_19	16589301	16589400	100	6	-16.6499	gene	upstream	G12018	-954	CNOT6L
Scaffold_19	16596901	16597150	250	5	41.8831	gene	intron	G12019	0	MRPL1
Scaffold_19	16613451	16613750	300	9	30.1684	Unknown	Unknown	Unknown	0	NA
Scaffold_19	16615051	16615200	150	6	-14.0331	Unknown	Unknown	Unknown	0	NA
Scaffold_19	16633951	16634100	150	8	-25.8897	gene	intron	G12020	0	FRAS1
Scaffold_19	16636401	16636550	150	6	-21.2633	gene	intron	G12020	0	FRAS1
Scaffold_19	16645401	16645500	100	6	-23.0847	gene	intron	G12020	0	FRAS1
Scaffold_19	16652301	16652450	150	6	32.0551	gene	intron	G12020	0	FRAS1
Scaffold_19	16657101	16657550	450	12	-24.6179	gene	intron	G12020	0	FRAS1
Scaffold_19	16658951	16659100	150	12	-25.7866	gene	intron	G12020	0	FRAS1
Scaffold_19	16666401	16666550	150	10	-25.9852	gene	intron	G12020	0	FRAS1
Scaffold_19	16703501	16703650	150	8	-13.1523	gene	intron	G12020	0	FRAS1
Scaffold_19	16715851	16715950	100	5	43.0624	gene	exon	G12020	0	FRAS1
Scaffold_19	17050201	17050300	100	8	18.7755	gene	intron	G12034	0	INTS10
Scaffold_19	17050751	17050850	100	8	-25.4034	gene	exon	G12034	0	INTS10
Scaffold_19	34374751	34374850	100	6	-22.5771	gene	intron	G12167	0	DCLK2
Scaffold_19	47027301	47027550	250	12	-24.1385	Unknown	Unknown	Unknown	0	NA
Scaffold_19	48040301	48040450	150	14	-13.0609	gene	exon	G12288	0	Bmp2k
Scaffold_19	51503951	51504050	100	8	-28.7066	gene	intron	G12337	0	TEC
Scaffold_19	54207201	54207300	100	14	-15.6832	gene	intron	G12364	0	Rbm47
Scaffold_19	54295351	54295500	150	6	-34.4279	gene	downstream	G12366	596	Rhoh
Scaffold_19	54464201	54464400	200	6	-34.3154	Unknown	Unknown	Unknown	0	NA
Scaffold_19	54469201	54469400	200	6	-35.7331	gene	downstream	G12370	1455	Ube2k
Scaffold_19	63188401	63188500	100	10	27.7777	Unknown	Unknown	Unknown	0	NA
Scaffold_19	63194201	63194350	150	5	32.8788	Unknown	Unknown	Unknown	0	NA
Scaffold_19	63842651	63842750	100	29	-29.1273	Unknown	Unknown	Unknown	0	NA
Scaffold_19	66361351	66361450	100	10	-22.6422	gene	intron	G12460	0	PPP2R2C
Scaffold_19	66569201	66569300	100	8	-20.8463	gene	exon	G12465	0	TBC1D14
Scaffold_19	67451401	67451700	300	5	32.4676	gene	intron	G12470	0	ABLIM2
Scaffold_19	67621901	67622050	150	6	37.6091	gene	intron	G12472	0	Htra3
Scaffold_19	68925501	68925650	150	6	34.1901	gene	intron	G12484	0	HTT
Scaffold_19	68930301	68930700	400	10	-30.3178	gene	intron	G12484	0	HTT
Scaffold_19	68946001	68946150	150	6	33.1639	gene	intron	G12484	0	HTT
Scaffold_19	68948051	68948250	200	10	31.3073	gene	intron	G12484	0	HTT
Scaffold_19	68950701	68950850	150	10	28.1119	gene	intron	G12484	0	HTT
Scaffold_19	69115351	69115650	300	10	43.4003	gene	intron	G12487	0	MFSD10
Scaffold_19	69276351	69276450	100	5	32.5802	Unknown	Unknown	Unknown	0	NA
Scaffold_19	69301401	69301550	150	6	40.728	Unknown	Unknown	Unknown	0	NA
Scaffold_19	69318501	69318750	250	13	36.3023	Unknown	Unknown	Unknown	0	NA
Scaffold_19	69327951	69328100	150	6	-22.3037	Unknown	Unknown	Unknown	0	NA
Scaffold_19	69344801	69344900	100	6	25.1487	gene	intron	G12491	0	FAM193A
Scaffold_19	69368651	69368800	150	6	-35.4554	gene	intron	G12491	0	FAM193A
Scaffold_19	69375451	69375800	350	8	41.2074	gene	intron	G12491	0	FAM193A
Scaffold_19	69386851	69387050	200	14	-30.4279	gene	intron	G12491	0	FAM193A
Scaffold_19	69390051	69390250	200	6	-42.8023	gene	intron	G12491	0	FAM193A
Scaffold_19	69390651	69390800	150	6	-31.6311	gene	intron	G12491	0	FAM193A
Scaffold_19	69393351	69393750	400	8	-37.6932	gene	intron	G12491	0	FAM193A
Scaffold_19	69400301	69400450	150	14	-38.3552	gene	intron	G12491	0	FAM193A
Scaffold_19	69401151	69401350	200	6	49.077	gene	intron	G12491	0	FAM193A
Scaffold_19	69407351	69407450	100	6	-33.508	gene	intron	G12491	0	FAM193A
Scaffold_19	69415101	69415200	100	11	18.5556	gene	upstream	G12491	-820	FAM193A
Scaffold_19	69419551	69419700	150	6	29.059	Unknown	Unknown	Unknown	0	NA
Scaffold_19	69903601	69903700	100	19	-28.2597	gene	exon	G12498	0	nat8l
Scaffold_19	70302851	70302950	100	6	50.0733	Unknown	Unknown	Unknown	0	NA
Scaffold_19	70381651	70381800	150	8	29.5949	gene	intron	G12506	0	FGFR3
Scaffold_19	70391051	70391200	150	10	21.9211	gene	intron	G12506	0	FGFR3
Scaffold_19	70625101	70625500	400	8	-33.1041	Unknown	Unknown	Unknown	0	NA
Scaffold_19	70718851	70719000	150	6	-27.2437	Unknown	Unknown	Unknown	0	NA
Scaffold_19	72009601	72009700	100	5	27.78	Unknown	Unknown	Unknown	0	NA
Scaffold_19	72194651	72194750	100	8	-32.9397	gene	intron	G12519	0	FGFRL1
Scaffold_19	72212101	72212200	100	6	-31.779	gene	intron	G12519	0	FGFRL1
Scaffold_19	72320701	72320850	150	11	-17.3544	Unknown	Unknown	Unknown	0	NA
Scaffold_19	72965001	72965100	100	8	-33.5106	Unknown	Unknown	Unknown	0	NA
Scaffold_19	72989051	72989250	200	14	-26.511	gene	intron	G12539	0	Hrh2
Scaffold_19	72993651	72993800	150	6	-24.7756	gene	exon	G12540	1465	EIF2AK3
Scaffold_19	73034601	73034750	150	8	-24.9402	gene	intron	G12540	0	EIF2AK3
Scaffold_19	73060451	73060550	100	6	-28.7023	gene	downstream	G12541	1006	RPIA
Scaffold_19	74570051	74570200	150	6	-30.4998	gene	intron	G12543	0	CTNNA2
Scaffold_19	75678001	75678100	100	16	-17.9567	gene	intron	G12549	0	PTPRA
Scaffold_19	76187401	76187550	150	20	20.4402	gene	upstream	G12559	-937	Ky
Scaffold_19	76209201	76209350	150	6	-23.8492	Unknown	Unknown	Unknown	0	NA
Scaffold_19	76211851	76211950	100	6	-23.0922	Unknown	Unknown	Unknown	0	NA
Scaffold_19	76514301	76514600	300	6	15.29	gene	intron	G12562	0	GFRA4
Scaffold_19	76579451	76579600	150	6	-27.6711	Unknown	Unknown	Unknown	0	NA
Scaffold_19	77914701	77914850	150	5	52.2813	Unknown	Unknown	Unknown	0	NA
Scaffold_19	78003451	78003550	100	7	-27.376	gene	intron	G12578	0	DYSF
Scaffold_19	78084601	78084700	100	6	34.062	gene	intron	G12579	0	ZNF638
Scaffold_19	78469001	78469100	100	14	-23.0146	gene	intron	G12607	0	DCTN1
Scaffold_196	82351	82500	150	14	-23.5902	Unknown	Unknown	Unknown	0	NA
Scaffold_2	790501	790600	100	8	38.424	Unknown	Unknown	Unknown	0	NA
Scaffold_2	1107151	1107250	100	6	-33.1431	Unknown	Unknown	Unknown	0	NA
Scaffold_2	1288001	1288250	250	10	-22.6243	gene	intron	G00509	0	Lrrc7
Scaffold_2	1525301	1525450	150	8	-25.7525	gene	exon	G00510	0	DEPDC1
Scaffold_2	1591501	1591600	100	6	33.4667	gene	intron	G00513	0	WLS
Scaffold_2	1650501	1650600	100	11	-48.751	Unknown	Unknown	Unknown	0	NA
Scaffold_2	1677251	1677350	100	8	-27.4599	gene	intron	G00516	0	Serbp1
Scaffold_2	1681751	1681900	150	6	-29.1587	gene	intron	G00516	0	Serbp1
Scaffold_2	1695951	1696100	150	7	22.3305	gene	exon	G00517	0	IL12RB2
Scaffold_2	1707951	1708100	150	6	25.6431	gene	intron	G00517	0	IL12RB2
Scaffold_2	1836301	1836400	100	5	-28.5888	gene	intron	G00524	0	Sgip1
Scaffold_2	1853751	1853900	150	5	-37.4432	gene	intron	G00524	0	Sgip1
Scaffold_2	1864351	1864450	100	6	37.1171	gene	intron	G00524	0	Sgip1
Scaffold_2	1947251	1947350	100	6	-28.2787	Unknown	Unknown	Unknown	0	NA
Scaffold_2	1958651	1958800	150	14	-14.2908	Unknown	Unknown	Unknown	0	NA
Scaffold_2	1995951	1996050	100	8	30.8637	Unknown	Unknown	Unknown	0	NA
Scaffold_2	2081151	2081250	100	8	23.7513	gene	intron	G00526	0	LEPR
Scaffold_2	2095801	2095900	100	6	23.6937	gene	exon	G00526	0	LEPR
Scaffold_2	2104401	2104550	150	12	-15.426	gene	intron	G00526	0	LEPR
Scaffold_2	2183201	2183300	100	6	35.2435	gene	exon	G00529	0	AK4
Scaffold_2	2496351	2496550	200	12	-33.3595	gene	intron	G00533	0	ROR1
Scaffold_2	2500851	2501000	150	6	-35.4692	gene	intron	G00533	0	ROR1
Scaffold_2	2502951	2503050	100	6	-38.9349	gene	intron	G00533	0	ROR1
Scaffold_2	2555051	2555200	150	12	-27.1353	gene	intron	G00533	0	ROR1
Scaffold_2	2584851	2585000	150	38	-23.1629	gene	intron	G00533	0	ROR1
Scaffold_2	2993401	2993600	200	14	-24.2816	gene	intron	G00540	0	DOCK7
Scaffold_2	3471901	3472000	100	8	-25.7247	gene	intron	G00546	0	NFIA
Scaffold_2	3703901	3704050	150	8	-35.4099	Unknown	Unknown	Unknown	0	NA
Scaffold_2	3708201	3708350	150	6	-24.4745	Unknown	Unknown	Unknown	0	NA
Scaffold_2	4180601	4180700	100	6	24.3969	gene	intron	G00550	0	Fggy
Scaffold_2	4237101	4237250	150	10	15.7257	Unknown	Unknown	Unknown	0	NA
Scaffold_2	4953151	4953250	100	12	-11.4898	Unknown	Unknown	Unknown	0	NA
Scaffold_2	5365151	5365250	100	8	26.2558	Unknown	Unknown	Unknown	0	NA
Scaffold_2	5519401	5519500	100	6	-35.098	gene	exon	G00569	0	Acot11
Scaffold_2	8040451	8040550	100	8	-23.9765	gene	intron	G00618	0	BEND5
Scaffold_2	8345101	8345200	100	6	-24.6628	gene	intron	G00619	0	AGBL4
Scaffold_2	8837701	8837800	100	12	29.1046	gene	intron	G00622	0	TRABD2B
Scaffold_2	9757501	9757700	200	30	-31.4798	gene	intron	G00647	0	PIK3R1
Scaffold_2	9801351	9801450	100	17	-23.532	Unknown	Unknown	Unknown	0	NA
Scaffold_2	9901251	9901400	150	14	-22.3904	Unknown	Unknown	Unknown	0	NA
[truncated: 1,035 more rows]

## Sheet: CHG-methylation in RA vs.RD
The detail of the significant CHG-Methylation Region identify in comparision of RA vs. RD
Chromosome	Start	End	DMR_length	Number_of_DMS_in_DMR	Methylation_difference	Location_of_DMR	Location_of_DMR_in_gene	GeneID	Distance_to_gene	Gene_symbol
Scaffold_15	200348301	200348400	100	8	10.6978	Unknown	Unknown	Unknown	0	NA
Scaffold_16	12386301	12386400	100	7	-15.6169	Unknown	Unknown	Unknown	0	NA
Scaffold_16	151358751	151358850	100	7	-11.5344	Unknown	Unknown	Unknown	0	NA
Scaffold_17	16371801	16371900	100	11	16.0077	Unknown	Unknown	Unknown	0	NA
Scaffold_19	72238551	72238700	150	6	12.9244	gene	intron	G12519	0	FGFRL1

## Sheet: CG-methylation in RD vs. RI
The detail of the significant CG-Methylation Region identify in comparision of RD vs. RI
Chromosome	Start	End	DMR_length	Number_of_DMS_in_DMR	Methylation_difference	Location_of_DMR	Location_of_DMR_in_gene	GeneID	Distance_to_gene	Gene_symbol
Scaffold_1	350051	350150	100	15	21.9538	gene	intron	G00005	0	INPP5A
Scaffold_1	1114951	1115050	100	8	19.2469	gene	intron	G00013	0	Tcerg1l
Scaffold_1	1384801	1384900	100	6	22.0384	Unknown	Unknown	Unknown	0	NA
Scaffold_1	1443751	1443900	150	17	25.6353	gene	downstream	G00014	1038	Glrx3
Scaffold_1	1462451	1462550	100	6	25.9071	gene	intron	G00014	0	Glrx3
Scaffold_1	1580051	1580200	150	6	-28.7349	gene	intron	G00015	0	Ebf3
Scaffold_1	1645301	1645400	100	5	-25.607	gene	exon	G00015	0	Ebf3
Scaffold_1	1690801	1691100	300	24	34.6383	gene	intron	G00016	0	Mgmt
Scaffold_1	1696751	1696900	150	6	35.9024	gene	intron	G00016	0	Mgmt
Scaffold_1	1718851	1718950	100	12	-21.5758	gene	intron	G00016	0	Mgmt
Scaffold_1	1721701	1721850	150	6	47.2793	gene	intron	G00016	0	Mgmt
Scaffold_1	1722951	1723100	150	10	15.8014	gene	intron	G00016	0	Mgmt
Scaffold_1	1723851	1723950	100	8	19.0484	gene	intron	G00016	0	Mgmt
Scaffold_1	1752151	1752250	100	6	22.2101	gene	intron	G00016	0	Mgmt
Scaffold_1	1884751	1884900	150	8	-27.8111	Unknown	Unknown	Unknown	0	NA
Scaffold_1	1900751	1900850	100	6	28.8953	Unknown	Unknown	Unknown	0	NA
Scaffold_1	1900951	1901250	300	14	-27.7727	Unknown	Unknown	Unknown	0	NA
Scaffold_1	1904951	1905050	100	5	31.4209	Unknown	Unknown	Unknown	0	NA
Scaffold_1	2071101	2071250	150	6	-24.1899	Unknown	Unknown	Unknown	0	NA
Scaffold_1	2344551	2344650	100	8	-23.3365	Unknown	Unknown	Unknown	0	NA
Scaffold_1	2464051	2464200	150	6	27.781	Unknown	Unknown	Unknown	0	NA
Scaffold_1	2705451	2705600	150	5	-34.6661	Unknown	Unknown	Unknown	0	NA
Scaffold_1	2919751	2919850	100	8	24.2167	gene	intron	G00022	0	Dock1
Scaffold_1	2952151	2952300	150	6	-19.5317	gene	intron	G00022	0	Dock1
Scaffold_1	2960051	2960150	100	6	25.5465	gene	intron	G00022	0	Dock1
Scaffold_1	2983601	2983750	150	8	-26.7622	Unknown	Unknown	Unknown	0	NA
Scaffold_1	2991201	2991300	100	10	29.2295	Unknown	Unknown	Unknown	0	NA
Scaffold_1	3775701	3775800	100	21	-15.2901	gene	intron	G00030	0	CTBP2
Scaffold_1	3929851	3929950	100	22	-25.9748	Unknown	Unknown	Unknown	0	NA
Scaffold_1	6367501	6367650	150	6	11.3095	gene	intron	G00068	0	PRDX3
Scaffold_1	6400001	6400100	100	8	-27.6056	gene	intron	G00071	0	EIF3A
Scaffold_1	6846101	6846300	200	8	-29.4204	Unknown	Unknown	Unknown	0	NA
Scaffold_1	6944001	6944150	150	5	-32.1363	Unknown	Unknown	Unknown	0	NA
Scaffold_1	7192151	7192250	100	7	-51.7163	Unknown	Unknown	Unknown	0	NA
Scaffold_1	7291201	7291300	100	21	19.9552	gene	intron	G00078	0	PDZD8
Scaffold_1	7819201	7819350	150	6	40.006	Unknown	Unknown	Unknown	0	NA
Scaffold_1	8693001	8693150	150	6	31.7523	gene	intron	G00091	0	ABLIM1
Scaffold_1	8746401	8746500	100	5	35.9227	gene	intron	G00091	0	ABLIM1
Scaffold_1	8857751	8857900	150	6	16.039	gene	intron	G00091	0	ABLIM1
Scaffold_1	8902551	8902650	100	6	20.7256	Unknown	Unknown	Unknown	0	NA
Scaffold_1	8923351	8923600	250	28	-35.3171	Unknown	Unknown	Unknown	0	NA
Scaffold_1	8934801	8934950	150	6	-33.7698	gene	exon	G00092	0	vwa2
Scaffold_1	8944651	8944750	100	6	39.8231	gene	intron	G00092	0	vwa2
Scaffold_1	8944751	8944900	150	8	-46.9082	gene	intron	G00092	0	vwa2
Scaffold_1	9022001	9022100	100	6	29.1056	gene	exon	G00094	0	CCDC186
Scaffold_1	9515901	9516050	150	10	25.7877	gene	intron	G00102	0	TCF7L2
Scaffold_1	10009701	10009800	100	6	26.1247	Unknown	Unknown	Unknown	0	NA
Scaffold_1	10416201	10416350	150	6	-15.0767	Unknown	Unknown	Unknown	0	NA
Scaffold_1	10569451	10569550	100	6	-16.7318	gene	intron	G00107	0	ADRA2A
Scaffold_1	10588101	10588200	100	8	-27.1234	Unknown	Unknown	Unknown	0	NA
Scaffold_1	10789251	10789350	100	6	18.3487	gene	intron	G00111	0	RBM20
Scaffold_1	10863301	10863400	100	11	26.2452	gene	intron	G00113	0	DUSP5
Scaffold_1	13252651	13252750	100	8	-33.9648	gene	intron	G00129	0	NEURL1
Scaffold_1	13278451	13278600	150	6	21.4454	gene	intron	G00129	0	NEURL1
Scaffold_1	13369101	13369200	100	6	-37.0128	Unknown	Unknown	Unknown	0	NA
Scaffold_1	13490951	13491050	100	6	23.1342	Unknown	Unknown	Unknown	0	NA
Scaffold_1	13492451	13492600	150	9	18.3144	gene	upstream	G00137	-894	NT5C2
Scaffold_1	13496701	13496950	250	8	27.967	gene	intron	G00137	0	NT5C2
Scaffold_1	13498101	13498250	150	6	27.3378	gene	intron	G00137	0	NT5C2
Scaffold_1	13534951	13535050	100	10	-38.9233	Unknown	Unknown	Unknown	0	NA
Scaffold_1	13544951	13545100	150	6	23.6199	gene	intron	G00138	0	CNNM2
Scaffold_1	13573751	13573850	100	6	-25.2194	gene	intron	G00138	0	CNNM2
Scaffold_1	14016651	14016750	100	18	22.5074	gene	exon	G00151	0	PEO1
Scaffold_1	14840751	14840850	100	13	19.358	gene	intron	G00176	0	SLIT1
Scaffold_1	14962851	14962950	100	12	-23.2517	gene	intron	G00192	0	Crtac1
Scaffold_1	15014951	15015100	150	17	24.6044	gene	intron	G00196	0	HPSE2
Scaffold_1	15053801	15053900	100	5	34.7604	gene	intron	G00196	0	HPSE2
Scaffold_1	15171951	15172050	100	12	-27.7388	gene	exon	G00201	-223	ENTPD7
Scaffold_1	18633001	18633150	150	8	-27.1769	Unknown	Unknown	Unknown	0	NA
Scaffold_1	19723951	19724100	150	8	-21.8805	gene	upstream	G00279	-1866	MSMB
Scaffold_1	19866551	19866650	100	6	26.124	gene	intron	G00282	0	2023-03-08
Scaffold_1	19932101	19932250	150	6	-40.5157	gene	intron	G00283	0	ALOX5
Scaffold_1	19940301	19940450	150	6	-35.5604	Unknown	Unknown	Unknown	0	NA
Scaffold_1	19944101	19944250	150	10	-22.663	Unknown	Unknown	Unknown	0	NA
Scaffold_1	19957451	19957700	250	10	-37.0156	Unknown	Unknown	Unknown	0	NA
Scaffold_1	19963251	19963400	150	8	-21.7352	gene	intron	G00284	0	CYP2H1
Scaffold_1	19995601	19995700	100	6	-34.2714	gene	intron	G00287	0	ABCG2
Scaffold_1	20030001	20030150	150	8	48.4656	Unknown	Unknown	Unknown	0	NA
Scaffold_1	20072301	20072450	150	6	-32.8816	Unknown	Unknown	Unknown	0	NA
Scaffold_1	20093401	20093550	150	8	-23.3645	gene	intron	G00291	0	wnt8b
Scaffold_1	20288501	20288600	100	8	-25.747	Unknown	Unknown	Unknown	0	NA
Scaffold_1	20533051	20533200	150	6	-22.747	Unknown	Unknown	Unknown	0	NA
Scaffold_1	20598651	20598800	150	23	20.396	Unknown	Unknown	Unknown	0	NA
Scaffold_1	20646351	20646450	100	12	-33.7408	gene	exon	G00300	0	tmem150a
Scaffold_1	20722651	20722750	100	6	-25.9102	gene	intron	G00301	0	GBF1
Scaffold_1	21286551	21286700	150	6	-22.447	Unknown	Unknown	Unknown	0	NA
Scaffold_1	21326551	21326850	300	6	-23.5273	Unknown	Unknown	Unknown	0	NA
Scaffold_1	21342001	21342100	100	14	-19.8884	Unknown	Unknown	Unknown	0	NA
Scaffold_1	21355151	21355300	150	6	-24.7442	Unknown	Unknown	Unknown	0	NA
Scaffold_1	21363201	21363350	150	6	20.9847	Unknown	Unknown	Unknown	0	NA
Scaffold_1	21386651	21386750	100	6	22.2283	Unknown	Unknown	Unknown	0	NA
Scaffold_1	21397451	21397600	150	10	12.9671	Unknown	Unknown	Unknown	0	NA
Scaffold_1	24520751	24520900	150	6	-30.282	gene	intron	G00353	0	micu1
Scaffold_1	24790301	24790400	100	6	-25.7817	Unknown	Unknown	Unknown	0	NA
Scaffold_1	25015201	25015300	100	6	31.8839	gene	intron	G00372	0	Cdh23
Scaffold_1	25108751	25108900	150	6	-27.5768	gene	intron	G00372	0	Cdh23
Scaffold_1	27297201	27297300	100	6	31.7829	gene	intron	G00403	0	JMJD1C
Scaffold_1	28405401	28405550	150	6	24.672	gene	intron	G00414	0	Ank3
Scaffold_1	29394201	29394350	150	11	-30.4939	Unknown	Unknown	Unknown	0	NA
Scaffold_1	30908901	30909050	150	6	48.7598	gene	downstream	G00429	1806	GLUD1
Scaffold_1	31223551	31223650	100	5	27.3754	gene	intron	G00436	0	CHAT
Scaffold_1	31419351	31419500	150	8	24.335	gene	intron	G00442	0	GHITM
Scaffold_1	31431951	31432100	150	6	-27.9477	gene	intron	G00442	0	GHITM
Scaffold_1	31573651	31573850	200	6	-30.5958	Unknown	Unknown	Unknown	0	NA
Scaffold_1	31824551	31824700	150	7	-36.0635	gene	intron	G00443	0	NRG3
Scaffold_1	33119201	33119350	150	6	-49.4042	gene	intron	G00456	0	rasgef1a
Scaffold_1	34076901	34077050	150	12	23.0128	gene	intron	G00466	0	Zmiz1
Scaffold_1	34416601	34416700	100	6	-25.4131	Unknown	Unknown	Unknown	0	NA
Scaffold_1	35023501	35023650	150	6	31.2781	Unknown	Unknown	Unknown	0	NA
Scaffold_1	36420651	36420750	100	6	-24.6971	Unknown	Unknown	Unknown	0	NA
Scaffold_1	36462201	36462350	150	5	26.1735	Unknown	Unknown	Unknown	0	NA
Scaffold_1	36586351	36586500	150	6	-28.3575	Unknown	Unknown	Unknown	0	NA
Scaffold_1	36658851	36659150	300	8	-30.9302	Unknown	Unknown	Unknown	0	NA
Scaffold_1	36697001	36697450	450	28	-22.2422	gene	exon	G00478	0	DUPD1
Scaffold_1	36881501	36881650	150	6	28.1915	gene	intron	G00480	0	ADK
Scaffold_1	36974001	36974250	250	6	-30.4132	gene	intron	G00480	0	ADK
Scaffold_1	37288401	37288550	150	6	34.2336	gene	exon	G00483	0	PLAU
Scaffold_1	37427051	37427200	150	6	-20.1162	gene	intron	G00484	0	Camk2g
Scaffold_1	37562201	37562300	100	6	29.4968	gene	intron	G00485	0	NDST2
Scaffold_1	37579351	37579500	150	6	17.9951	gene	intron	G00485	0	NDST2
Scaffold_10	249301	249400	100	18	-15.3105	Unknown	Unknown	Unknown	0	NA
Scaffold_10	2049401	2049550	150	6	56.111	Unknown	Unknown	Unknown	0	NA
Scaffold_10	2070051	2070250	200	8	33.6381	Unknown	Unknown	Unknown	0	NA
Scaffold_10	2439501	2439600	100	12	-14.3138	Unknown	Unknown	Unknown	0	NA
Scaffold_10	3516151	3516250	100	8	-25.5183	gene	intron	G05210	0	Dcx
Scaffold_10	3517301	3517650	350	10	-21.9349	gene	intron	G05210	0	Dcx
Scaffold_10	3839601	3839750	150	6	19.2929	gene	intron	G05214	0	PGK
Scaffold_10	3871101	3871200	100	8	-26.7352	gene	exon	G05215	0	ATP7A
Scaffold_10	3893251	3893350	100	6	20.3479	gene	intron	G05216	0	MAGT1
Scaffold_10	4005501	4005600	100	5	20.641	gene	upstream	G05218	-1672	FGF16
Scaffold_10	4115651	4115750	100	6	26.7226	Unknown	Unknown	Unknown	0	NA
Scaffold_10	4144851	4145100	250	10	30.7057	Unknown	Unknown	Unknown	0	NA
Scaffold_10	4930601	4930700	100	6	-39.0628	gene	intron	G05233	0	kdrl
Scaffold_10	5165801	5165900	100	8	-26.3051	gene	intron	G05234	0	Arhgef9
Scaffold_10	5191001	5191100	100	8	-31.7722	Unknown	Unknown	Unknown	0	NA
Scaffold_10	5873651	5873750	100	5	32.519	Unknown	Unknown	Unknown	0	NA
Scaffold_10	5875251	5875500	250	6	22.7871	Unknown	Unknown	Unknown	0	NA
Scaffold_10	6134051	6134150	100	22	19.4195	gene	intron	G05279	0	Tsc22d3
Scaffold_10	6215301	6215400	100	8	-27.4088	gene	intron	G05280	0	Mid2
Scaffold_10	6316051	6316200	150	20	31.1029	gene	exon	G05282	0	NA
Scaffold_10	6384451	6384550	100	14	23.6704	gene	exon	G05289	0	Zdhhc9
Scaffold_10	6425851	6426000	150	6	-33.8887	gene	intron	G05291	0	Bcorl1
Scaffold_10	6426201	6426350	150	8	-29.6608	gene	intron	G05291	0	Bcorl1
Scaffold_10	6429351	6429500	150	10	-12.9278	gene	exon	G05291	0	Bcorl1
Scaffold_10	6430401	6430550	150	6	-29.6085	gene	intron	G05291	0	Bcorl1
Scaffold_10	6439751	6439850	100	8	30.0305	Unknown	Unknown	Unknown	0	NA
Scaffold_10	6486801	6487100	300	8	-24.4483	gene	intron	G05293	0	CLCN5
Scaffold_10	6507851	6507950	100	8	-27.4713	gene	intron	G05293	0	CLCN5
Scaffold_10	6715601	6715700	100	6	-29.637	gene	intron	G05308	0	NKRF
Scaffold_10	7818501	7818600	100	5	32.3276	gene	intron	G05328	0	NA
Scaffold_10	7876001	7876100	100	10	-26.708	Unknown	Unknown	Unknown	0	NA
Scaffold_10	7942101	7942200	100	15	25.3025	Unknown	Unknown	Unknown	0	NA
Scaffold_10	8134001	8134100	100	10	24.612	Unknown	Unknown	Unknown	0	NA
Scaffold_10	8145901	8146000	100	6	29.1124	Unknown	Unknown	Unknown	0	NA
Scaffold_10	8210151	8210250	100	6	26.7935	Unknown	Unknown	Unknown	0	NA
Scaffold_10	8939351	8939500	150	8	19.8939	Unknown	Unknown	Unknown	0	NA
Scaffold_10	9830351	9830450	100	6	-32.1251	Unknown	Unknown	Unknown	0	NA
Scaffold_10	10145051	10145200	150	6	-26.0466	Unknown	Unknown	Unknown	0	NA
Scaffold_10	10175751	10175850	100	6	-33.7916	Unknown	Unknown	Unknown	0	NA
Scaffold_10	10218251	10218400	150	6	-28.0996	Unknown	Unknown	Unknown	0	NA
Scaffold_10	10245251	10245350	100	6	-26.3319	Unknown	Unknown	Unknown	0	NA
Scaffold_10	10580701	10580800	100	8	-26.3117	Unknown	Unknown	Unknown	0	NA
Scaffold_10	10586701	10586800	100	8	24.0174	Unknown	Unknown	Unknown	0	NA
Scaffold_10	10603501	10603600	100	6	-28.2945	gene	exon	G05339	0	GABRB4
Scaffold_10	11072451	11072550	100	25	25.7438	gene	intron	G05353	0	PLP1
Scaffold_10	11078801	11078950	150	24	-17.8802	gene	upstream	G05353	-1508	PLP1
Scaffold_10	11133501	11133600	100	8	-28.2118	gene	downstream	G05361	1835	AIPL1
Scaffold_10	11449501	11449600	100	11	31.2768	gene	intron	G05384	0	Nlgn3
Scaffold_10	11702651	11702800	150	6	48.761	Unknown	Unknown	Unknown	0	NA
Scaffold_10	11801701	11801950	250	10	-23.9314	Unknown	Unknown	Unknown	0	NA
Scaffold_10	11950351	11950450	100	6	-31.7781	gene	intron	G05397	0	Htr2c
Scaffold_10	12830201	12830350	150	28	-27.5321	gene	intron	G05412	0	MBNL3
Scaffold_10	13016251	13016400	150	14	-20.2899	gene	intron	G05413	0	HS6ST2
Scaffold_10	13069551	13069650	100	5	-37.9092	gene	upstream	G05413	-1547	HS6ST2
Scaffold_10	13316101	13316200	100	8	-25.0657	gene	intron	G05415	0	GPC3
Scaffold_10	13416551	13416650	100	5	-45.3951	Unknown	Unknown	Unknown	0	NA
Scaffold_10	14033951	14034050	100	6	-25.4132	Unknown	Unknown	Unknown	0	NA
Scaffold_10	14036601	14036750	150	6	-37.8752	Unknown	Unknown	Unknown	0	NA
Scaffold_10	14111101	14111350	250	10	-28.4887	Unknown	Unknown	Unknown	0	NA
Scaffold_10	14113001	14113150	150	6	31.9257	Unknown	Unknown	Unknown	0	NA
Scaffold_10	14293851	14293950	100	6	32.5492	Unknown	Unknown	Unknown	0	NA
Scaffold_10	14314701	14314800	100	6	21.4027	Unknown	Unknown	Unknown	0	NA
Scaffold_10	14522001	14522150	150	10	-21.364	gene	intron	G05434	0	Fgf13
Scaffold_10	14835401	14835500	100	23	-22.8203	gene	exon	G05446	0	TNMD
Scaffold_10	15415401	15415550	150	6	-21.5504	Unknown	Unknown	Unknown	0	NA
Scaffold_10	18239001	18239100	100	6	-23.2552	gene	intron	G05453	0	Dach2
Scaffold_10	18580351	18580500	150	10	-24.1815	Unknown	Unknown	Unknown	0	NA
Scaffold_10	19073001	19073150	150	10	-18.0007	Unknown	Unknown	Unknown	0	NA
Scaffold_10	19121451	19121800	350	8	39.6426	Unknown	Unknown	Unknown	0	NA
Scaffold_10	19713351	19713450	100	10	17.4495	Unknown	Unknown	Unknown	0	NA
Scaffold_10	19751301	19751400	100	12	-34.1289	gene	upstream	G05475	-783	Cysltr1
Scaffold_10	19843801	19843900	100	6	34.6804	gene	intron	G05477	0	KIF4
Scaffold_10	19899401	19899500	100	20	17.457	gene	intron	G05483	0	P2ry4
Scaffold_10	20044301	20044400	100	14	-28.1845	gene	intron	G05489	0	fam155b
Scaffold_10	20319051	20319150	100	8	-28.4791	Unknown	Unknown	Unknown	0	NA
Scaffold_10	20348651	20348750	100	10	28.3086	Unknown	Unknown	Unknown	0	NA
Scaffold_10	20353201	20353350	150	10	21.7098	Unknown	Unknown	Unknown	0	NA
Scaffold_10	20356051	20356150	100	8	24.2632	Unknown	Unknown	Unknown	0	NA
Scaffold_10	20356251	20356350	100	5	-28.9558	Unknown	Unknown	Unknown	0	NA
Scaffold_10	20359851	20360000	150	12	-21.3501	Unknown	Unknown	Unknown	0	NA
Scaffold_10	20377401	20377550	150	24	-21.2121	Unknown	Unknown	Unknown	0	NA
Scaffold_10	20510301	20510400	100	14	30.2725	Unknown	Unknown	Unknown	0	NA
Scaffold_10	20512101	20512200	100	6	-25.4211	Unknown	Unknown	Unknown	0	NA
Scaffold_10	20512501	20512600	100	5	23.1174	Unknown	Unknown	Unknown	0	NA
Scaffold_10	20519501	20519600	100	6	-24.3921	Unknown	Unknown	Unknown	0	NA
Scaffold_10	20523301	20523400	100	8	-26.5246	Unknown	Unknown	Unknown	0	NA
Scaffold_10	20532601	20532700	100	8	-27.1314	Unknown	Unknown	Unknown	0	NA
Scaffold_10	20540001	20540100	100	10	-41.7587	Unknown	Unknown	Unknown	0	NA
Scaffold_10	20568651	20568750	100	13	-27.0024	Unknown	Unknown	Unknown	0	NA
Scaffold_10	20572251	20572400	150	8	-24.4598	Unknown	Unknown	Unknown	0	NA
Scaffold_10	20689651	20689750	100	10	20.5736	gene	intron	G05493	0	Stard13
Scaffold_11	154201	154300	100	7	25.1752	Unknown	Unknown	Unknown	0	NA
Scaffold_11	228801	228900	100	8	-16.8347	gene	exon	G05513	0	SERTAD2
Scaffold_11	286601	286700	100	14	31.458	gene	intron	G05513	0	SERTAD2
Scaffold_11	407451	407550	100	6	31.2577	gene	exon	G05516	0	CEP68
Scaffold_11	460901	461050	150	6	32.44	gene	intron	G05518	0	ACTR2
Scaffold_11	539001	539150	150	5	26.1077	gene	intron	G05519	0	SPRED2
Scaffold_11	556301	556400	100	16	16.4199	gene	intron	G05519	0	SPRED2
Scaffold_11	965551	965650	100	9	-29.2813	Unknown	Unknown	Unknown	0	NA
Scaffold_11	1134501	1134600	100	8	21.8098	Unknown	Unknown	Unknown	0	NA
Scaffold_11	1331751	1331850	100	6	21.6258	Unknown	Unknown	Unknown	0	NA
Scaffold_11	1332001	1332100	100	10	20.086	Unknown	Unknown	Unknown	0	NA
Scaffold_11	1398051	1398150	100	6	35.647	Unknown	Unknown	Unknown	0	NA
Scaffold_11	1842551	1842700	150	6	27.8115	gene	intron	G05526	0	Plek
Scaffold_11	2762601	2762750	150	12	-26.5426	gene	intron	G05536	0	Macrod2
Scaffold_11	3323351	3323500	150	11	17.4416	gene	intron	G05536	0	Macrod2
Scaffold_11	5568751	5568850	100	7	15.2956	gene	intron	G05553	0	PLCB1
Scaffold_11	5600851	5601200	350	7	41.3574	Unknown	Unknown	Unknown	0	NA
Scaffold_11	5624301	5624400	100	6	34.7549	Unknown	Unknown	Unknown	0	NA
Scaffold_11	5670651	5670800	150	5	31.5906	gene	intron	G05555	0	HAO1
Scaffold_11	5791001	5791150	150	5	41.906	Unknown	Unknown	Unknown	0	NA
Scaffold_11	6008451	6008550	100	8	-23.8471	Unknown	Unknown	Unknown	0	NA
Scaffold_11	7015901	7016000	100	6	20.3905	Unknown	Unknown	Unknown	0	NA
Scaffold_11	9701001	9701150	150	11	28.0774	gene	upstream	G05589	-1678	ERLEC1
Scaffold_11	9734551	9734650	100	6	-38.8372	gene	intron	G05592	0	Mall
Scaffold_11	9882651	9882800	150	5	-27.9654	gene	exon	G05598	0	Mertk
Scaffold_11	10046501	10046600	100	6	-37.8863	gene	exon	G05605	0	Sstr4
Scaffold_11	13762751	13762850	100	20	-20.6622	Unknown	Unknown	Unknown	0	NA
Scaffold_11	16155051	16155150	100	16	25.1583	gene	upstream	G05691	-219	LHCGR
Scaffold_11	16830751	16830900	150	6	-30.053	gene	exon	G05708	0	ALK
Scaffold_11	16961201	16961500	300	7	-47.0284	gene	intron	G05709	0	Ankrd9
Scaffold_11	16965101	16965300	200	6	-45.3832	gene	intron	G05709	0	Ankrd9
Scaffold_11	16989151	16989450	300	8	-35.1237	gene	intron	G05709	0	Ankrd9
Scaffold_11	17020301	17020400	100	10	22.5168	gene	intron	G05709	0	Ankrd9
Scaffold_11	17026951	17027050	100	8	17.0614	gene	intron	G05709	0	Ankrd9
Scaffold_11	17083001	17083150	150	6	30.6764	gene	intron	G05709	0	Ankrd9
Scaffold_11	17122301	17122450	150	6	-55.4704	gene	intron	G05709	0	Ankrd9
Scaffold_11	18542901	18543050	150	6	26.0536	gene	exon	G05736	0	VASH2
Scaffold_11	18552551	18552750	200	7	31.5557	gene	intron	G05736	0	VASH2
Scaffold_11	18561301	18561600	300	9	34.6852	gene	intron	G05737	0	ANGEL2
Scaffold_11	18571251	18571350	100	6	29.8119	gene	exon	G05737	0	ANGEL2
Scaffold_11	18581501	18581600	100	6	24.8402	gene	intron	G05738	0	RPS6KC1
Scaffold_11	18595601	18595900	300	6	46.103	gene	intron	G05738	0	RPS6KC1
Scaffold_11	18648751	18648950	200	8	37.5261	gene	intron	G05738	0	RPS6KC1
Scaffold_11	18658551	18658650	100	6	20.5002	gene	intron	G05738	0	RPS6KC1
Scaffold_11	18660701	18660850	150	6	20.2964	gene	intron	G05738	0	RPS6KC1
Scaffold_11	19072851	19073000	150	29	-19.9308	Unknown	Unknown	Unknown	0	NA
Scaffold_11	19123101	19123200	100	6	22.1912	Unknown	Unknown	Unknown	0	NA
Scaffold_11	19170551	19170700	150	6	29.1599	gene	intron	G05741	0	PTPN14
Scaffold_11	19229701	19229800	100	10	-22.0913	gene	intron	G05741	0	PTPN14
Scaffold_11	19276451	19276800	350	6	37.3278	Unknown	Unknown	Unknown	0	NA
Scaffold_11	19311501	19311650	150	6	-29.0146	gene	intron	G05742	0	CENPF
Scaffold_11	19476901	19477050	150	6	29.5622	gene	intron	G05744	0	KCNK2
Scaffold_11	19822901	19823000	100	6	-20.8139	Unknown	Unknown	Unknown	0	NA
Scaffold_11	20442601	20442750	150	8	-24.1606	Unknown	Unknown	Unknown	0	NA
Scaffold_11	21932051	21932350	300	10	-25.3985	Unknown	Unknown	Unknown	0	NA
Scaffold_11	22044801	22044950	150	6	22.8045	Unknown	Unknown	Unknown	0	NA
Scaffold_11	22365001	22365150	150	14	24.1949	gene	exon	G05761	0	DUSP10
Scaffold_11	22497951	22498050	100	6	-27.3292	Unknown	Unknown	Unknown	0	NA
Scaffold_11	22530501	22530650	150	6	-20.5059	Unknown	Unknown	Unknown	0	NA
Scaffold_11	22554801	22555000	200	8	37.6471	Unknown	Unknown	Unknown	0	NA
Scaffold_11	22899901	22900000	100	5	30.0792	Unknown	Unknown	Unknown	0	NA
Scaffold_11	22948951	22949100	150	7	41.7806	gene	exon	G05769	0	Susd4
Scaffold_11	23177101	23177200	100	6	34.6374	gene	intron	G05773	0	CAPN2
Scaffold_11	23553251	23553350	100	6	-34.7046	gene	exon	G05783	0	ENAH
Scaffold_11	23627201	23627500	300	6	35.3107	gene	intron	G05783	0	ENAH
Scaffold_11	24327351	24327500	150	6	-24.0034	gene	intron	G05798	0	Kcnh1
Scaffold_11	24328401	24328650	250	6	-47.0159	gene	intron	G05798	0	Kcnh1
Scaffold_11	24364251	24364400	150	11	-21.4643	gene	intron	G05798	0	Kcnh1
Scaffold_11	24397701	24397850	150	8	-45.339	gene	intron	G05799	0	HHAT
Scaffold_11	24400001	24400100	100	8	-27.3866	gene	intron	G05799	0	HHAT
Scaffold_11	24407751	24408050	300	8	-23.1317	gene	intron	G05799	0	HHAT
Scaffold_11	24781901	24782000	100	8	-26.9681	gene	intron	G05802	0	DIEXF
Scaffold_11	24816001	24816150	150	8	25.68	gene	exon	G05803	0	Trerf1
Scaffold_11	24854951	24855100	150	8	19.5063	gene	upstream	G05803	-1491	Trerf1
Scaffold_11	24894051	24894250	200	8	-27.132	Unknown	Unknown	Unknown	0	NA
Scaffold_11	24896301	24896600	300	18	-17.9546	Unknown	Unknown	Unknown	0	NA
Scaffold_11	24929151	24929300	150	8	-33.2668	gene	intron	G05804	0	UBR2
Scaffold_11	24976001	24976150	150	16	-23.6951	Unknown	Unknown	Unknown	0	NA
Scaffold_11	24990951	24991100	150	6	-22.5749	gene	upstream	G05805	-1748	PRPH2
Scaffold_11	25646451	25646700	250	8	-30.2721	gene	intron	G05810	0	Eml4
Scaffold_11	25674101	25674450	350	8	-30.187	gene	exon	G05810	0	Eml4
Scaffold_11	25676851	25677150	300	6	-22.6287	gene	intron	G05810	0	Eml4
Scaffold_11	27559251	27559450	200	8	20.9851	gene	upstream	G05823	-1232	PPM1B
Scaffold_11	27606701	27606850	150	8	-22.8392	gene	intron	G05824	0	Slc3a1
Scaffold_11	27801851	27802000	150	6	-22.0573	gene	intron	G05826	0	CAMKMT
Scaffold_11	27852101	27852250	150	6	-24.0369	Unknown	Unknown	Unknown	0	NA
Scaffold_11	28495801	28495950	150	6	-24.2918	gene	intron	G05830	0	PRKCE
Scaffold_11	28653251	28653350	100	8	28.8715	gene	intron	G05830	0	PRKCE
Scaffold_11	29065051	29065400	350	8	49.7553	gene	upstream	G05834	-1669	SOCS5
Scaffold_11	29091401	29091550	150	6	43.2776	Unknown	Unknown	Unknown	0	NA
Scaffold_11	30020101	30020250	150	10	-23.7441	gene	intron	G05843	0	NA
Scaffold_11	30038551	30038700	150	6	29.5982	Unknown	Unknown	Unknown	0	NA
Scaffold_11	30312401	30312500	100	8	-20.1457	Unknown	Unknown	Unknown	0	NA
Scaffold_11	30337801	30337900	100	6	-22.0521	Unknown	Unknown	Unknown	0	NA
Scaffold_11	30443901	30444200	300	7	23.8254	Unknown	Unknown	Unknown	0	NA
Scaffold_11	32434051	32434200	150	6	-21.1553	gene	intron	G05859	0	MDGA1
Scaffold_11	32450251	32450350	100	14	25.4383	gene	intron	G05859	0	MDGA1
Scaffold_11	32525951	32526150	200	6	-41.1867	gene	intron	G05859	0	MDGA1
Scaffold_11	32531201	32531300	100	10	-18.5016	gene	intron	G05859	0	MDGA1
Scaffold_11	32594051	32594200	150	6	-29.7138	Unknown	Unknown	Unknown	0	NA
Scaffold_11	32698351	32698450	100	12	14.0054	gene	exon	G05865	0	TCTE1
Scaffold_11	32800351	32800500	150	36	29.4119	gene	intron	G05871	0	SPTBN5
Scaffold_11	32804301	32804400	100	16	-18.1441	gene	exon	G05871	0	SPTBN5
Scaffold_11	32919151	32919250	100	6	41.0029	Unknown	Unknown	Unknown	0	NA
Scaffold_11	33570801	33570900	100	6	22.6932	gene	intron	G05890	0	Fam98a
Scaffold_11	41056351	41056500	150	6	-21.2522	gene	intron	G05954	0	LYST
Scaffold_11	41514351	41514450	100	16	16.9687	Unknown	Unknown	Unknown	0	NA
Scaffold_11	41552851	41553100	250	8	-38.9598	Unknown	Unknown	Unknown	0	NA
Scaffold_11	42573801	42573900	100	6	-39.0606	Unknown	Unknown	Unknown	0	NA
Scaffold_11	42640501	42641000	500	14	-37.6198	Unknown	Unknown	Unknown	0	NA
Scaffold_11	43091401	43091500	100	6	27.1675	gene	exon	G05979	0	RHOU
Scaffold_11	43248251	43248400	150	12	29.8869	Unknown	Unknown	Unknown	0	NA
Scaffold_11	43249101	43249450	350	6	35.0848	Unknown	Unknown	Unknown	0	NA
Scaffold_11	43549251	43549350	100	10	27.7603	Unknown	Unknown	Unknown	0	NA
Scaffold_11	44302901	44303000	100	6	-25.9927	Unknown	Unknown	Unknown	0	NA
Scaffold_11	45476001	45476150	150	12	-22.0719	Unknown	Unknown	Unknown	0	NA
Scaffold_11	45479051	45479250	200	7	-34.5953	Unknown	Unknown	Unknown	0	NA
Scaffold_11	45540401	45540500	100	6	-43.7896	Unknown	Unknown	Unknown	0	NA
Scaffold_11	45541701	45541850	150	16	-32.397	Unknown	Unknown	Unknown	0	NA
Scaffold_11	45561351	45561600	250	6	-31.3531	gene	intron	G06014	0	KIF25
Scaffold_11	45567051	45567200	150	6	-40.4634	gene	intron	G06014	0	KIF25
Scaffold_11	45567401	45567500	100	6	-24.8533	gene	intron	G06014	0	KIF25
Scaffold_11	48497251	48497400	150	6	-22.3637	Unknown	Unknown	Unknown	0	NA
Scaffold_11	49242851	49243000	150	12	-26.913	gene	intron	G06034	0	SLC22A2
Scaffold_11	52024001	52024100	100	8	27.3519	gene	intron	G06058	0	Tab2
Scaffold_11	52164251	52164400	150	6	34.6735	gene	intron	G06063	0	LATS1
Scaffold_11	52186251	52186400	150	6	-27.2438	gene	intron	G06064	0	NUP43
Scaffold_11	52930351	52930500	150	6	23.9089	gene	intron	G06075	0	CCDC170
Scaffold_11	52934851	52935050	200	6	64.6033	gene	intron	G06075	0	CCDC170
Scaffold_11	55215601	55216000	400	8	-32.8866	Unknown	Unknown	Unknown	0	NA
Scaffold_11	55408551	55408700	150	6	33.5182	Unknown	Unknown	Unknown	0	NA
Scaffold_11	55459251	55459350	100	12	21.6008	gene	intron	G06090	0	ARID1B
Scaffold_11	55546301	55546400	100	10	23.6684	gene	intron	G06090	0	ARID1B
Scaffold_11	55586601	55586700	100	6	26.895	gene	intron	G06090	0	ARID1B
Scaffold_11	56888351	56888450	100	6	21.4442	gene	intron	G06112	0	AIG1
Scaffold_11	56995401	56995500	100	6	33.4395	gene	intron	G06112	0	AIG1
Scaffold_11	57014501	57014650	150	6	41.2558	Unknown	Unknown	Unknown	0	NA
Scaffold_11	57980101	57980200	100	6	23.8453	Unknown	Unknown	Unknown	0	NA
Scaffold_11	58561751	58561900	150	8	17.3093	gene	intron	G06119	0	HECA
Scaffold_11	61352001	61352150	150	8	25.7048	Unknown	Unknown	Unknown	0	NA
Scaffold_11	64958151	64958250	100	16	25.899	Unknown	Unknown	Unknown	0	NA
Scaffold_11	67788951	67789100	150	8	24.5085	gene	intron	G06199	0	FAM184A
Scaffold_11	67848701	67848850	150	6	24.8474	gene	intron	G06199	0	FAM184A
Scaffold_11	67900751	67900950	200	8	39.8022	gene	intron	G06200	0	MCM9
Scaffold_11	67952501	67952650	150	6	22.8118	gene	intron	G06201	0	CEP85L
Scaffold_11	68001851	68001950	100	8	21.5792	gene	intron	G06201	0	CEP85L
Scaffold_11	68060501	68060600	100	6	33.6601	gene	intron	G06201	0	CEP85L
Scaffold_11	72336801	72336900	100	6	24.8103	gene	downstream	G06250	1749	CCDC162P
Scaffold_11	72733001	72733150	150	28	17.4478	gene	intron	G06254	0	FOXO3
Scaffold_11	74663801	74663950	150	6	-44.95	Unknown	Unknown	Unknown	0	NA
Scaffold_11	74672651	74672800	150	6	-25.8702	Unknown	Unknown	Unknown	0	NA
Scaffold_11	78599451	78599600	150	6	23.7143	gene	intron	G06286	0	MMS22L
Scaffold_11	78651851	78652000	150	6	-39.9833	gene	intron	G06287	0	KLHL32
Scaffold_11	78764951	78765100	150	6	21.6531	gene	intron	G06287	0	KLHL32
Scaffold_11	81492551	81492650	100	6	-23.3905	Unknown	Unknown	Unknown	0	NA
Scaffold_11	81572201	81572300	100	14	12.2833	Unknown	Unknown	Unknown	0	NA
Scaffold_11	81581901	81582000	100	6	-34.9022	Unknown	Unknown	Unknown	0	NA
Scaffold_11	82361201	82361350	150	6	26.4526	gene	intron	G06308	0	Rngtt
Scaffold_11	82363401	82363700	300	6	66.9107	gene	intron	G06308	0	Rngtt
Scaffold_11	82373351	82373450	100	5	38.1008	gene	intron	G06308	0	Rngtt
Scaffold_11	82387351	82387550	200	6	25.6967	gene	intron	G06308	0	Rngtt
Scaffold_11	82387801	82387950	150	5	47.8508	gene	intron	G06308	0	Rngtt
Scaffold_11	82390751	82390900	150	8	19.2413	gene	intron	G06308	0	Rngtt
Scaffold_11	82393951	82394100	150	6	29.3922	gene	intron	G06308	0	Rngtt
Scaffold_11	82517701	82517800	100	6	-49.6825	Unknown	Unknown	Unknown	0	NA
Scaffold_11	82750851	82750950	100	6	-28.515	Unknown	Unknown	Unknown	0	NA
Scaffold_11	82770801	82770900	100	6	21.6852	Unknown	Unknown	Unknown	0	NA
Scaffold_11	82791551	82791650	100	6	34.8213	Unknown	Unknown	Unknown	0	NA
Scaffold_11	82793651	82793800	150	6	22.9954	Unknown	Unknown	Unknown	0	NA
Scaffold_11	82807051	82807200	150	5	28.1176	Unknown	Unknown	Unknown	0	NA
Scaffold_11	84114501	84114650	150	8	-34.1435	gene	intron	G06330	0	CYB5R4
Scaffold_11	84524351	84524500	150	6	20.4799	gene	exon	G06336	0	DOPEY1
Scaffold_11	84916801	84916950	150	6	20.2809	gene	intron	G06339	0	IBTK
Scaffold_11	84947051	84947200	150	6	22.9694	Unknown	Unknown	Unknown	0	NA
Scaffold_11	84952501	84952900	400	10	34.3193	Unknown	Unknown	Unknown	0	NA
Scaffold_11	85050101	85050350	250	10	15.215	Unknown	Unknown	Unknown	0	NA
Scaffold_11	85482651	85482800	150	6	-28.7749	Unknown	Unknown	Unknown	0	NA
Scaffold_11	85828951	85829100	150	10	-18.1024	gene	intron	G06341	0	BCKDHB
Scaffold_11	85968601	85968700	100	8	46.5437	gene	intron	G06343	0	ELOVL4
Scaffold_11	85969151	85969300	150	6	45.0048	gene	intron	G06343	0	ELOVL4
Scaffold_11	86035401	86035500	100	8	21.9	Unknown	Unknown	Unknown	0	NA
Scaffold_11	86047151	86047250	100	6	-34.3064	gene	intron	G06344	0	SH3BGRL2
Scaffold_11	86048551	86048650	100	5	-33.6289	gene	intron	G06344	0	SH3BGRL2
Scaffold_11	90215701	90215800	100	8	40.8312	Unknown	Unknown	Unknown	0	NA
Scaffold_11	92632051	92632200	150	6	-28.8115	Unknown	Unknown	Unknown	0	NA
Scaffold_11	94712401	94712500	100	12	-18.182	gene	downstream	G06410	537	SOX11
Scaffold_11	99894401	99894550	150	5	-27.8535	Unknown	Unknown	Unknown	0	NA
Scaffold_11	101153501	101153650	150	6	17.9789	Unknown	Unknown	Unknown	0	NA
Scaffold_11	101532501	101532600	100	6	-42.2646	gene	intron	G06438	0	AGPAT5
Scaffold_11	102958701	102958800	100	6	-24.1874	Unknown	Unknown	Unknown	0	NA
Scaffold_11	102967351	102967450	100	6	33.2135	Unknown	Unknown	Unknown	0	NA
Scaffold_11	103095501	103095600	100	6	37.0147	gene	exon	G06458	0	DST
Scaffold_11	103363201	103363300	100	8	-34.3192	gene	intron	G06461	0	Bag2
Scaffold_11	103449701	103449800	100	6	-25.1348	gene	intron	G06463	0	Prim2
Scaffold_11	103450501	103450650	150	8	-22.2679	gene	intron	G06463	0	Prim2
Scaffold_11	103463401	103463550	150	6	-27.5353	gene	intron	G06463	0	Prim2
Scaffold_11	103466401	103466700	300	13	-19.9385	gene	intron	G06463	0	Prim2
Scaffold_11	103471751	103472100	350	7	-37.3632	gene	intron	G06463	0	Prim2
Scaffold_11	103475451	103475600	150	6	-24.463	gene	intron	G06463	0	Prim2
Scaffold_11	105727501	105727600	100	6	-27.7716	gene	intron	G06472	0	PKHD1
Scaffold_11	105915801	105915950	150	12	-20.9975	Unknown	Unknown	Unknown	0	NA
Scaffold_11	106277951	106278050	100	8	22.9076	gene	intron	G06488	0	MTMR9
Scaffold_11	106395201	106395350	150	11	20.2072	gene	intron	G06490	0	Xkr6
Scaffold_11	106609751	106609900	150	22	-19.5421	gene	intron	G06491	0	PINX1
Scaffold_11	106661951	106662650	700	14	-58.5794	Unknown	Unknown	Unknown	0	NA
Scaffold_11	106702001	106702300	300	10	-35.1113	Unknown	Unknown	Unknown	0	NA
Scaffold_11	106706301	106706450	150	6	-40.0963	Unknown	Unknown	Unknown	0	NA
Scaffold_11	106910001	106910100	100	6	27.172	Unknown	Unknown	Unknown	0	NA
Scaffold_11	107293301	107293400	100	6	-35.2987	gene	intron	G06497	0	HMBOX1
Scaffold_11	107354151	107354300	150	8	18.8883	Unknown	Unknown	Unknown	0	NA
Scaffold_11	107713201	107713350	150	8	26.9413	gene	intron	G06503	0	ELP3
Scaffold_11	107714251	107714450	200	8	-32.2227	gene	intron	G06503	0	ELP3
Scaffold_11	107717001	107717100	100	6	-23.4185	gene	intron	G06503	0	ELP3
Scaffold_11	107717351	107717500	150	8	-30.7403	gene	intron	G06503	0	ELP3
Scaffold_11	107721501	107721650	150	5	27.0606	gene	intron	G06503	0	ELP3
Scaffold_11	107736001	107736100	100	6	-38.4015	gene	intron	G06503	0	ELP3
Scaffold_11	107739101	107739200	100	12	22.0296	gene	intron	G06503	0	ELP3
Scaffold_11	107746701	107746850	150	5	-21.2567	gene	intron	G06503	0	ELP3
Scaffold_11	107753301	107753450	150	6	35.3085	gene	intron	G06503	0	ELP3
Scaffold_11	107759551	107759700	150	10	-24.9516	gene	intron	G06503	0	ELP3
Scaffold_11	107764551	107764700	150	6	-39.1878	gene	intron	G06503	0	ELP3
Scaffold_11	107766001	107766100	100	6	-27.537	gene	intron	G06503	0	ELP3
Scaffold_11	107767551	107767700	150	6	29.1249	gene	intron	G06503	0	ELP3
Scaffold_11	107772651	107772750	100	6	-31.4206	gene	intron	G06503	0	ELP3
Scaffold_11	107774101	107774200	100	6	-19.6641	gene	intron	G06503	0	ELP3
Scaffold_11	107871601	107871750	150	8	14.9555	Unknown	Unknown	Unknown	0	NA
Scaffold_11	107872801	107873000	200	35	-28.4337	Unknown	Unknown	Unknown	0	NA
Scaffold_11	107927801	107927950	150	8	39.967	gene	intron	G06508	0	Ncoa1
Scaffold_11	107937001	107937100	100	8	19.2903	gene	intron	G06508	0	Ncoa1
Scaffold_11	107939051	107939200	150	10	26.902	gene	intron	G06508	0	Ncoa1
Scaffold_11	107943451	107943600	150	23	-21.2798	gene	intron	G06508	0	Ncoa1
Scaffold_11	107954901	107955150	250	32	-24.7087	gene	intron	G06508	0	Ncoa1
Scaffold_11	107958251	107958350	100	10	-17.3881	gene	intron	G06508	0	Ncoa1
Scaffold_11	107961551	107961650	100	12	-27.7703	gene	intron	G06508	0	Ncoa1
Scaffold_11	107964501	107964600	100	10	-22.2622	gene	intron	G06508	0	Ncoa1
Scaffold_11	107985801	107985950	150	9	34.1616	gene	intron	G06508	0	Ncoa1
Scaffold_11	107988651	107988750	100	6	-24.3021	gene	intron	G06508	0	Ncoa1
Scaffold_11	107989001	107989150	150	6	-42.6289	gene	intron	G06508	0	Ncoa1
Scaffold_11	107996101	107996200	100	8	-26.7654	gene	intron	G06508	0	Ncoa1
Scaffold_11	108001551	108001800	250	22	-24.5215	gene	intron	G06508	0	Ncoa1
Scaffold_11	108003451	108003550	100	6	-23.1097	gene	intron	G06508	0	Ncoa1
Scaffold_11	108011151	108011300	150	8	13.9696	gene	intron	G06508	0	Ncoa1
Scaffold_11	108016601	108016700	100	10	23.2513	gene	intron	G06508	0	Ncoa1
Scaffold_11	108032151	108032250	100	6	-30.4387	gene	intron	G06508	0	Ncoa1
Scaffold_11	108064751	108064900	150	19	17.646	gene	exon	G06510	0	ADCY3
Scaffold_11	108252801	108253150	350	8	33.8375	gene	intron	G06518	0	Otof
Scaffold_11	108262551	108262650	100	8	35.3169	gene	intron	G06518	0	Otof
Scaffold_11	108265651	108265800	150	6	18.7192	gene	upstream	G06518	-257	Otof
Scaffold_11	108277501	108277650	150	14	18.0096	Unknown	Unknown	Unknown	0	NA
Scaffold_11	108283901	108284000	100	6	47.4189	Unknown	Unknown	Unknown	0	NA
Scaffold_11	108325701	108325800	100	28	15.7722	gene	exon	G06521	0	CLU
Scaffold_11	108483251	108483400	150	20	21.3508	gene	intron	G06532	0	CHRNA2
Scaffold_11	109358751	109358850	100	6	-23.9161	gene	intron	G06548	0	RUNX2
Scaffold_11	109563101	109563200	100	6	25.4254	Unknown	Unknown	Unknown	0	NA
Scaffold_11	109606501	109606600	100	8	20.6551	Unknown	Unknown	Unknown	0	NA
Scaffold_11	109636851	109637000	150	6	22.2667	gene	intron	G06549	0	CLIC5
Scaffold_11	109823501	109823600	100	6	28.3801	gene	intron	G06554	0	CYP39A1
Scaffold_11	109841001	109841150	150	14	-24.9718	gene	upstream	G06554	-622	CYP39A1
Scaffold_11	109847151	109847600	450	14	-36.0544	gene	exon	G06555	0	SLC25A27
Scaffold_11	110047051	110047150	100	12	19.3986	Unknown	Unknown	Unknown	0	NA
Scaffold_11	110050651	110050800	150	6	28.897	Unknown	Unknown	Unknown	0	NA
Scaffold_11	110051451	110051550	100	6	33.0566	Unknown	Unknown	Unknown	0	NA
Scaffold_11	111351951	111352100	150	8	-23.6798	gene	intron	G06577	0	ATAD2B
Scaffold_11	111441901	111442050	150	6	-21.1516	gene	intron	G06578	0	KLHL29
Scaffold_11	113412801	113412950	150	10	-31.999	gene	upstream	G06582	-1729	LDAH
Scaffold_11	113650351	113650450	100	12	-23.0978	Unknown	Unknown	Unknown	0	NA
Scaffold_12	419051	419200	150	8	32.8331	gene	intron	G06627	0	PPP2R2B
Scaffold_12	438701	438850	150	28	32.429	gene	intron	G06627	0	PPP2R2B
Scaffold_12	464251	464400	150	12	24.379	gene	intron	G06627	0	PPP2R2B
Scaffold_12	465851	465950	100	8	25.5171	gene	intron	G06627	0	PPP2R2B
Scaffold_12	621401	621550	150	5	-33.3946	gene	exon	G06631	0	LARS
Scaffold_12	642001	642100	100	6	-23.9073	gene	intron	G06632	0	sh3rf1
Scaffold_12	644301	644400	100	6	-38.2155	gene	intron	G06632	0	sh3rf1
Scaffold_12	1294351	1294450	100	13	-14.2523	gene	intron	G06638	0	ARHGAP26
Scaffold_12	1345001	1345100	100	8	-14.6274	gene	intron	G06638	0	ARHGAP26
Scaffold_12	1423701	1423800	100	6	-27.1552	Unknown	Unknown	Unknown	0	NA
Scaffold_12	1584701	1584850	150	23	33.2796	Unknown	Unknown	Unknown	0	NA
Scaffold_12	1804151	1804300	150	10	-31.1253	Unknown	Unknown	Unknown	0	NA
Scaffold_12	1917801	1917900	100	8	-23.7697	Unknown	Unknown	Unknown	0	NA
Scaffold_12	1930951	1931100	150	18	20.3674	gene	intron	G06659	0	PDLIM4
Scaffold_12	1932501	1932600	100	24	15.2722	gene	intron	G06659	0	PDLIM4
Scaffold_12	1952751	1952900	150	10	15.5818	gene	intron	G06659	0	PDLIM4
Scaffold_12	1982601	1982700	100	10	28.6121	Unknown	Unknown	Unknown	0	NA
Scaffold_12	1985401	1985550	150	9	19.7032	Unknown	Unknown	Unknown	0	NA
Scaffold_12	2050851	2050950	100	16	-22.0721	Unknown	Unknown	Unknown	0	NA
Scaffold_12	2064201	2064400	200	12	-28.4164	Unknown	Unknown	Unknown	0	NA
Scaffold_12	2130151	2130400	250	10	29.8946	gene	exon	G06662	0	MEIKIN
Scaffold_12	2153751	2153900	150	6	-20.0025	gene	intron	G06663	0	FNIP1
Scaffold_12	2164751	2164850	100	8	25.8329	gene	intron	G06663	0	FNIP1
Scaffold_12	2176401	2176550	150	12	31.7695	gene	intron	G06663	0	FNIP1
Scaffold_12	2198551	2198650	100	7	26.1784	gene	exon	G06663	0	FNIP1
Scaffold_12	2425251	2425600	350	12	-18.7514	gene	intron	G06665	0	FSTL4
Scaffold_12	2445101	2445250	150	6	-29.2365	gene	intron	G06665	0	FSTL4
Scaffold_12	2748251	2748350	100	6	-44.2175	Unknown	Unknown	Unknown	0	NA
Scaffold_12	2769551	2769650	100	6	26.3959	Unknown	Unknown	Unknown	0	NA
Scaffold_12	4187351	4187450	100	6	-38.7381	Unknown	Unknown	Unknown	0	NA
Scaffold_12	5004101	5004200	100	18	-22.0491	Unknown	Unknown	Unknown	0	NA
Scaffold_12	5078251	5078350	100	8	-14.5881	gene	intron	G06703	0	RASGEF1C
Scaffold_12	5380951	5381250	300	8	21.0469	gene	intron	G06709	0	ADAMTS2
Scaffold_12	5389601	5389750	150	8	13.9447	gene	intron	G06709	0	ADAMTS2
Scaffold_12	5403351	5403500	150	7	23.9981	gene	intron	G06709	0	ADAMTS2
Scaffold_12	5450801	5450950	150	8	29.0251	gene	intron	G06709	0	ADAMTS2
Scaffold_12	5456051	5456200	150	6	33.4022	gene	intron	G06709	0	ADAMTS2
Scaffold_12	5462701	5462800	100	14	24.1622	gene	intron	G06709	0	ADAMTS2
Scaffold_12	5488551	5488650	100	7	33.6979	gene	intron	G06709	0	ADAMTS2
Scaffold_12	5489651	5489750	100	6	24.1095	gene	intron	G06709	0	ADAMTS2
Scaffold_12	5535301	5535450	150	6	32.2883	gene	intron	G06709	0	ADAMTS2
Scaffold_12	5539151	5539300	150	6	28.1623	gene	upstream	G06709	-566	ADAMTS2
Scaffold_12	6087001	6087100	100	10	-30.0763	gene	exon	G06730	0	Arsi
Scaffold_12	6101551	6101650	100	6	-26.5383	Unknown	Unknown	Unknown	0	NA
Scaffold_12	6104301	6104400	100	8	-21.2237	Unknown	Unknown	Unknown	0	NA
Scaffold_12	6104601	6104700	100	6	-24.66	Unknown	Unknown	Unknown	0	NA
Scaffold_12	6156051	6156150	100	13	-21.8822	Unknown	Unknown	Unknown	0	NA
Scaffold_12	6156151	6156250	100	6	24.6189	Unknown	Unknown	Unknown	0	NA
Scaffold_12	6172651	6172800	150	14	-28.2801	gene	downstream	G06734	783	NDST1
Scaffold_12	6196601	6196700	100	10	-20.6614	gene	intron	G06735	0	Synpo
Scaffold_12	6209851	6209950	100	10	-15.5244	gene	intron	G06736	0	Myoz3
Scaffold_12	6266451	6266550	100	18	13.1341	gene	exon	G06743	0	ANXA6
Scaffold_12	6290701	6290800	100	10	-33.5686	gene	intron	G06744	0	CCDC69
Scaffold_12	7098901	7099000	100	5	-43.3331	gene	upstream	G06754	-1022	LONRF1
Scaffold_12	7228051	7228200	150	8	19.5559	gene	intron	G06757	0	GALNT10
Scaffold_12	7253751	7253850	100	6	25.7206	gene	downstream	G06757	180	GALNT10
Scaffold_12	7322001	7322100	100	10	-17.2864	gene	intron	G06760	0	Larp1
Scaffold_12	7351751	7351850	100	10	-20.0681	gene	exon	G06760	0	Larp1
Scaffold_12	7370451	7370600	150	5	-37.4859	gene	exon	G06761	0	FAXDC2
Scaffold_12	7459351	7459500	150	6	-30.7708	Unknown	Unknown	Unknown	0	NA
Scaffold_12	7621351	7621500	150	5	28.1258	Unknown	Unknown	Unknown	0	NA
Scaffold_12	7623101	7623250	150	10	19.7997	Unknown	Unknown	Unknown	0	NA
Scaffold_12	7679701	7679850	150	5	25.3889	Unknown	Unknown	Unknown	0	NA
Scaffold_12	7763851	7763950	100	6	-23.9795	gene	intron	G06765	0	SGCD
Scaffold_12	7770951	7771100	150	6	-27.951	gene	intron	G06765	0	SGCD
Scaffold_12	7787851	7788000	150	8	-26.4995	gene	intron	G06765	0	SGCD
Scaffold_12	8005551	8005700	150	6	33.9776	Unknown	Unknown	Unknown	0	NA
Scaffold_12	8010701	8010950	250	16	17.6446	gene	exon	G06766	0	HAVCR2
Scaffold_12	8041051	8041150	100	6	33.17	gene	intron	G06768	0	ITK
Scaffold_12	8062951	8063250	300	19	10.8679	gene	downstream	G06768	763	ITK
Scaffold_12	8178201	8178550	350	8	68.4576	gene	upstream	G06773	-806	THG1L
Scaffold_12	8193701	8194200	500	13	17.431	gene	exon	G06774	0	LSM11
Scaffold_12	8200401	8200550	150	6	30.1094	Unknown	Unknown	Unknown	0	NA
Scaffold_12	8204401	8204500	100	7	34.0982	Unknown	Unknown	Unknown	0	NA
Scaffold_12	8210701	8210850	150	6	-28.8784	gene	intron	G06775	0	CLINT1
Scaffold_12	8245851	8246200	350	12	-27.0417	gene	intron	G06775	0	CLINT1
Scaffold_12	8326351	8326450	100	8	27.6939	Unknown	Unknown	Unknown	0	NA
Scaffold_12	8357201	8357350	150	8	29.0391	Unknown	Unknown	Unknown	0	NA
Scaffold_12	8827501	8827650	150	26	-20.3074	gene	intron	G06776	0	Ebf1
Scaffold_12	8828701	8828800	100	28	-14.5155	gene	intron	G06776	0	Ebf1
Scaffold_12	8922451	8922600	150	8	-17.5747	Unknown	Unknown	Unknown	0	NA
Scaffold_12	8980951	8981050	100	6	18.8294	gene	exon	G06781	0	OIH
Scaffold_12	9011201	9011400	200	10	25.3605	gene	intron	G06781	0	OIH
Scaffold_12	9142701	9142850	150	16	24.601	gene	intron	G06789	0	FAF2
Scaffold_12	9163451	9163600	150	19	-31.8112	gene	intron	G06790	0	rnf44
Scaffold_12	9166601	9166700	100	32	21.3428	gene	intron	G06790	0	rnf44
Scaffold_12	9216851	9217000	150	10	29.6797	gene	intron	G06796	0	Unc5a
Scaffold_12	9298351	9298500	150	6	25.1674	gene	intron	G06801	0	NSD1
Scaffold_12	9304101	9304250	150	6	24.9735	gene	intron	G06801	0	NSD1
Scaffold_12	9312001	9312150	150	10	17.3875	gene	exon	G06801	0	NSD1
Scaffold_12	9312651	9312750	100	6	24.6286	gene	exon	G06801	0	NSD1
Scaffold_12	9316701	9316800	100	10	20.5549	gene	intron	G06801	0	NSD1
Scaffold_12	9331601	9331800	200	10	42.4241	gene	intron	G06801	0	NSD1
Scaffold_12	9336701	9336850	150	13	15.5063	gene	intron	G06801	0	NSD1
Scaffold_12	9338851	9339000	150	7	26.0048	gene	intron	G06801	0	NSD1
Scaffold_12	9339451	9339550	100	9	24.0379	gene	intron	G06801	0	NSD1
Scaffold_12	9347301	9347400	100	10	20.4859	gene	exon	G06801	0	NSD1
Scaffold_12	9350351	9350450	100	8	30.2595	gene	exon	G06801	0	NSD1
Scaffold_12	9357201	9357350	150	8	43.3716	gene	exon	G06804	328	MXD3
Scaffold_12	9360201	9360300	100	11	36.6499	gene	exon	G06805	-215	Bm1_49520
Scaffold_12	9369101	9369200	100	6	27.2139	gene	intron	G06806	0	FAM193B
Scaffold_12	9450351	9450450	100	8	-20.3125	gene	intron	G06815	0	Rgs14
Scaffold_12	9583451	9583550	100	6	37.8545	Unknown	Unknown	Unknown	0	NA
Scaffold_12	9604451	9604700	250	10	37.3731	Unknown	Unknown	Unknown	0	NA
Scaffold_12	9606251	9606500	250	7	32.89	Unknown	Unknown	Unknown	0	NA
Scaffold_12	9607101	9607350	250	6	43.826	Unknown	Unknown	Unknown	0	NA
Scaffold_12	9608651	9608950	300	14	26.5067	Unknown	Unknown	Unknown	0	NA
Scaffold_12	9636301	9636450	150	5	30.784	Unknown	Unknown	Unknown	0	NA
Scaffold_12	10677151	10677300	150	8	24.6736	Unknown	Unknown	Unknown	0	NA
Scaffold_12	11098451	11098550	100	6	37.292	Unknown	Unknown	Unknown	0	NA
Scaffold_12	11107701	11107800	100	6	-29.3783	Unknown	Unknown	Unknown	0	NA
Scaffold_12	11288501	11288650	150	6	30.1416	gene	intron	G06846	0	ANKHD1
Scaffold_12	11310551	11310700	150	10	13.7694	gene	intron	G06846	0	ANKHD1
Scaffold_12	11330851	11331000	150	8	22.9201	gene	intron	G06846	0	ANKHD1
Scaffold_12	11335901	11336200	300	14	23.0487	gene	intron	G06846	0	ANKHD1
Scaffold_12	11950551	11950900	350	10	-26.6391	Unknown	Unknown	Unknown	0	NA
Scaffold_12	11954601	11954700	100	8	22.7917	Unknown	Unknown	Unknown	0	NA
Scaffold_12	11955601	11955700	100	8	24.1205	Unknown	Unknown	Unknown	0	NA
Scaffold_12	12089651	12089900	250	7	-35.7256	Unknown	Unknown	Unknown	0	NA
Scaffold_12	12098751	12099000	250	8	25.3333	gene	exon	G06859	1649	slc35a4
Scaffold_12	12159501	12159650	150	6	23.1183	gene	exon	G06868	-1422	Hars
Scaffold_12	12163051	12163150	100	6	-29.2382	gene	intron	G06869	0	Zmat2
Scaffold_12	12693801	12694100	300	42	-18.4298	gene	intron	G06897	0	PCDHGA10
Scaffold_12	12694401	12694500	100	8	-38.3759	gene	intron	G06897	0	PCDHGA10
Scaffold_12	12842351	12842500	150	8	-26.2115	Unknown	Unknown	Unknown	0	NA
Scaffold_12	12843251	12843350	100	8	22.892	Unknown	Unknown	Unknown	0	NA
Scaffold_12	12844151	12844250	100	6	-46.2296	Unknown	Unknown	Unknown	0	NA
Scaffold_12	12844901	12845150	250	8	-76.1041	Unknown	Unknown	Unknown	0	NA
Scaffold_12	12845351	12845500	150	7	-40.6156	Unknown	Unknown	Unknown	0	NA
Scaffold_12	12859601	12859800	200	14	32.5604	Unknown	Unknown	Unknown	0	NA
Scaffold_12	12862651	12862750	100	6	23.2432	Unknown	Unknown	Unknown	0	NA
Scaffold_12	12875351	12875450	100	5	-27.692	Unknown	Unknown	Unknown	0	NA
Scaffold_12	12980901	12981000	100	7	-21.2471	Unknown	Unknown	Unknown	0	NA
Scaffold_12	13013101	13013200	100	17	29.8059	Unknown	Unknown	Unknown	0	NA
Scaffold_12	13206001	13206150	150	6	41.7588	Unknown	Unknown	Unknown	0	NA
Scaffold_12	13250001	13250200	200	9	43.6244	Unknown	Unknown	Unknown	0	NA
Scaffold_12	13351701	13351850	150	8	20.712	gene	intron	G06913	0	KIAA0141
Scaffold_12	13428051	13428150	100	21	29.8873	gene	upstream	G06918	-544	PROB1
Scaffold_12	13505751	13505900	150	16	-30.0229	gene	intron	G06922	0	SIL1
Scaffold_12	13538151	13538250	100	6	-28.5418	gene	intron	G06922	0	SIL1
Scaffold_12	13542951	13543100	150	5	-32.4349	gene	intron	G06922	0	SIL1
Scaffold_12	13545151	13545400	250	12	21.9513	gene	intron	G06922	0	SIL1
Scaffold_12	13553301	13553400	100	8	21.8457	gene	intron	G06922	0	SIL1
Scaffold_12	13586101	13586250	150	10	20.0626	gene	intron	G06922	0	SIL1
Scaffold_12	13663701	13663800	100	6	-26.8786	gene	intron	G06923	0	CTNNA1
Scaffold_12	13738451	13738600	150	6	-32.4717	Unknown	Unknown	Unknown	0	NA
Scaffold_12	13756051	13756150	100	8	-39.1047	Unknown	Unknown	Unknown	0	NA
Scaffold_12	13761551	13761650	100	14	-23.5845	Unknown	Unknown	Unknown	0	NA
Scaffold_12	13769701	13769800	100	7	-34.3665	Unknown	Unknown	Unknown	0	NA
Scaffold_12	14028951	14029050	100	12	13.9203	Unknown	Unknown	Unknown	0	NA
Scaffold_12	14042251	14042600	350	12	21.742	Unknown	Unknown	Unknown	0	NA
Scaffold_12	14086551	14086650	100	6	32.5033	Unknown	Unknown	Unknown	0	NA
Scaffold_12	14089351	14089450	100	10	17.8298	Unknown	Unknown	Unknown	0	NA
Scaffold_12	14617151	14617350	200	6	-45.5106	Unknown	Unknown	Unknown	0	NA
Scaffold_12	14619151	14619250	100	6	33.0876	gene	downstream	G06933	283	Kcnip1
Scaffold_12	14631801	14631900	100	8	-26.7914	gene	exon	G06933	0	Kcnip1
Scaffold_12	14647901	14648000	100	6	-25.7529	gene	intron	G06933	0	Kcnip1
Scaffold_12	14658701	14658850	150	12	27.2336	gene	intron	G06933	0	Kcnip1
Scaffold_12	14659351	14659450	100	8	27.1543	gene	intron	G06933	0	Kcnip1
Scaffold_12	14681851	14682150	300	10	34.2539	gene	intron	G06933	0	Kcnip1
Scaffold_12	14722251	14722400	150	6	33.8483	gene	intron	G06933	0	Kcnip1
Scaffold_12	14851851	14851950	100	7	28.8977	gene	intron	G06933	0	Kcnip1
Scaffold_12	14864001	14864100	100	10	-17.527	gene	intron	G06933	0	Kcnip1
Scaffold_12	14935951	14936050	100	6	28.2352	gene	intron	G06933	0	Kcnip1
Scaffold_12	14972201	14972300	100	6	31.962	gene	exon	G06934	0	KCNMB2
Scaffold_12	15747451	15747650	200	8	-28.8372	gene	intron	G06940	0	SLIT3
Scaffold_12	15773351	15773550	200	6	32.3707	gene	intron	G06940	0	SLIT3
Scaffold_12	16433201	16433300	100	6	-21.8392	gene	intron	G06946	0	TENM2
Scaffold_12	16464101	16464200	100	8	-17.4023	gene	intron	G06946	0	TENM2
Scaffold_12	16741951	16742200	250	9	-19.3389	Unknown	Unknown	Unknown	0	NA
Scaffold_12	19345501	19345650	150	5	38.5185	gene	intron	G06955	0	ATP10B
Scaffold_122	51751	51850	100	7	-25.0217	gene	intron	G14327	0	PBK
Scaffold_13	400751	400900	150	6	23.3376	Unknown	Unknown	Unknown	0	NA
Scaffold_13	729101	729200	100	7	26.5482	gene	intron	G06989	0	RAP1GAP2
Scaffold_13	1198201	1198350	150	10	-24.4966	gene	intron	G07002	0	KSR1
Scaffold_13	1248651	1248800	150	12	-23.5471	gene	exon	G07003	0	WSB1
Scaffold_13	1508851	1509000	150	15	15.2456	gene	intron	G07007	0	Msi2
Scaffold_13	1544851	1545000	150	14	-26.2615	gene	intron	G07007	0	Msi2
Scaffold_13	1546001	1546100	100	8	30.5067	gene	intron	G07007	0	Msi2
Scaffold_13	1559301	1559650	350	12	25.4707	gene	intron	G07007	0	Msi2
Scaffold_13	1809051	1809250	200	27	-28.6222	gene	intron	G07014	0	HNF1B
Scaffold_13	1873751	1873900	150	14	20.8757	gene	intron	G07016	0	SYNRG
Scaffold_13	2140101	2140200	100	7	21.351	gene	intron	G07022	0	LHX1
Scaffold_13	2151001	2151150	150	12	20.7953	gene	intron	G07022	0	LHX1
Scaffold_13	2394151	2394250	100	24	37.6017	gene	intron	G07024	0	DHRS11
Scaffold_13	2532901	2533050	150	8	23.77	gene	intron	G07030	0	USP32
Scaffold_13	2586651	2586750	100	10	25.5877	gene	upstream	G07031	-479	C17orf64
Scaffold_13	2734101	2734250	150	7	27.5952	Unknown	Unknown	Unknown	0	NA
Scaffold_13	2784201	2784300	100	8	35.9238	Unknown	Unknown	Unknown	0	NA
Scaffold_13	3433901	3434000	100	6	20.283	gene	upstream	G07042	-1214	Vmp1
Scaffold_13	3522451	3522600	150	12	26.8445	gene	intron	G07046	0	YPEL2
Scaffold_13	3530801	3530900	100	23	17.8518	gene	upstream	G07046	-8	YPEL2
Scaffold_13	3584101	3584200	100	6	40.8126	gene	intron	G07050	0	ska2
Scaffold_13	3758051	3758150	100	8	-24.5427	gene	intron	G07056	0	Doc2b
Scaffold_13	3781401	3781500	100	6	-19.7106	Unknown	Unknown	Unknown	0	NA
Scaffold_13	3798201	3798350	150	10	-26.3837	gene	intron	G07057	0	Rph3al
Scaffold_13	3857901	3858100	200	6	-40.146	gene	intron	G07060	0	VPS53
Scaffold_13	3880151	3880300	150	6	-20.8674	gene	intron	G07060	0	VPS53
Scaffold_13	4005101	4005200	100	8	22.3975	gene	intron	G07067	0	ALDH3A2
Scaffold_13	4030151	4030300	150	8	22.6986	gene	exon	G07068	0	ULK2
Scaffold_13	4250951	4251100	150	6	-24.0059	gene	exon	G07075	0	CTNS
Scaffold_13	4486801	4486900	100	6	-27.0331	gene	intron	G07084	0	ZSWIM7
Scaffold_13	4595801	4595900	100	6	28.0242	gene	intron	G07086	0	SPECC1
Scaffold_13	4724051	4724200	150	6	-23.1873	gene	intron	G07092	0	CPD
Scaffold_13	4973901	4974000	100	12	30.5556	gene	exon	G07101	0	GIT1
Scaffold_13	5107901	5108000	100	8	-23.852	Unknown	Unknown	Unknown	0	NA
Scaffold_13	5203801	5203950	150	12	19.8925	gene	intron	G07110	0	FLOT2
Scaffold_13	5208801	5208900	100	10	-21.7204	gene	intron	G07110	0	FLOT2
Scaffold_13	5322951	5323050	100	6	-29.3051	gene	exon	G07120	0	SUPT6H
Scaffold_13	5336251	5336350	100	10	-31.2691	gene	intron	G07120	0	SUPT6H
Scaffold_13	5563951	5564050	100	18	29.5854	gene	intron	G07138	0	SMG6
Scaffold_13	5568601	5568700	100	15	-20.2406	gene	intron	G07138	0	SMG6
Scaffold_13	5687551	5687650	100	6	29.5887	gene	intron	G07142	0	Rtn4rl1
Scaffold_13	5696251	5696350	100	16	14.5239	gene	intron	G07142	0	Rtn4rl1
Scaffold_13	5753401	5753550	150	7	21.7936	gene	exon	G07144	-776	SMYD4
Scaffold_13	5807751	5807950	200	8	35.6559	gene	upstream	G07148	-572	Aifm3
Scaffold_13	5810951	5811050	100	16	20.9847	gene	upstream	G07149	-1516	tlcd2
Scaffold_13	5830251	5830350	100	10	26.4787	gene	exon	G07150	0	PRPF8
Scaffold_13	6133451	6133550	100	16	23.3838	gene	intron	G07160	0	LRRC75A
Scaffold_13	6138851	6139000	150	18	-22.9355	gene	intron	G07160	0	LRRC75A
Scaffold_13	6141551	6141650	100	6	-26.8435	gene	intron	G07160	0	LRRC75A
Scaffold_13	6153801	6153950	150	10	24.4344	Unknown	Unknown	Unknown	0	NA
Scaffold_13	6157201	6157450	250	12	-21.0557	Unknown	Unknown	Unknown	0	NA
Scaffold_13	6176551	6176650	100	6	21.2291	gene	upstream	G07161	6	TMEM248
Scaffold_13	6262151	6262300	150	5	29.8244	Unknown	Unknown	Unknown	0	NA
Scaffold_13	6275551	6275700	150	12	23.6145	gene	intron	G07165	0	CRCP
Scaffold_13	6336751	6336850	100	8	-30.6008	gene	intron	G07167	0	GUSB
Scaffold_13	6356151	6356250	100	6	28.9213	gene	intron	G07168	0	VKORC1L1
Scaffold_13	6372451	6372550	100	6	33.0965	gene	intron	G07170	0	PHKG1
Scaffold_13	6376001	6376200	200	8	33.6015	gene	intron	G07170	0	PHKG1
Scaffold_13	6380051	6380200	150	6	25.9233	gene	intron	G07171	0	SUMF2
Scaffold_13	6383551	6383800	250	10	-44.7713	gene	exon	G07172	0	CCT6
Scaffold_13	6553551	6553700	150	10	35.9991	Unknown	Unknown	Unknown	0	NA
Scaffold_13	6562451	6562600	150	6	-23.221	Unknown	Unknown	Unknown	0	NA
Scaffold_13	6817901	6818050	150	18	19.1804	gene	intron	G07184	0	RFFL
Scaffold_13	6825551	6825650	100	6	-37.3971	gene	intron	G07184	0	RFFL
Scaffold_13	7226351	7226450	100	12	21.4761	gene	intron	G07204	0	DTX2
Scaffold_13	7226901	7227050	150	17	35.9343	gene	intron	G07204	0	DTX2
Scaffold_13	7235651	7235850	200	7	43.8232	gene	intron	G07204	0	DTX2
Scaffold_13	7342951	7343050	100	6	24.668	Unknown	Unknown	Unknown	0	NA
Scaffold_13	7358701	7358800	100	6	22.9334	gene	intron	G07214	0	CUX1
Scaffold_13	7513501	7513650	150	6	25.4377	gene	intron	G07215	0	Cux1
Scaffold_13	7533951	7534050	100	8	-31.608	gene	intron	G07215	0	Cux1
Scaffold_13	7535701	7535850	150	6	21.4424	gene	intron	G07215	0	Cux1
Scaffold_13	7558201	7558450	250	8	-56.1999	gene	intron	G07215	0	Cux1
Scaffold_13	7602201	7602350	150	24	21.283	gene	intron	G07215	0	Cux1
Scaffold_13	7603051	7603350	300	8	38.6137	gene	intron	G07215	0	Cux1
Scaffold_13	7606151	7606250	100	7	17.9424	gene	intron	G07215	0	Cux1
Scaffold_13	7904301	7904400	100	8	26.1205	gene	intron	G07218	0	COL26A1
Scaffold_13	8300951	8301100	150	12	-38.7338	gene	intron	G07229	0	ATP2A3
Scaffold_13	8691401	8691550	150	6	25.9358	Unknown	Unknown	Unknown	0	NA
Scaffold_13	8705701	8705800	100	6	33.4983	gene	intron	G07236	0	mybbp1a
Scaffold_13	8729251	8729400	150	6	28.5637	gene	intron	G07236	0	mybbp1a
Scaffold_13	8926251	8926400	150	36	28.9681	gene	intron	G07240	0	GTF2IRD1
Scaffold_13	9466051	9466150	100	8	23.5718	Unknown	Unknown	Unknown	0	NA
Scaffold_13	10649551	10649700	150	8	-31.1924	Unknown	Unknown	Unknown	0	NA
Scaffold_13	11057301	11057450	150	6	-22.203	Unknown	Unknown	Unknown	0	NA
Scaffold_13	11231351	11231500	150	10	39.1967	gene	exon	G07252	0	2023-09-04
Scaffold_13	11424001	11424100	100	8	19.9695	gene	intron	G07262	0	MTMR4
Scaffold_13	11569151	11569250	100	27	-17.1417	gene	intron	G07267	0	Bzrap1
Scaffold_14	403151	403250	100	12	22.8065	Unknown	Unknown	Unknown	0	NA
Scaffold_14	1897651	1897750	100	16	16.8681	gene	downstream	G07334	1653	SDC4
Scaffold_14	1985451	1985600	150	11	26.2387	Unknown	Unknown	Unknown	0	NA
Scaffold_14	2326101	2326200	100	6	30.6574	Unknown	Unknown	Unknown	0	NA
Scaffold_14	2329801	2329900	100	10	24.1254	Unknown	Unknown	Unknown	0	NA
Scaffold_14	2352601	2352750	150	14	-23.1719	Unknown	Unknown	Unknown	0	NA
Scaffold_14	2866951	2867100	150	6	-32.731	Unknown	Unknown	Unknown	0	NA
Scaffold_14	3860851	3860950	100	14	18.0957	Unknown	Unknown	Unknown	0	NA
Scaffold_14	4027051	4027150	100	6	-54.5184	gene	intron	G07366	0	PTPRT
Scaffold_14	4436251	4436350	100	6	-29.1559	Unknown	Unknown	Unknown	0	NA
Scaffold_14	4572851	4572950	100	16	21.8022	gene	downstream	G07367	358	SOGA1
Scaffold_14	4615201	4615300	100	13	-18.9317	gene	exon	G07368	0	ACSS2
Scaffold_14	4795801	4795900	100	6	43.458	Unknown	Unknown	Unknown	0	NA
Scaffold_14	4988851	4988950	100	8	24.0183	Unknown	Unknown	Unknown	0	NA
Scaffold_14	4991801	4991950	150	9	31.7522	Unknown	Unknown	Unknown	0	NA
Scaffold_14	5136701	5136850	150	6	-35.4114	gene	upstream	G07376	3	E2F1
Scaffold_14	5961301	5961400	100	6	-35.6668	Unknown	Unknown	Unknown	0	NA
Scaffold_14	5965801	5965900	100	6	39.8168	Unknown	Unknown	Unknown	0	NA
Scaffold_14	6058551	6058650	100	12	-22.1717	gene	exon	G07394	0	Wisp2
Scaffold_14	6342701	6342800	100	10	28.0624	gene	upstream	G07411	-1861	slc2a10
Scaffold_14	6658901	6659050	150	8	25.0667	Unknown	Unknown	Unknown	0	NA
Scaffold_14	7401801	7401950	150	6	20.303	Unknown	Unknown	Unknown	0	NA
Scaffold_14	7416851	7416950	100	6	33.6726	gene	exon	G07422	0	KCNB1
Scaffold_14	7436101	7436200	100	8	-18.5653	gene	intron	G07422	0	KCNB1
Scaffold_14	7509401	7509550	150	16	-22.7495	gene	intron	G07422	0	KCNB1
Scaffold_14	7579601	7579700	100	12	-24.5617	gene	intron	G07423	0	B4GALT5
Scaffold_14	7729801	7729950	150	32	21.4898	Unknown	Unknown	Unknown	0	NA
Scaffold_14	8381551	8381700	150	12	-21.7253	gene	intron	G07441	0	NFATC2
Scaffold_14	9509901	9510050	150	6	-32.3873	gene	intron	G07450	0	DOK5
Scaffold_14	11241401	11241550	150	6	27.293	Unknown	Unknown	Unknown	0	NA
Scaffold_14	11659501	11659650	150	6	27.4439	gene	intron	G07481	0	PHACTR3
Scaffold_14	11678951	11679100	150	6	27.352	gene	intron	G07481	0	PHACTR3
Scaffold_14	11729651	11729800	150	6	29.934	gene	intron	G07482	0	SYCP2
Scaffold_14	12089201	12089500	300	6	-36.4455	Unknown	Unknown	Unknown	0	NA
Scaffold_14	12107301	12107550	250	14	43.3231	Unknown	Unknown	Unknown	0	NA
Scaffold_14	12356601	12356700	100	8	-27.1438	gene	intron	G07485	0	CDH4
Scaffold_14	12402701	12402850	150	6	31.4253	gene	intron	G07485	0	CDH4
Scaffold_14	12637551	12637650	100	8	-32.2768	Unknown	Unknown	Unknown	0	NA
Scaffold_14	12747601	12748000	400	12	28.1809	gene	intron	G07489	0	Ss18l1
Scaffold_14	12749901	12750000	100	6	22.6369	gene	intron	G07489	0	Ss18l1
Scaffold_14	12772101	12772200	100	9	31.5131	Unknown	Unknown	Unknown	0	NA
Scaffold_14	12807551	12807650	100	10	25.5165	Unknown	Unknown	Unknown	0	NA
Scaffold_14	13611051	13611200	150	10	31.5199	Unknown	Unknown	Unknown	0	NA
Scaffold_14	13819801	13819900	100	26	-25.9694	Unknown	Unknown	Unknown	0	NA
Scaffold_14	14238351	14238500	150	6	-23.0594	gene	intron	G07519	0	Pxdn
Scaffold_14	14373901	14374000	100	10	-11.3019	Unknown	Unknown	Unknown	0	NA
Scaffold_14	14450201	14450350	150	6	-35.148	Unknown	Unknown	Unknown	0	NA
Scaffold_14	14572451	14572600	150	24	45.9658	gene	intron	G07526	0	RGS19
Scaffold_14	14687451	14687550	100	8	31.817	gene	intron	G07532	0	SAMD10
Scaffold_14	14865001	14865150	150	8	-23.4915	gene	intron	G07538	0	ZBTB46
Scaffold_14	15098301	15098450	150	20	-24.8712	gene	intron	G07548	0	STK35
Scaffold_14	15254451	15254750	300	46	-21.7992	Unknown	Unknown	Unknown	0	NA
Scaffold_14	15336801	15336950	150	24	21.2444	gene	downstream	G07567	1142	CSNK2A1
Scaffold_14	15435501	15435600	100	6	35.416	Unknown	Unknown	Unknown	0	NA
Scaffold_14	15553701	15553800	100	8	20.6085	gene	intron	G07590	0	KIF3B
Scaffold_14	15799701	15799850	150	10	20.5797	gene	downstream	G07600	1671	BPIFB4
Scaffold_14	15904001	15904100	100	8	24.6743	gene	intron	G07608	0	TGL2
Scaffold_14	16079701	16079850	150	28	-22.8779	gene	exon	G07620	0	Dnttip1
Scaffold_14	16144501	16144600	100	10	-24.558	gene	upstream	G07631	-333	Znf335
Scaffold_14	16221751	16221850	100	16	-24.2628	Unknown	Unknown	Unknown	0	NA
Scaffold_143	92451	92600	150	5	54.0091	gene	intron	G14372	0	PBX3
Scaffold_145	85451	85550	100	18	27.3401	Unknown	Unknown	Unknown	0	NA
Scaffold_15	86001	86100	100	12	7.68906	Unknown	Unknown	Unknown	0	NA
Scaffold_15	431151	431250	100	10	24.893	gene	intron	G07650	0	Shank3
Scaffold_15	619851	619950	100	12	-13.5073	gene	intron	G07650	0	Shank3
Scaffold_15	736601	736700	100	14	-24.7867	gene	upstream	G07661	-663	LMF2
Scaffold_15	1514551	1514650	100	6	25.1967	gene	intron	G07680	0	Nrf1
Scaffold_15	1525001	1525150	150	6	-22.9482	gene	intron	G07680	0	Nrf1
Scaffold_15	1581251	1581350	100	8	-27.8351	gene	intron	G07681	0	Ube2h
Scaffold_15	1850601	1850750	150	6	26.8321	gene	intron	G07696	0	FAM208B
Scaffold_15	2390901	2391050	150	6	-31.7142	gene	intron	G07706	0	EXOC4
Scaffold_15	2585551	2585650	100	8	17.6439	gene	intron	G07706	0	EXOC4
Scaffold_15	3795551	3795650	100	12	20.8571	gene	intron	G07709	0	MKLN1
Scaffold_15	4031601	4031800	200	6	-35.5551	Unknown	Unknown	Unknown	0	NA
Scaffold_15	4100701	4101050	350	8	-30.6362	Unknown	Unknown	Unknown	0	NA
Scaffold_15	4200051	4200150	100	6	23.2553	Unknown	Unknown	Unknown	0	NA
Scaffold_15	4225451	4225550	100	6	24.5228	Unknown	Unknown	Unknown	0	NA
Scaffold_15	4287801	4287900	100	6	-27.6456	Unknown	Unknown	Unknown	0	NA
Scaffold_15	7052551	7052700	150	12	-20.5624	gene	intron	G07731	0	Camk1d
Scaffold_15	7086551	7086650	100	6	-37.6445	gene	intron	G07731	0	Camk1d
Scaffold_15	7097501	7097600	100	6	-38.3238	gene	intron	G07731	0	Camk1d
Scaffold_15	7103301	7103450	150	8	-31.1821	gene	intron	G07731	0	Camk1d
Scaffold_15	7170751	7170900	150	8	25.3146	Unknown	Unknown	Unknown	0	NA
Scaffold_15	7223701	7223850	150	6	-49.4023	Unknown	Unknown	Unknown	0	NA
Scaffold_15	7250151	7250550	400	8	55.9711	gene	intron	G07733	0	OPTN
Scaffold_15	7565151	7565250	100	6	29.8493	gene	intron	G07739	0	Frmd4a
Scaffold_15	7811851	7811950	100	10	-34.9603	Unknown	Unknown	Unknown	0	NA
Scaffold_15	7827951	7828100	150	6	-36.6523	Unknown	Unknown	Unknown	0	NA
Scaffold_15	7863151	7863300	150	6	-25.4851	gene	intron	G07740	0	FAM107B
Scaffold_15	10333951	10334200	250	6	34.2358	gene	intron	G07753	0	PCLO
Scaffold_15	12146851	12147000	150	5	42.7464	Unknown	Unknown	Unknown	0	NA
Scaffold_15	12148051	12148200	150	5	33.5591	Unknown	Unknown	Unknown	0	NA
Scaffold_15	12353751	12353900	150	6	37.8102	Unknown	Unknown	Unknown	0	NA
Scaffold_15	13214851	13215000	150	6	-30.7918	gene	intron	G07760	0	RSBN1L
Scaffold_15	13226501	13226600	100	6	29.254	gene	intron	G07760	0	RSBN1L
Scaffold_15	13228551	13228650	100	6	19.0638	gene	intron	G07760	0	RSBN1L
Scaffold_15	13248301	13248400	100	6	29.5006	gene	intron	G07760	0	RSBN1L
Scaffold_15	13306251	13306400	150	8	-36.3601	Unknown	Unknown	Unknown	0	NA
Scaffold_15	13308001	13308150	150	8	-30.5299	Unknown	Unknown	Unknown	0	NA
Scaffold_15	13443301	13443400	100	6	30.7914	gene	intron	G07762	0	GSAP
Scaffold_15	13453701	13453850	150	6	31.4829	gene	exon	G07762	0	GSAP
Scaffold_15	13476901	13477050	150	6	28.2041	gene	exon	G07763	0	CCDC146
Scaffold_15	13534751	13534900	150	6	-42.7404	gene	intron	G07763	0	CCDC146
Scaffold_15	13861001	13861150	150	6	42.9213	gene	intron	G07772	0	RELN
Scaffold_15	14288101	14288250	150	8	21.0937	gene	intron	G07774	0	LHFPL3
Scaffold_15	14424351	14424500	150	5	49.2665	gene	intron	G07774	0	LHFPL3
Scaffold_15	14527301	14527450	150	6	31.4487	Unknown	Unknown	Unknown	0	NA
Scaffold_15	15239301	15239450	150	10	22.8746	gene	intron	G07784	0	NAMPT
Scaffold_15	15243351	15243550	200	8	19.9891	gene	intron	G07784	0	NAMPT
Scaffold_15	22317251	22317400	150	6	24.5469	gene	exon	G07832	0	PLXNB2
Scaffold_15	22329851	22330000	150	14	16.1675	gene	exon	G07832	0	PLXNB2
Scaffold_15	22444401	22444550	150	6	-38.7802	gene	intron	G07832	0	PLXNB2
Scaffold_15	22469251	22469350	100	7	22.3718	gene	intron	G07832	0	PLXNB2
Scaffold_15	22520251	22520350	100	5	-27.9776	gene	upstream	G07832	-244	PLXNB2
Scaffold_15	23675351	23675700	350	8	64.3816	gene	intron	G07835	0	POT1
Scaffold_15	23739151	23739250	100	6	41.8396	Unknown	Unknown	Unknown	0	NA
Scaffold_15	24144401	24144500	100	6	31.4294	gene	intron	G07839	0	NA
Scaffold_15	24182951	24183100	150	6	-34.6978	gene	exon	G07840	0	WASL
Scaffold_15	24257001	24257100	100	6	31.8826	gene	intron	G07841	0	LMOD2
Scaffold_15	24264251	24264350	100	6	27.4955	Unknown	Unknown	Unknown	0	NA
Scaffold_15	24363751	24363900	150	6	-34.7052	gene	intron	G07845	0	Atp6ap1
Scaffold_15	24417601	24417750	150	6	-31.7643	gene	intron	G07846	0	SLC13A1
Scaffold_15	24448701	24448850	150	6	-30.8708	Unknown	Unknown	Unknown	0	NA
Scaffold_15	24492651	24492750	100	6	-39.5257	Unknown	Unknown	Unknown	0	NA
Scaffold_15	24499251	24499400	150	6	-49.6035	Unknown	Unknown	Unknown	0	NA
Scaffold_15	24541901	24542250	350	6	-23.3493	gene	intron	G07847	0	Cadps2
Scaffold_15	24556601	24556900	300	6	-44.0316	gene	intron	G07847	0	Cadps2
Scaffold_15	24642251	24642500	250	6	-29.7086	gene	intron	G07847	0	Cadps2
Scaffold_15	24678301	24678400	100	6	-31.8726	gene	intron	G07847	0	Cadps2
Scaffold_15	24686501	24686650	150	5	-22.2259	gene	intron	G07847	0	Cadps2
Scaffold_15	24730001	24730200	200	6	-35.6599	gene	intron	G07847	0	Cadps2
Scaffold_15	24775801	24775950	150	6	-29.1271	gene	intron	G07847	0	Cadps2
Scaffold_15	24843151	24843250	100	6	-38.696	Unknown	Unknown	Unknown	0	NA
Scaffold_15	24856951	24857100	150	5	37.022	Unknown	Unknown	Unknown	0	NA
Scaffold_15	25519051	25519200	150	6	-25.9697	gene	intron	G07855	0	TSPAN12
Scaffold_15	25789651	25789750	100	8	-33.4528	gene	intron	G07856	0	KCND2
Scaffold_15	26207351	26207500	150	6	-30.1833	Unknown	Unknown	Unknown	0	NA
Scaffold_15	26584001	26584150	150	6	-30.3731	Unknown	Unknown	Unknown	0	NA
Scaffold_15	27429001	27429150	150	14	-29.9929	gene	intron	G07871	0	ST7
Scaffold_15	27451301	27451450	150	19	22.2384	gene	intron	G07871	0	ST7
Scaffold_15	29849801	29849900	100	8	-25.8418	Unknown	Unknown	Unknown	0	NA
Scaffold_15	30091251	30091400	150	16	-15.7565	gene	upstream	G07888	-684	IMMP2L
Scaffold_15	30141201	30141300	100	8	-28.3414	gene	intron	G07888	0	IMMP2L
Scaffold_15	30190001	30190150	150	6	-21.5603	gene	intron	G07888	0	IMMP2L
Scaffold_15	30209301	30209400	100	8	-32.8389	gene	intron	G07888	0	IMMP2L
Scaffold_15	31311501	31311650	150	6	-46.6961	gene	intron	G07890	0	THAP5
Scaffold_15	31326551	31326700	150	5	-28.1637	Unknown	Unknown	Unknown	0	NA
Scaffold_15	31450151	31450300	150	8	22.3135	gene	intron	G07893	0	NA
Scaffold_15	31641901	31642050	150	6	-40.7483	gene	intron	G07894	0	CNTN1
Scaffold_15	31735101	31735200	100	6	25.1707	gene	intron	G07894	0	CNTN1
Scaffold_15	31746851	31746950	100	6	30.5394	gene	intron	G07894	0	CNTN1
Scaffold_15	32543551	32543650	100	12	-37.2037	gene	intron	G07899	0	PPHLN1
Scaffold_15	32549901	32550050	150	6	21.4691	gene	exon	G07899	0	PPHLN1
Scaffold_15	32565751	32565850	100	16	-17.7297	gene	intron	G07900	0	PRICKLE1
Scaffold_15	32566151	32566300	150	14	16.5591	gene	intron	G07900	0	PRICKLE1
Scaffold_15	32581001	32581100	100	6	21.4726	gene	intron	G07900	0	PRICKLE1
Scaffold_15	32599001	32599100	100	6	17.9631	gene	intron	G07900	0	PRICKLE1
Scaffold_15	32652501	32652650	150	6	41.9877	Unknown	Unknown	Unknown	0	NA
Scaffold_15	32769151	32769250	100	8	-28.6048	Unknown	Unknown	Unknown	0	NA
Scaffold_15	32825801	32826000	200	6	32.7873	Unknown	Unknown	Unknown	0	NA
Scaffold_15	32832951	32833250	300	6	-34.3309	Unknown	Unknown	Unknown	0	NA
Scaffold_15	32837451	32837600	150	6	-33.2246	Unknown	Unknown	Unknown	0	NA
Scaffold_15	32911301	32911450	150	6	-29.667	gene	exon	G07901	0	Adamts20
Scaffold_15	32949201	32949350	150	20	12.9646	Unknown	Unknown	Unknown	0	NA
Scaffold_15	32990751	32990900	150	6	-29.1486	gene	downstream	G07902	366	PUS7L
Scaffold_15	32992351	32992450	100	8	-21.8322	gene	downstream	G07902	1941	PUS7L
Scaffold_15	32997351	32997450	100	6	-38.6688	gene	exon	G07902	0	PUS7L
Scaffold_15	32997751	32997900	150	6	22.4777	gene	exon	G07902	0	PUS7L
Scaffold_15	33384351	33384750	400	10	14.8783	gene	intron	G07906	0	NEL
Scaffold_15	33512351	33512450	100	6	32.2386	gene	intron	G07908	0	DBX2
Scaffold_15	33513501	33513600	100	6	-23.9914	gene	intron	G07908	0	DBX2
Scaffold_15	33899051	33899350	300	6	35.8406	Unknown	Unknown	Unknown	0	NA
Scaffold_15	33899851	33900000	150	10	29.8991	Unknown	Unknown	Unknown	0	NA
Scaffold_15	33900601	33900700	100	6	31.5356	Unknown	Unknown	Unknown	0	NA
Scaffold_15	33934701	33934800	100	12	19.883	gene	intron	G07912	0	SLC38A1
Scaffold_15	33935051	33935150	100	6	28.667	gene	intron	G07912	0	SLC38A1
Scaffold_15	33940251	33940400	150	6	26.3167	gene	intron	G07912	0	SLC38A1
Scaffold_15	33963751	33963850	100	12	21.9851	Unknown	Unknown	Unknown	0	NA
Scaffold_15	34068901	34069000	100	6	29.9476	Unknown	Unknown	Unknown	0	NA
Scaffold_15	34378401	34378550	150	6	-29.0061	Unknown	Unknown	Unknown	0	NA
Scaffold_15	34818851	34819000	150	7	-26.3969	gene	intron	G07918	0	LRIG3
Scaffold_15	36351301	36351450	150	6	-39.7356	gene	intron	G07923	0	PPM1H
Scaffold_15	36370251	36370400	150	10	20.7822	gene	intron	G07923	0	PPM1H
Scaffold_15	36370601	36370750	150	8	-36.9638	gene	intron	G07923	0	PPM1H
Scaffold_15	37059101	37059250	150	10	35.9931	gene	exon	G07933	0	GNS
Scaffold_15	38326551	38326700	150	8	-25.0457	Unknown	Unknown	Unknown	0	NA
Scaffold_15	38505501	38505650	150	10	22.3328	Unknown	Unknown	Unknown	0	NA
Scaffold_15	38527901	38528250	350	12	19.5791	Unknown	Unknown	Unknown	0	NA
Scaffold_15	38846651	38846800	150	16	-20.66	Unknown	Unknown	Unknown	0	NA
Scaffold_15	39105101	39105200	100	6	29.2006	Unknown	Unknown	Unknown	0	NA
Scaffold_15	39216751	39216900	150	6	28.3703	gene	intron	G07962	0	KCNMB4
Scaffold_15	39217451	39217800	350	8	59.6559	gene	intron	G07962	0	KCNMB4
Scaffold_15	39218151	39218300	150	6	54.86	gene	intron	G07962	0	KCNMB4
Scaffold_15	39221701	39221850	150	6	-33.8412	gene	intron	G07962	0	KCNMB4
Scaffold_15	41472651	41472800	150	6	-37.0237	Unknown	Unknown	Unknown	0	NA
Scaffold_15	44059801	44059950	150	6	19.1319	gene	intron	G08009	0	Mei1
Scaffold_15	44398001	44398100	100	5	25.5838	gene	exon	G08027	0	SERHL2
Scaffold_15	44405201	44405500	300	6	42.4286	gene	downstream	G08029	344	POLDIP3
Scaffold_15	44451251	44451350	100	5	26.1371	Unknown	Unknown	Unknown	0	NA
Scaffold_15	45677301	45677450	150	6	-26.5946	Unknown	Unknown	Unknown	0	NA
Scaffold_15	46482201	46482350	150	8	-30.6351	gene	intron	G08099	0	UHRF1BP1L
Scaffold_15	48248401	48248550	150	10	18.9532	gene	intron	G08120	0	C3orf20
Scaffold_15	48262601	48262750	150	6	27.3938	gene	intron	G08120	0	C3orf20
Scaffold_15	48272551	48272650	100	8	23.3604	gene	exon	G08120	0	C3orf20
Scaffold_15	48336001	48336150	150	6	34.3926	gene	intron	G08121	0	VEZT
Scaffold_15	53597151	53597250	100	14	16.0869	gene	upstream	G08155	-73	Tmtc2
Scaffold_15	55343901	55344000	100	6	25.5514	gene	downstream	G08178	1149	Tab1
Scaffold_15	55365851	55365950	100	6	-21.702	gene	exon	G08179	0	SYNGR1
Scaffold_15	55457051	55457150	100	10	-16.7096	Unknown	Unknown	Unknown	0	NA
Scaffold_15	55748451	55748650	200	26	43.973	Unknown	Unknown	Unknown	0	NA
Scaffold_15	55753651	55753750	100	12	29.4107	gene	exon	G08203	0	SOX10
Scaffold_15	55946551	55946650	100	6	-26.3828	gene	upstream	G08224	-206	CARD10
Scaffold_15	55951801	55951900	100	6	-26.0446	gene	exon	G08224	0	CARD10
Scaffold_15	55956901	55957000	100	12	-22.0185	gene	exon	G08224	0	CARD10
Scaffold_15	56171951	56172050	100	8	20.6965	gene	intron	G08231	0	IL2RB
Scaffold_15	56565701	56565850	150	20	24.8799	gene	intron	G08247	0	Rbfox2
Scaffold_15	56680701	56680900	200	6	36.3895	gene	intron	G08247	0	Rbfox2
Scaffold_15	56683801	56683900	100	8	-20.7493	gene	intron	G08247	0	Rbfox2
Scaffold_15	56698501	56698600	100	8	13.8005	gene	intron	G08247	0	Rbfox2
Scaffold_15	57987901	57988150	250	6	-40.9553	gene	intron	G08260	0	BPIFC
Scaffold_15	58007701	58007850	150	10	-47.873	gene	intron	G08261	0	RTCB
Scaffold_15	58019851	58020000	150	10	-23.2802	Unknown	Unknown	Unknown	0	NA
Scaffold_15	58076301	58076400	100	6	-37.1304	gene	intron	G08264	0	PWP1
Scaffold_15	58190951	58191050	100	22	14.8022	gene	intron	G08265	0	btbd11a
Scaffold_15	58636251	58636350	100	6	12.1156	gene	intron	G08271	0	POLR3B
Scaffold_15	59209901	59210050	150	8	36.2172	gene	intron	G08279	0	SLC41A2
Scaffold_15	59266301	59266450	150	8	-15.293	gene	intron	G08280	0	CHST11
Scaffold_15	59337551	59337650	100	10	-19.3132	gene	upstream	G08280	-719	CHST11
Scaffold_15	59361201	59361350	150	7	33.3701	Unknown	Unknown	Unknown	0	NA
Scaffold_15	59367351	59367500	150	6	-33.9357	Unknown	Unknown	Unknown	0	NA
Scaffold_15	59368401	59368550	150	10	-24.8819	Unknown	Unknown	Unknown	0	NA
Scaffold_15	59370201	59370350	150	6	-19.4038	Unknown	Unknown	Unknown	0	NA
Scaffold_15	59379401	59379750	350	14	-23.1032	Unknown	Unknown	Unknown	0	NA
Scaffold_15	59387201	59387350	150	6	-23.1077	Unknown	Unknown	Unknown	0	NA
Scaffold_15	59389051	59389300	250	18	-18.8631	Unknown	Unknown	Unknown	0	NA
Scaffold_15	59458101	59458600	500	14	-33.9264	gene	exon	G08282	0	TXNRD1
Scaffold_15	62050201	62050300	100	6	-25.604	Unknown	Unknown	Unknown	0	NA
Scaffold_15	62062751	62062850	100	6	35.8765	gene	intron	G08330	0	TMEM178B
Scaffold_15	62305701	62305850	150	6	24.877	gene	intron	G08331	0	AGK
Scaffold_15	64668201	64668300	100	16	10.8637	gene	intron	G08352	0	FAM60A
Scaffold_15	64737901	64738050	150	5	-24.7178	gene	exon	G08353	0	CAPRIN2
Scaffold_15	65000051	65000200	150	6	-22.0179	gene	intron	G08356	0	OVCH1
Scaffold_15	66128601	66128700	100	6	26.3981	gene	intron	G08374	0	ADIPOR2
Scaffold_15	67080901	67081050	150	8	-29.2491	Unknown	Unknown	Unknown	0	NA
Scaffold_15	70280551	70280650	100	6	42.2449	Unknown	Unknown	Unknown	0	NA
Scaffold_15	72099901	72100050	150	6	-37.9807	Unknown	Unknown	Unknown	0	NA
Scaffold_15	72421201	72421500	300	6	37.2808	gene	intron	G08445	0	CREBL2
Scaffold_15	73665451	73665600	150	6	-52.5061	Unknown	Unknown	Unknown	0	NA
Scaffold_15	73679301	73679400	100	6	26.3033	gene	intron	G08459	0	WNT7B
Scaffold_15	74466401	74466500	100	5	-30.5771	Unknown	Unknown	Unknown	0	NA
Scaffold_15	74893651	74893750	100	7	42.3069	gene	intron	G08471	0	prr5
Scaffold_15	76663001	76663150	150	6	-19.7512	gene	intron	G08492	0	STK38L
Scaffold_15	82225151	82225250	100	19	-16.7134	Unknown	Unknown	Unknown	0	NA
Scaffold_15	82225501	82225650	150	16	-31.9928	Unknown	Unknown	Unknown	0	NA
Scaffold_15	83346501	83346800	300	6	-26.5513	Unknown	Unknown	Unknown	0	NA
Scaffold_15	83614251	83614400	150	6	-32.3056	Unknown	Unknown	Unknown	0	NA
Scaffold_15	85287851	85288100	250	8	-31.4515	Unknown	Unknown	Unknown	0	NA
Scaffold_15	85494951	85495200	250	6	-31.7047	Unknown	Unknown	Unknown	0	NA
Scaffold_15	86318751	86318850	100	6	-16.4334	Unknown	Unknown	Unknown	0	NA
Scaffold_15	87996651	87996800	150	5	33.1835	Unknown	Unknown	Unknown	0	NA
Scaffold_15	88075801	88076150	350	6	36.0284	Unknown	Unknown	Unknown	0	NA
Scaffold_15	88078951	88079150	200	6	38.6139	Unknown	Unknown	Unknown	0	NA
Scaffold_15	88092351	88092450	100	5	35.6507	Unknown	Unknown	Unknown	0	NA
Scaffold_15	88098051	88098200	150	8	33.6819	Unknown	Unknown	Unknown	0	NA
Scaffold_15	89394201	89394300	100	6	30.8191	Unknown	Unknown	Unknown	0	NA
Scaffold_15	92170701	92170800	100	14	15.1605	gene	intron	G08602	0	BBX
Scaffold_15	95863101	95863250	150	6	22.7824	gene	intron	G08638	0	NME7
Scaffold_15	96205651	96205800	150	10	27.8094	Unknown	Unknown	Unknown	0	NA
Scaffold_15	98822801	98822950	150	10	23.4463	Unknown	Unknown	Unknown	0	NA
Scaffold_15	99000301	99000450	150	6	25.1383	Unknown	Unknown	Unknown	0	NA
Scaffold_15	99616801	99617100	300	6	49.0469	gene	exon	G08691	0	Lrrc58
Scaffold_15	101096001	101096250	250	6	-29.953	gene	upstream	G08715	-256	WARS2
Scaffold_15	102132051	102132150	100	6	28.2591	gene	intron	G08755	0	PTPN6
Scaffold_15	102160401	102160500	100	8	20.6882	gene	intron	G08759	0	C1S
Scaffold_15	102813301	102813450	150	6	33.3307	Unknown	Unknown	Unknown	0	NA
Scaffold_15	104035801	104036100	300	8	30.6675	Unknown	Unknown	Unknown	0	NA
Scaffold_15	104224951	104225050	100	10	-41.2966	Unknown	Unknown	Unknown	0	NA
Scaffold_15	104311001	104311300	300	8	-23.8148	gene	intron	G08800	0	A2ML1
Scaffold_15	104327901	104328050	150	6	-35.0549	gene	intron	G08801	0	PHC1
Scaffold_15	104335501	104335650	150	6	18.8781	gene	exon	G08801	0	PHC1
Scaffold_15	104654001	104654300	300	6	-41.2982	Unknown	Unknown	Unknown	0	NA
Scaffold_15	104654851	104655200	350	6	-45.0918	Unknown	Unknown	Unknown	0	NA
Scaffold_15	104656951	104657300	350	6	-42.2621	Unknown	Unknown	Unknown	0	NA
Scaffold_15	104677601	104678000	400	10	-19.3307	gene	downstream	G08809	1717	Tmem52b
Scaffold_15	104720351	104720450	100	6	-18.3352	Unknown	Unknown	Unknown	0	NA
Scaffold_15	104734001	104734150	150	6	-20.9071	Unknown	Unknown	Unknown	0	NA
Scaffold_15	104979201	104979350	150	6	-35.3017	gene	intron	G08817	0	DYRK4
Scaffold_15	110065851	110065950	100	6	-29.8291	gene	intron	G08838	0	app
Scaffold_15	110197801	110197950	150	10	34.5228	gene	intron	G08838	0	app
Scaffold_15	110416551	110416650	100	6	22.917	Unknown	Unknown	Unknown	0	NA
Scaffold_15	110675701	110675850	150	8	30.704	Unknown	Unknown	Unknown	0	NA
Scaffold_15	110942551	110942650	100	6	34.3507	Unknown	Unknown	Unknown	0	NA
Scaffold_15	111792001	111792150	150	6	27.5745	gene	intron	G08852	0	Grik1
Scaffold_15	112230651	112230750	100	6	-20.2923	gene	intron	G08854	0	TIAM1
Scaffold_15	112239401	112239500	100	7	-28.0106	gene	intron	G08854	0	TIAM1
Scaffold_15	112344651	112344950	300	8	-38.0763	Unknown	Unknown	Unknown	0	NA
Scaffold_15	112346701	112347000	300	8	-38.0407	Unknown	Unknown	Unknown	0	NA
Scaffold_15	112351001	112351200	200	6	-23.1966	gene	upstream	G08857	-1828	Hunk
Scaffold_15	112676601	112676750	150	10	34.6828	gene	intron	G08863	0	SYNJ1
Scaffold_15	112690251	112690400	150	5	-41.5115	gene	intron	G08863	0	SYNJ1
Scaffold_15	112701551	112701800	250	10	45.2671	Unknown	Unknown	Unknown	0	NA
Scaffold_15	112761501	112761600	100	5	34.4744	Unknown	Unknown	Unknown	0	NA
Scaffold_15	112784151	112784250	100	6	-33.0224	Unknown	Unknown	Unknown	0	NA
Scaffold_15	112799951	112800250	300	12	-32.5387	Unknown	Unknown	Unknown	0	NA
Scaffold_15	112809551	112809700	150	6	34.2383	Unknown	Unknown	Unknown	0	NA
Scaffold_15	112811901	112812000	100	6	-32.8775	Unknown	Unknown	Unknown	0	NA
Scaffold_15	112815301	112815450	150	6	27.2217	Unknown	Unknown	Unknown	0	NA
Scaffold_15	112821301	112821650	350	14	-20.9303	Unknown	Unknown	Unknown	0	NA
Scaffold_15	112825201	112825350	150	10	31.139	Unknown	Unknown	Unknown	0	NA
Scaffold_15	113542651	113542750	100	8	20.0683	Unknown	Unknown	Unknown	0	NA
Scaffold_15	113546751	113546900	150	8	-24.7255	Unknown	Unknown	Unknown	0	NA
Scaffold_15	113731401	113731500	100	10	-12.5914	gene	exon	G08885	0	RUNX1
Scaffold_15	113734251	113734350	100	8	-18.9163	gene	exon	G08885	0	RUNX1
Scaffold_15	113738051	113738200	150	10	19.6303	gene	intron	G08885	0	RUNX1
Scaffold_15	114641701	114641800	100	6	27.4374	gene	exon	G08892	0	SIM2
Scaffold_15	116136001	116136150	150	5	21.3832	gene	intron	G08908	0	DSCAM
Scaffold_15	116252151	116252450	300	6	-37.0202	gene	intron	G08908	0	DSCAM
Scaffold_15	116541301	116541450	150	10	-31.0909	gene	upstream	G08908	-514	DSCAM
Scaffold_15	117007051	117007200	150	5	-29.0763	gene	exon	G08915	0	C2CD2
Scaffold_15	117009201	117009350	150	8	-18.2298	gene	intron	G08915	0	C2CD2
Scaffold_15	117021051	117021250	200	10	-66.2762	gene	intron	G08915	0	C2CD2
Scaffold_15	117032701	117032850	150	8	-31.188	gene	exon	G08915	0	C2CD2
Scaffold_15	117055051	117055150	100	6	21.667	Unknown	Unknown	Unknown	0	NA
Scaffold_15	117055351	117055450	100	6	28.3343	Unknown	Unknown	Unknown	0	NA
Scaffold_15	117082901	117083000	100	6	47.7637	Unknown	Unknown	Unknown	0	NA
Scaffold_15	117636601	117636700	100	6	25.7497	gene	intron	G08931	0	CBS
Scaffold_15	117644251	117644450	200	25	23.1833	Unknown	Unknown	Unknown	0	NA
Scaffold_15	117645401	117645550	150	9	33.7937	Unknown	Unknown	Unknown	0	NA
Scaffold_15	117733851	117733950	100	8	-29.6638	Unknown	Unknown	Unknown	0	NA
Scaffold_15	117878601	117878850	250	8	-27.8691	Unknown	Unknown	Unknown	0	NA
Scaffold_15	117879501	117879600	100	8	-40.008	Unknown	Unknown	Unknown	0	NA
Scaffold_15	117906451	117906750	300	6	-62.9479	gene	exon	G08936	0	HSF2BP
Scaffold_15	117951801	117951950	150	10	-38.0666	gene	intron	G08937	0	RRP1B
Scaffold_15	118170851	118171250	400	20	18.9141	Unknown	Unknown	Unknown	0	NA
Scaffold_15	118561801	118561950	150	10	-19.54	Unknown	Unknown	Unknown	0	NA
Scaffold_15	119165351	119165500	150	6	-50.5186	gene	intron	G08950	0	MAOB
Scaffold_15	119182501	119182650	150	12	-18.6992	gene	intron	G08950	0	MAOB
Scaffold_15	119226401	119226600	200	8	-34.2475	gene	exon	G08951	0	MAOA
Scaffold_15	119243201	119243350	150	10	-19.7795	gene	exon	G08951	0	MAOA
Scaffold_15	119247101	119247300	200	8	-34.9986	gene	intron	G08951	0	MAOA
Scaffold_15	119834951	119835100	150	6	31.2896	gene	intron	G08952	0	CASK
Scaffold_15	119960701	119960800	100	10	-24.7838	gene	exon	G08953	0	NYX
Scaffold_15	119999701	119999850	150	6	-35.9856	gene	upstream	G08954	-1231	DDX3X
Scaffold_15	120398951	120399050	100	21	24.5616	gene	intron	G08959	0	BCOR
Scaffold_15	120616651	120616750	100	6	-28.5586	Unknown	Unknown	Unknown	0	NA
Scaffold_15	120690551	120690650	100	17	29.7861	Unknown	Unknown	Unknown	0	NA
Scaffold_15	120771401	120771500	100	6	-27.617	Unknown	Unknown	Unknown	0	NA
Scaffold_15	120877901	120878050	150	10	26.8057	gene	intron	G08961	0	TSPAN7
Scaffold_15	121348751	121348850	100	6	34.5897	Unknown	Unknown	Unknown	0	NA
Scaffold_15	121352001	121352150	150	11	19.2875	Unknown	Unknown	Unknown	0	NA
Scaffold_15	121388751	121388900	150	6	34.7045	Unknown	Unknown	Unknown	0	NA
Scaffold_15	121391401	121391700	300	8	34.0094	Unknown	Unknown	Unknown	0	NA
Scaffold_15	121393851	121394000	150	6	37.6217	Unknown	Unknown	Unknown	0	NA
Scaffold_15	123189951	123190300	350	8	-46.6313	gene	intron	G08974	0	DMD
Scaffold_15	123445601	123445750	150	8	-39.4509	gene	intron	G08974	0	DMD
Scaffold_15	123457601	123457700	100	6	-23.0324	gene	intron	G08974	0	DMD
Scaffold_15	123477101	123477200	100	6	-64.8567	gene	intron	G08974	0	DMD
Scaffold_15	123499301	123499400	100	6	-19.9306	gene	intron	G08974	0	DMD
Scaffold_15	123512651	123512800	150	6	-21.0831	gene	intron	G08974	0	DMD
Scaffold_15	123545801	123545900	100	6	28.1636	gene	intron	G08974	0	DMD
Scaffold_15	123552701	123552850	150	6	-24.7917	Unknown	Unknown	Unknown	0	NA
Scaffold_15	123720801	123720900	100	6	-22.553	gene	intron	G08976	0	Gk
Scaffold_15	126022101	126022200	100	7	21.9272	gene	intron	G08988	0	CD99
Scaffold_15	126558001	126558100	100	6	-19.2836	Unknown	Unknown	Unknown	0	NA
Scaffold_15	127700751	127700850	100	8	30.8729	gene	intron	G09004	0	RGN
Scaffold_15	127712301	127712500	200	44	-18.914	gene	exon	G09005	0	JADE3
Scaffold_15	129258201	129258300	100	6	-21.8435	Unknown	Unknown	Unknown	0	NA
Scaffold_15	129773001	129773150	150	8	17.1614	Unknown	Unknown	Unknown	0	NA
Scaffold_15	129788901	129789000	100	5	29.0538	Unknown	Unknown	Unknown	0	NA
Scaffold_15	129846001	129846150	150	6	-31.9818	gene	intron	G09022	0	TMEM131
Scaffold_15	129847201	129847350	150	6	-31.6778	gene	intron	G09022	0	TMEM131
Scaffold_15	129899401	129899500	100	6	-30.3317	gene	exon	G09022	0	TMEM131
Scaffold_15	130140651	130140750	100	6	32.1557	gene	intron	G09027	0	KIAA1211L
Scaffold_15	131275651	131275750	100	20	-18.0847	Unknown	Unknown	Unknown	0	NA
Scaffold_15	131426001	131426100	100	6	-33.2453	gene	intron	G09045	0	TBC1D8
Scaffold_15	134160601	134160750	150	7	41.3913	Unknown	Unknown	Unknown	0	NA
Scaffold_15	134775901	134776050	150	6	-25.387	gene	upstream	G09077	-1983	NDFIP2
Scaffold_15	135421901	135422050	150	10	-27.5679	Unknown	Unknown	Unknown	0	NA
Scaffold_15	135458901	135459150	250	6	-31.3737	Unknown	Unknown	Unknown	0	NA
Scaffold_15	135493201	135493300	100	10	21.2294	Unknown	Unknown	Unknown	0	NA
Scaffold_15	135563401	135563500	100	8	-33.3375	Unknown	Unknown	Unknown	0	NA
Scaffold_15	137273501	137273600	100	10	-18.6606	gene	intron	G09083	0	PNPLA4
Scaffold_15	138074901	138075100	200	31	25.2672	Unknown	Unknown	Unknown	0	NA
Scaffold_15	138310751	138310850	100	6	36.911	gene	intron	G09086	0	Tbl1x
Scaffold_15	138316101	138316250	150	12	36.1015	gene	intron	G09086	0	Tbl1x
Scaffold_15	138487051	138487200	150	12	22.4803	gene	intron	G09088	0	SHROOM2
Scaffold_15	139711301	139711400	100	6	-43.4018	gene	intron	G09094	0	FRMPD4
Scaffold_15	139852201	139852350	150	6	-24.5723	gene	intron	G09094	0	FRMPD4
Scaffold_15	139856451	139856900	450	7	-46.1924	gene	intron	G09094	0	FRMPD4
Scaffold_15	139864601	139864850	250	8	-51.7955	gene	intron	G09094	0	FRMPD4
Scaffold_15	139877801	139877900	100	6	-29.4946	gene	intron	G09094	0	FRMPD4
Scaffold_15	140051851	140052000	150	6	-26.5722	gene	intron	G09095	0	PRPS2
Scaffold_15	140148201	140148500	300	10	-22.5341	Unknown	Unknown	Unknown	0	NA
Scaffold_15	140162251	140162400	150	8	23.0476	Unknown	Unknown	Unknown	0	NA
Scaffold_15	140237301	140237450	150	6	-31.4069	Unknown	Unknown	Unknown	0	NA
Scaffold_15	140937301	140937650	350	8	23.2583	Unknown	Unknown	Unknown	0	NA
Scaffold_15	141143651	141143750	100	8	-32.5228	Unknown	Unknown	Unknown	0	NA
Scaffold_15	141795701	141795900	200	8	-37.7806	Unknown	Unknown	Unknown	0	NA
Scaffold_15	142890051	142890250	200	6	-34.7639	gene	intron	G09124	0	SCML2
Scaffold_15	144473351	144473450	100	8	-26.2871	gene	intron	G09137	0	Cnksr2
Scaffold_15	145239951	145240050	100	18	-15.8778	gene	intron	G09142	0	PTCHD1
Scaffold_15	145382851	145382950	100	12	-23.1129	Unknown	Unknown	Unknown	0	NA
Scaffold_15	145691201	145691300	100	8	32.41	gene	intron	G09153	0	POLA1
Scaffold_15	146857851	146858000	150	12	25.0189	gene	intron	G09155	0	SH3RF3
Scaffold_15	146871101	146871450	350	14	36.3277	gene	intron	G09155	0	SH3RF3
Scaffold_15	147001751	147002100	350	8	-27.6167	gene	intron	G09155	0	SH3RF3
Scaffold_15	147021501	147021800	300	8	-28.3788	gene	intron	G09155	0	SH3RF3
Scaffold_15	147029101	147029200	100	12	-17.7864	gene	exon	G09155	0	SH3RF3
Scaffold_15	147041751	147041900	150	8	30.8996	gene	intron	G09155	0	SH3RF3
Scaffold_15	147064901	147065050	150	6	-36.6322	gene	intron	G09155	0	SH3RF3
Scaffold_15	147068751	147068850	100	5	-28.6818	gene	exon	G09155	0	SH3RF3
Scaffold_15	147075451	147075600	150	24	-13.4052	Unknown	Unknown	Unknown	0	NA
Scaffold_15	147658801	147658950	150	10	-30.9139	gene	intron	G09167	0	Tmco3
Scaffold_15	147788251	147788400	150	14	-24.5357	gene	intron	G09171	0	GRTP1
Scaffold_15	147797801	147797950	150	24	-24.2651	gene	intron	G09171	0	GRTP1
Scaffold_15	147807951	147808100	150	9	24.0615	gene	exon	G09172	0	LAMP1
Scaffold_15	148255351	148255500	150	6	31.1044	Unknown	Unknown	Unknown	0	NA
Scaffold_15	149074901	149075100	200	6	-40.3168	Unknown	Unknown	Unknown	0	NA
Scaffold_15	149083751	149083850	100	6	-27.4466	Unknown	Unknown	Unknown	0	NA
Scaffold_15	149110151	149110300	150	6	-40.3218	Unknown	Unknown	Unknown	0	NA
Scaffold_15	149319001	149319150	150	6	-28.5295	gene	intron	G09183	0	Col4a2
Scaffold_15	149544501	149544800	300	12	22.702	gene	intron	G09185	0	CARKD
Scaffold_15	149551051	149551150	100	6	20.8051	gene	intron	G09185	0	CARKD
Scaffold_15	149566051	149566150	100	5	35.977	gene	downstream	G09186	2009	cars2
Scaffold_15	149640701	149640850	150	6	-26.5248	Unknown	Unknown	Unknown	0	NA
Scaffold_15	150384901	150385150	250	6	41.4489	Unknown	Unknown	Unknown	0	NA
Scaffold_15	150393001	150393150	150	8	-39.9701	Unknown	Unknown	Unknown	0	NA
Scaffold_15	150400301	150400400	100	5	-31.6461	Unknown	Unknown	Unknown	0	NA
Scaffold_15	150431601	150431700	100	10	-31.034	Unknown	Unknown	Unknown	0	NA
Scaffold_15	150439701	150440050	350	12	-27.3037	Unknown	Unknown	Unknown	0	NA
Scaffold_15	150452901	150453050	150	6	19.6374	Unknown	Unknown	Unknown	0	NA
Scaffold_15	150673851	150674000	150	6	18.2591	gene	exon	G09194	0	LIG4
Scaffold_15	150957701	150957800	100	8	20.5324	gene	intron	G09195	0	FAM155A
Scaffold_15	153630501	153630650	150	6	24.8049	Unknown	Unknown	Unknown	0	NA
Scaffold_15	153633701	153633800	100	6	25.2672	Unknown	Unknown	Unknown	0	NA
Scaffold_15	153634901	153635050	150	6	26.7351	Unknown	Unknown	Unknown	0	NA
Scaffold_15	153646551	153646650	100	6	24.9603	Unknown	Unknown	Unknown	0	NA
Scaffold_15	153654151	153654300	150	8	22.691	Unknown	Unknown	Unknown	0	NA
Scaffold_15	153654951	153655050	100	8	23.8638	Unknown	Unknown	Unknown	0	NA
Scaffold_15	153664651	153664800	150	6	24.0378	gene	exon	G09203	0	TPP2
Scaffold_15	153665351	153665500	150	6	32.9996	gene	exon	G09203	0	TPP2
Scaffold_15	153669901	153670150	250	6	41.0232	gene	intron	G09203	0	TPP2
Scaffold_15	153675151	153675300	150	5	32.0261	gene	exon	G09203	0	TPP2
Scaffold_15	153675651	153675750	100	6	30.0833	gene	intron	G09203	0	TPP2
Scaffold_15	153680901	153681000	100	6	26.6449	gene	intron	G09203	0	TPP2
Scaffold_15	153699701	153699950	250	6	42.8241	gene	intron	G09203	0	TPP2
Scaffold_15	153706401	153706550	150	6	20.3831	gene	exon	G09203	0	TPP2
Scaffold_15	153791351	153791650	300	10	23.6968	gene	upstream	G09205	-1816	Fgf14
Scaffold_15	153971951	153972200	250	12	-27.2592	gene	intron	G09205	0	Fgf14
Scaffold_15	154555201	154555350	150	6	-35.4196	gene	intron	G09208	0	NALCN
Scaffold_15	154581751	154581900	150	12	-24.4025	gene	intron	G09208	0	NALCN
Scaffold_15	154608251	154608550	300	10	-36.298	Unknown	Unknown	Unknown	0	NA
Scaffold_15	154629201	154629350	150	6	-30.9382	Unknown	Unknown	Unknown	0	NA
Scaffold_15	154733151	154733300	150	6	-49.697	Unknown	Unknown	Unknown	0	NA
Scaffold_15	154738401	154738850	450	8	-46.5483	Unknown	Unknown	Unknown	0	NA
Scaffold_15	154744101	154744600	500	9	-33.9221	Unknown	Unknown	Unknown	0	NA
Scaffold_15	154747451	154747750	300	6	-47.7361	Unknown	Unknown	Unknown	0	NA
Scaffold_15	154792751	154792900	150	6	23.1255	gene	intron	G09209	0	TMTC4
Scaffold_15	154811801	154811950	150	6	38.367	gene	intron	G09209	0	TMTC4
Scaffold_15	154822401	154822550	150	8	18.8617	gene	downstream	G09209	1083	TMTC4
Scaffold_15	154822751	154822950	200	6	48.5811	gene	downstream	G09209	1458	TMTC4
Scaffold_15	154825001	154825100	100	5	39.5371	Unknown	Unknown	Unknown	0	NA
Scaffold_15	154830651	154830750	100	8	19.0178	Unknown	Unknown	Unknown	0	NA
Scaffold_15	154833851	154834000	150	6	-41.0743	Unknown	Unknown	Unknown	0	NA
Scaffold_15	154834151	154834300	150	6	-46.9853	Unknown	Unknown	Unknown	0	NA
Scaffold_15	154903651	154903850	200	10	34.4611	gene	intron	G09210	0	Pcca
Scaffold_15	154940451	154940700	250	6	41.2093	gene	intron	G09210	0	Pcca
Scaffold_15	154965301	154965450	150	12	33.3391	gene	intron	G09210	0	Pcca
Scaffold_15	154990151	154990300	150	6	27.9293	gene	intron	G09210	0	Pcca
Scaffold_15	154995601	154995700	100	6	-22.9263	gene	intron	G09210	0	Pcca
Scaffold_15	154996001	154996300	300	6	-34.177	gene	intron	G09210	0	Pcca
Scaffold_15	155020501	155020650	150	6	29.2353	gene	intron	G09210	0	Pcca
Scaffold_15	155024751	155024900	150	6	-27.1447	gene	intron	G09210	0	Pcca
Scaffold_15	155047001	155047150	150	6	28.1794	gene	intron	G09210	0	Pcca
Scaffold_15	155052851	155053000	150	6	27.6357	gene	intron	G09210	0	Pcca
Scaffold_15	155060951	155061050	100	6	39.3736	gene	intron	G09210	0	Pcca
Scaffold_15	155062551	155062700	150	8	23.917	gene	intron	G09210	0	Pcca
Scaffold_15	155077151	155077500	350	12	35.6523	gene	intron	G09210	0	Pcca
Scaffold_15	155089601	155089800	200	5	53.6784	gene	intron	G09210	0	Pcca
Scaffold_15	155097801	155097950	150	6	35.4028	gene	exon	G09210	0	Pcca
Scaffold_15	155126651	155126950	300	6	55.5479	gene	intron	G09210	0	Pcca
Scaffold_15	155131351	155131550	200	6	62.0095	gene	intron	G09210	0	Pcca
Scaffold_15	155133601	155133700	100	7	31.5643	gene	intron	G09210	0	Pcca
Scaffold_15	155140101	155140350	250	7	47.914	gene	intron	G09210	0	Pcca
Scaffold_15	155147801	155147950	150	8	36.8521	Unknown	Unknown	Unknown	0	NA
Scaffold_15	155164451	155164600	150	6	38.3417	Unknown	Unknown	Unknown	0	NA
Scaffold_15	155216051	155216200	150	16	-16.6208	Unknown	Unknown	Unknown	0	NA
Scaffold_15	155223601	155223900	300	20	-13.2945	gene	intron	G09214	0	CLYBL
Scaffold_15	155230701	155230800	100	6	-24.513	gene	intron	G09214	0	CLYBL
Scaffold_15	155371001	155371100	100	8	-17.7336	gene	intron	G09214	0	CLYBL
Scaffold_15	155377151	155377250	100	6	-26.8929	gene	intron	G09214	0	CLYBL
Scaffold_15	155575751	155575850	100	8	-18.8023	Unknown	Unknown	Unknown	0	NA
Scaffold_15	155855051	155855250	200	22	22.4847	gene	exon	G09221	0	FARP1
Scaffold_15	156203501	156203600	100	6	-30.1384	Unknown	Unknown	Unknown	0	NA
Scaffold_15	156746801	156746950	150	6	28.0292	gene	intron	G09225	0	Hs6st3
Scaffold_15	156760301	156760450	150	6	44.993	gene	intron	G09225	0	Hs6st3
Scaffold_15	156818251	156818350	100	6	-31.9638	gene	upstream	G09225	-1258	Hs6st3
Scaffold_15	157030751	157030850	100	6	-36.8825	gene	intron	G09229	0	CLDN10
Scaffold_15	157074001	157074100	100	8	-27.5655	Unknown	Unknown	Unknown	0	NA
Scaffold_15	157101301	157101500	200	6	-55.4126	gene	intron	G09230	0	ABCC4
Scaffold_15	157122751	157123050	300	6	-62.1981	gene	exon	G09230	0	ABCC4
Scaffold_15	157183351	157183500	150	6	-26.4558	gene	intron	G09230	0	ABCC4
Scaffold_15	157192751	157193050	300	6	-46.4821	gene	intron	G09230	0	ABCC4
Scaffold_15	157232501	157232650	150	6	-44.9551	gene	intron	G09230	0	ABCC4
Scaffold_15	157282301	157282400	100	12	-23.555	Unknown	Unknown	Unknown	0	NA
Scaffold_15	157835351	157835500	150	8	-23.8647	gene	intron	G09234	0	GPC6
Scaffold_15	158545451	158545600	150	6	-30.2478	gene	intron	G09235	0	GPC5
Scaffold_15	158800401	158800500	100	6	-21.7919	gene	intron	G09235	0	GPC5
Scaffold_15	158839051	158839200	150	6	-43.0805	gene	intron	G09235	0	GPC5
Scaffold_15	158951151	158951300	150	6	-19.181	gene	intron	G09235	0	GPC5
Scaffold_15	159475951	159476100	150	5	-33.5875	Unknown	Unknown	Unknown	0	NA
Scaffold_15	161552001	161552100	100	6	-41.0478	Unknown	Unknown	Unknown	0	NA
Scaffold_15	161670151	161670300	150	8	-27.8981	Unknown	Unknown	Unknown	0	NA
Scaffold_15	161734201	161734350	150	6	-28.7939	Unknown	Unknown	Unknown	0	NA
Scaffold_15	162256801	162257100	300	6	-45.1634	Unknown	Unknown	Unknown	0	NA
Scaffold_15	162387701	162387800	100	9	-40.0607	Unknown	Unknown	Unknown	0	NA
Scaffold_15	162388701	162389000	300	18	-21.8667	Unknown	Unknown	Unknown	0	NA
Scaffold_15	162393701	162393800	100	6	-36.1587	Unknown	Unknown	Unknown	0	NA
Scaffold_15	164570601	164570750	150	6	-28.9057	Unknown	Unknown	Unknown	0	NA
Scaffold_15	165744401	165744550	150	8	-21.8305	Unknown	Unknown	Unknown	0	NA
Scaffold_15	165789351	165789450	100	9	-38.3214	Unknown	Unknown	Unknown	0	NA
Scaffold_15	165794951	165795100	150	6	-26.4323	gene	upstream	G09243	-1088	RNF219
Scaffold_15	166178801	166178900	100	5	-31.1622	Unknown	Unknown	Unknown	0	NA
Scaffold_15	167360901	167361100	200	5	57.5752	gene	intron	G09261	0	TBC1D4
Scaffold_15	167361551	167361700	150	6	53.1627	gene	intron	G09261	0	TBC1D4
Scaffold_15	167406151	167406550	400	14	-14.4858	gene	intron	G09261	0	TBC1D4
Scaffold_15	167556601	167556700	100	6	-25.3189	Unknown	Unknown	Unknown	0	NA
Scaffold_15	168013051	168013200	150	6	28.4834	gene	intron	G09262	0	KLF12
Scaffold_15	181338401	181338600	200	6	-64.9821	Unknown	Unknown	Unknown	0	NA
Scaffold_15	182499351	182499450	100	10	-20.5911	gene	intron	G09306	0	AAMDC
Scaffold_15	182504801	182504900	100	6	-28.3968	gene	exon	G09306	0	AAMDC
Scaffold_15	182657951	182658100	150	22	22.8872	gene	intron	G09316	0	GAB2
Scaffold_15	182662101	182662250	150	12	20.0811	gene	intron	G09316	0	GAB2
Scaffold_15	182679051	182679150	100	8	21.368	gene	intron	G09316	0	GAB2
Scaffold_15	182680701	182680800	100	15	-22.9781	gene	intron	G09316	0	GAB2
Scaffold_15	182686651	182686800	150	5	36.1601	gene	intron	G09316	0	GAB2
Scaffold_15	182694851	182695000	150	14	-34.183	gene	intron	G09316	0	GAB2
Scaffold_15	182722801	182722950	150	14	18.1723	gene	exon	G09317	0	NARS2
Scaffold_15	182776801	182776900	100	6	28.1025	Unknown	Unknown	Unknown	0	NA
Scaffold_15	182782301	182782400	100	6	23.9814	Unknown	Unknown	Unknown	0	NA
Scaffold_15	182782601	182782750	150	6	40.1966	Unknown	Unknown	Unknown	0	NA
Scaffold_15	183504951	183505050	100	6	-27.5186	Unknown	Unknown	Unknown	0	NA
Scaffold_15	185620351	185620500	150	6	29.3098	Unknown	Unknown	Unknown	0	NA
Scaffold_15	187347901	187348000	100	6	-25.5461	Unknown	Unknown	Unknown	0	NA
Scaffold_15	187490351	187490450	100	8	-23.1585	Unknown	Unknown	Unknown	0	NA
Scaffold_15	187794851	187794950	100	10	25.3348	Unknown	Unknown	Unknown	0	NA
Scaffold_15	187812451	187812750	300	10	-33.6042	Unknown	Unknown	Unknown	0	NA
Scaffold_15	187823301	187823600	300	18	-4.14041	Unknown	Unknown	Unknown	0	NA
Scaffold_15	188618351	188618450	100	10	-33.0536	gene	intron	G09355	0	FAT3
Scaffold_15	190915351	190915450	100	6	-26.9455	gene	intron	G09363	0	TMEM135
Scaffold_15	190918551	190918700	150	8	-24.468	gene	intron	G09363	0	TMEM135
Scaffold_15	192151401	192151550	150	6	21.8256	gene	exon	G09377	0	LECT1
Scaffold_15	192207201	192207450	250	6	34.3704	gene	intron	G09379	0	ELF1
Scaffold_15	192215601	192215700	100	12	-30.9869	gene	intron	G09379	0	ELF1
Scaffold_15	192226551	192226800	250	8	29.7615	gene	intron	G09379	0	ELF1
Scaffold_15	192252501	192252600	100	6	-27.8206	gene	intron	G09379	0	ELF1
Scaffold_15	192293701	192293850	150	8	24.99	gene	intron	G09380	0	WBP4
Scaffold_15	192863151	192863250	100	5	31.9775	gene	intron	G09385	0	AKAP11
Scaffold_15	193886001	193886100	100	8	23.1933	gene	intron	G09393	0	TSC22D1
Scaffold_15	194066701	194067050	350	8	-29.1453	gene	intron	G09394	0	Nufip1
Scaffold_15	194084401	194084800	400	5	58.883	gene	intron	G09394	0	Nufip1
Scaffold_15	194722451	194722550	100	6	23.97	gene	intron	G09409	0	LRCH1
Scaffold_15	195747751	195747900	150	12	20.9428	gene	upstream	G09423	-1690	PHF11
Scaffold_15	195797801	195797950	150	5	-36.9958	gene	upstream	G09424	-1369	RCBTB1
Scaffold_15	195867701	195867950	250	28	25.9907	gene	upstream	G09426	-958	Kpna3
Scaffold_15	196482351	196482550	200	8	39.2517	gene	intron	G09431	0	NA
Scaffold_15	196756401	196756500	100	10	18.4344	Unknown	Unknown	Unknown	0	NA
Scaffold_15	196969001	196969100	100	6	21.1661	gene	intron	G09444	0	THSD1
Scaffold_15	196969251	196969350	100	10	16.2647	gene	intron	G09444	0	THSD1
Scaffold_15	196979801	196979950	150	6	31.3399	gene	exon	G09445	0	FGL1
Scaffold_15	197016701	197016850	150	5	38.334	gene	exon	G09446	0	TPTE2
Scaffold_15	197307201	197307300	100	6	-43.3188	Unknown	Unknown	Unknown	0	NA
Scaffold_15	199572601	199572750	150	6	37.8134	gene	intron	G09467	0	DCLK1
Scaffold_15	200335051	200335150	100	6	33.5646	Unknown	Unknown	Unknown	0	NA
Scaffold_15	200852801	200853100	300	8	-50.3605	gene	intron	G09469	0	STARD13
Scaffold_15	200921951	200922100	150	8	-22.4844	gene	intron	G09469	0	STARD13
Scaffold_15	201023751	201023900	150	12	-14.8577	Unknown	Unknown	Unknown	0	NA
Scaffold_15	201267251	201267450	200	6	-30.1724	gene	intron	G09472	0	N4BP2L2
Scaffold_15	201279701	201279850	150	6	21.6842	gene	intron	G09473	0	N4bp2l1
Scaffold_15	201287451	201287600	150	6	-28.8625	gene	exon	G09473	0	N4bp2l1
Scaffold_15	201697551	201697650	100	8	44.1593	gene	intron	G09478	0	B3GLCT
Scaffold_15	201860101	201860200	100	6	-23.5834	Unknown	Unknown	Unknown	0	NA
Scaffold_15	202577451	202577600	150	6	25.5515	gene	intron	G09487	0	SLC46A3
Scaffold_15	202584851	202584950	100	6	35.2615	gene	exon	G09488	0	POMP
Scaffold_15	203921501	203921650	150	6	-24.0306	gene	intron	G09508	0	ATP8A2
Scaffold_15	204195451	204195600	150	6	-37.0133	Unknown	Unknown	Unknown	0	NA
Scaffold_15	204308301	204308450	150	15	21.289	gene	exon	G09513	0	SPATA13
Scaffold_15	204607751	204607900	150	6	-22.5062	gene	intron	G09517	0	SACS
Scaffold_15	206882901	206883200	300	6	21.4375	Unknown	Unknown	Unknown	0	NA
Scaffold_15	208751051	208751150	100	8	-23.6432	gene	exon	G09566	0	MYO7A
Scaffold_15	208760901	208761000	100	6	35.8794	gene	intron	G09566	0	MYO7A
Scaffold_15	208825101	208825250	150	8	31.8862	gene	downstream	G09567	1213	Capn5
Scaffold_15	208846801	208846950	150	12	19.5679	gene	intron	G09567	0	Capn5
Scaffold_15	208848451	208848750	300	26	21.5967	gene	intron	G09567	0	Capn5
Scaffold_15	208849151	208849300	150	6	26.0481	gene	intron	G09567	0	Capn5
Scaffold_15	208853801	208854100	300	11	28.2115	gene	intron	G09567	0	Capn5
Scaffold_15	208867551	208867650	100	7	49.4559	Unknown	Unknown	Unknown	0	NA
Scaffold_15	208898951	208899050	100	8	24.1511	gene	intron	G09568	0	ACER3
Scaffold_15	208930251	208930350	100	9	29.1829	gene	intron	G09568	0	ACER3
Scaffold_15	208930501	208930600	100	5	36.8693	gene	intron	G09568	0	ACER3
Scaffold_15	209672201	209672300	100	6	-28.4146	Unknown	Unknown	Unknown	0	NA
Scaffold_15	209799651	209799800	150	6	19.2033	gene	intron	G09576	0	DGAT2
Scaffold_15	209805101	209805200	100	10	-38.5026	gene	intron	G09576	0	DGAT2
Scaffold_15	209873701	209873950	250	8	44.453	gene	intron	G09577	0	MAP6
Scaffold_15	209933101	209933250	150	6	-34.0679	Unknown	Unknown	Unknown	0	NA
Scaffold_15	209959151	209959250	100	6	-19.4536	gene	intron	G09579	0	GDPD5
Scaffold_15	210334401	210334500	100	12	-29.0232	Unknown	Unknown	Unknown	0	NA
Scaffold_15	210336051	210336200	150	6	30.368	Unknown	Unknown	Unknown	0	NA
Scaffold_15	210341101	210341250	150	16	-32.6091	Unknown	Unknown	Unknown	0	NA
Scaffold_15	210347851	210348000	150	14	-30.6872	Unknown	Unknown	Unknown	0	NA
Scaffold_15	210538551	210538700	150	7	20.9252	Unknown	Unknown	Unknown	0	NA
Scaffold_15	210592251	210592350	100	8	32.8813	Unknown	Unknown	Unknown	0	NA
Scaffold_15	210632451	210632550	100	20	15.3436	gene	intron	G09588	0	Plekhb1
Scaffold_15	210813701	210813850	150	6	26.5855	gene	exon	G09595	0	Ppme1
Scaffold_15	210814351	210814500	150	33	24.1996	gene	exon	G09595	0	Ppme1
Scaffold_15	210831651	210831750	100	18	27.5287	gene	exon	G09598	-540	spcs2
Scaffold_15	211091901	211092000	100	5	-43.9567	Unknown	Unknown	Unknown	0	NA
Scaffold_15	211101801	211101900	100	7	36.086	gene	downstream	G09606	295	Slco2b1
Scaffold_15	211173051	211173150	100	6	-27.1095	Unknown	Unknown	Unknown	0	NA
Scaffold_15	211304701	211304800	100	14	-18.8981	Unknown	Unknown	Unknown	0	NA
Scaffold_15	211401251	211401350	100	6	-29.0451	gene	intron	G09613	0	CLPB
Scaffold_15	211491101	211491200	100	7	25.4501	gene	upstream	G09615	-1280	INPPL1
Scaffold_15	211503851	211504000	150	16	16.6045	gene	exon	G09618	0	LAMTOR1
Scaffold_15	211515251	211515350	100	11	23.4507	gene	intron	G09619	0	NUMA1
Scaffold_15	211538801	211538950	150	29	18.0396	gene	upstream	G09621	-636	RNF121
Scaffold_15	211625551	211625650	100	6	32.8756	gene	intron	G09627	0	PGAP2
Scaffold_15	211670651	211670750	100	18	-22.0226	gene	intron	G09629	0	STIM1
Scaffold_15	211693851	211694000	150	12	16.8325	gene	intron	G09629	0	STIM1
Scaffold_15	212301951	212302150	200	32	-23.2254	Unknown	Unknown	Unknown	0	NA
Scaffold_16	2805351	2805700	350	6	-36.2856	Unknown	Unknown	Unknown	0	NA
Scaffold_16	2828951	2829050	100	6	24.6096	Unknown	Unknown	Unknown	0	NA
Scaffold_16	3822251	3822400	150	16	20.3783	gene	intron	G09678	0	OXR1
Scaffold_16	5086601	5087150	550	9	24.6661	Unknown	Unknown	Unknown	0	NA
Scaffold_16	5092651	5092800	150	8	28.8675	Unknown	Unknown	Unknown	0	NA
Scaffold_16	5101401	5101750	350	20	27.1879	Unknown	Unknown	Unknown	0	NA
Scaffold_16	5158751	5158900	150	10	41.1844	Unknown	Unknown	Unknown	0	NA
Scaffold_16	5173001	5173100	100	8	33.9867	Unknown	Unknown	Unknown	0	NA
Scaffold_16	5179701	5179800	100	7	21.2467	Unknown	Unknown	Unknown	0	NA
Scaffold_16	5514751	5514850	100	6	23.9712	Unknown	Unknown	Unknown	0	NA
Scaffold_16	5617251	5617400	150	28	-17.7725	gene	intron	G09690	0	Azin1
Scaffold_16	5934151	5934250	100	8	-24.5836	gene	upstream	G09695	-751	NCALD
Scaffold_16	5969401	5969550	150	12	21.1695	gene	intron	G09695	0	NCALD
Scaffold_16	6038601	6038850	250	6	20.7433	gene	intron	G09696	0	GRHL2
Scaffold_16	6044401	6044550	150	6	14.1597	gene	intron	G09696	0	GRHL2
Scaffold_16	6069651	6069750	100	6	30.7886	Unknown	Unknown	Unknown	0	NA
Scaffold_16	6305951	6306050	100	9	-22.9735	gene	intron	G09700	0	SNX31
Scaffold_16	6378301	6378400	100	8	19.7923	Unknown	Unknown	Unknown	0	NA
Scaffold_16	6483801	6483950	150	6	-27.8682	gene	intron	G09703	0	SPAG1
Scaffold_16	7510801	7510950	150	6	-26.8982	gene	intron	G09711	0	ERICH5
Scaffold_16	8059651	8059800	150	6	-19.7699	gene	intron	G09717	0	SDC2
Scaffold_16	8071601	8071700	100	6	31.035	gene	intron	G09717	0	SDC2
Scaffold_16	8110551	8110700	150	8	-23.2264	Unknown	Unknown	Unknown	0	NA
Scaffold_16	8191151	8191300	150	8	-25.8827	Unknown	Unknown	Unknown	0	NA
Scaffold_16	8535351	8535450	100	6	-19.938	gene	upstream	G09722	-1872	NA
Scaffold_16	8850951	8851100	150	6	26.0675	Unknown	Unknown	Unknown	0	NA
Scaffold_16	9486101	9486250	150	8	17.6178	Unknown	Unknown	Unknown	0	NA
Scaffold_16	9507151	9507250	100	6	22.221	Unknown	Unknown	Unknown	0	NA
Scaffold_16	10350101	10350200	100	6	25.4919	gene	intron	G09743	0	TMEM55A
Scaffold_16	12084951	12085250	300	8	-29.0839	gene	intron	G09755	0	E2F5
Scaffold_16	12099601	12099900	300	9	-65.6689	gene	upstream	G09756	-1086	NA
Scaffold_16	12124051	12124300	250	8	-36.9251	Unknown	Unknown	Unknown	0	NA
Scaffold_16	13872601	13872700	100	10	23.9746	gene	intron	G09773	0	EEF1D
Scaffold_16	13873401	13873500	100	15	23.257	gene	intron	G09773	0	EEF1D
Scaffold_16	13897601	13897750	150	16	22.8632	gene	intron	G09775	0	CYLD
Scaffold_16	13899001	13899100	100	13	-15.7773	gene	exon	G09775	0	CYLD
Scaffold_16	13946651	13946750	100	11	20.386	gene	intron	G09777	0	Zc3h3
Scaffold_16	13951851	13952000	150	6	23.4306	gene	intron	G09777	0	Zc3h3
Scaffold_16	13986751	13986900	150	8	27.5876	gene	intron	G09777	0	Zc3h3
Scaffold_16	14130201	14130350	150	6	-33.7068	Unknown	Unknown	Unknown	0	NA
Scaffold_16	14146801	14147000	200	6	57.0833	Unknown	Unknown	Unknown	0	NA
Scaffold_16	14239951	14240050	100	6	34.2414	Unknown	Unknown	Unknown	0	NA
Scaffold_16	14319401	14319550	150	6	34.164	gene	intron	G09780	0	TOP1MT
Scaffold_16	14526301	14526650	350	9	34.6127	Unknown	Unknown	Unknown	0	NA
Scaffold_16	14908401	14908500	100	6	27.9075	gene	intron	G09788	0	Bai1
Scaffold_16	15442351	15442450	100	6	-31.0029	gene	intron	G09789	0	TSNARE1
Scaffold_16	16143301	16143400	100	7	23.2124	Unknown	Unknown	Unknown	0	NA
Scaffold_16	16751651	16751750	100	16	23.2586	Unknown	Unknown	Unknown	0	NA
Scaffold_16	16969301	16969400	100	6	28.0841	gene	intron	G09794	0	PTK2
Scaffold_16	17056501	17056650	150	12	13.5506	gene	exon	G09796	0	AGO2
Scaffold_16	17062351	17062450	100	6	25.6316	gene	downstream	G09796	283	AGO2
Scaffold_16	17063701	17063800	100	6	28.3187	gene	exon	G09797	1633	CHRAC1
Scaffold_16	18408001	18408150	150	6	-21.8001	gene	intron	G09803	0	FAM135B
Scaffold_16	19694101	19694250	150	6	32.6762	gene	intron	G09804	0	KHDRBS3
Scaffold_16	20640201	20640650	450	10	29.5012	gene	intron	G09806	0	ST3GAL1
Scaffold_16	22186151	22186400	250	6	-27.9196	gene	intron	G09817	0	Asap1
Scaffold_16	22296501	22296600	100	6	-25.351	gene	intron	G09817	0	Asap1
Scaffold_16	23225201	23225350	150	8	-19.1758	Unknown	Unknown	Unknown	0	NA
Scaffold_16	23367051	23367200	150	8	-27.0917	Unknown	Unknown	Unknown	0	NA
Scaffold_16	24066951	24067050	100	5	30.7907	Unknown	Unknown	Unknown	0	NA
Scaffold_16	24177601	24177800	200	6	41.1932	gene	intron	G09822	0	Nsmce2
Scaffold_16	24178301	24178450	150	6	19.9763	gene	intron	G09822	0	Nsmce2
Scaffold_16	24279251	24279350	100	8	-44.7839	gene	exon	G09824	0	SQLE
Scaffold_16	24890751	24890850	100	10	-25.4384	gene	intron	G09831	0	Anxa13
Scaffold_16	24927501	24927600	100	13	21.5122	Unknown	Unknown	Unknown	0	NA
Scaffold_16	25585501	25585600	100	6	-49.9272	Unknown	Unknown	Unknown	0	NA
Scaffold_16	26262201	26262300	100	6	27.6164	gene	intron	G09847	0	COL14A1
Scaffold_16	26263201	26263350	150	6	-39.7084	gene	intron	G09847	0	COL14A1
Scaffold_16	26334101	26334250	150	8	-24.979	gene	intron	G09848	0	DEPTOR
Scaffold_16	26352801	26352950	150	6	26.3708	gene	intron	G09848	0	DEPTOR
Scaffold_16	26366001	26366100	100	6	-26.6099	gene	intron	G09848	0	DEPTOR
Scaffold_16	26424451	26424800	350	10	-66.8927	gene	intron	G09849	0	TAF2
Scaffold_16	26441501	26441900	400	12	-32.6524	gene	intron	G09849	0	TAF2
Scaffold_16	26450001	26450150	150	12	-27.3467	gene	intron	G09849	0	TAF2
Scaffold_16	26468701	26468800	100	8	21.2827	gene	intron	G09849	0	TAF2
Scaffold_16	26473151	26473300	150	6	37.9177	gene	intron	G09849	0	TAF2
Scaffold_16	26483301	26483500	200	6	-35.6879	gene	intron	G09849	0	TAF2
Scaffold_16	27214251	27214400	150	25	26.0541	gene	intron	G09856	0	EXT1
Scaffold_16	27685651	27685800	150	10	-20.7364	gene	intron	G09861	0	EIF3H
Scaffold_16	28243951	28244050	100	10	-25.2431	gene	intron	G09862	0	TRPS1
Scaffold_16	30015751	30015850	100	6	-55.6614	Unknown	Unknown	Unknown	0	NA
Scaffold_16	30210151	30210300	150	6	-42.6329	Unknown	Unknown	Unknown	0	NA
Scaffold_16	32236351	32236500	150	10	-30.1075	Unknown	Unknown	Unknown	0	NA
Scaffold_16	32893801	32894100	300	6	42.813	gene	intron	G09891	0	Stau2
Scaffold_16	35750851	35750950	100	8	26.5142	gene	upstream	G09916	-1895	SGK3
Scaffold_16	35823301	35823450	150	8	-28.3133	gene	upstream	G09918	-1299	MYBL1
Scaffold_16	35850601	35850700	100	6	-28.4665	Unknown	Unknown	Unknown	0	NA
Scaffold_16	36574251	36574400	150	6	-21.4134	gene	intron	G09927	0	CYP7B1
Scaffold_16	38932801	38932950	150	6	-30.3146	gene	intron	G09938	0	TOX
Scaffold_16	39980401	39980500	100	8	28.7093	gene	upstream	G09948	-1802	PLAG1
Scaffold_16	41282101	41282200	100	6	-53.3568	Unknown	Unknown	Unknown	0	NA
Scaffold_16	43739951	43740050	100	5	-26.3164	gene	intron	G09977	0	SPIDR
Scaffold_16	43913351	43913450	100	5	29.8637	gene	intron	G09979	0	MAPRE2
Scaffold_16	44044851	44045200	350	5	26.3664	gene	intron	G09980	0	DTNA
Scaffold_16	44107251	44107350	100	6	-33.8078	gene	intron	G09980	0	DTNA
Scaffold_16	45149101	45149300	200	12	-30.3361	gene	intron	G09987	0	GAREM
Scaffold_16	45149351	45149450	100	8	24.8548	gene	intron	G09987	0	GAREM
Scaffold_16	45224601	45224750	150	10	-24.4965	Unknown	Unknown	Unknown	0	NA
Scaffold_16	45735301	45735450	150	6	-24.4379	gene	upstream	G09994	-1255	DSC1
Scaffold_16	48658451	48658600	150	8	-36.1842	gene	intron	G10008	0	LAMA3
Scaffold_16	48900651	48900800	150	8	25.2153	gene	downstream	G10013	182	tmem241
Scaffold_16	48963901	48964200	300	12	-30.8401	gene	intron	G10014	0	CABLES1
Scaffold_16	51858851	51859200	350	8	-56.7983	Unknown	Unknown	Unknown	0	NA
Scaffold_16	51860901	51861050	150	6	-26.6328	Unknown	Unknown	Unknown	0	NA
Scaffold_16	52061551	52061700	150	6	-24.439	Unknown	Unknown	Unknown	0	NA
Scaffold_16	52154901	52155050	150	6	42.2462	Unknown	Unknown	Unknown	0	NA
Scaffold_16	53265151	53265400	250	33	24.3353	gene	upstream	G10047	-266	Rab12
Scaffold_16	53268301	53268450	150	6	40.8263	gene	intron	G10047	0	Rab12
Scaffold_16	53324451	53324600	150	6	42.2712	gene	intron	G10048	0	Mtcl1
Scaffold_16	53550801	53550950	150	6	30.0028	gene	intron	G10050	0	ANKRD12
Scaffold_16	53601201	53601500	300	23	20.2351	gene	intron	G10051	0	TWSG1
Scaffold_16	53610251	53610400	150	16	9.95522	gene	intron	G10051	0	TWSG1
Scaffold_16	53619101	53619250	150	9	20.6509	gene	downstream	G10051	1051	TWSG1
Scaffold_16	53636301	53636450	150	6	30.8258	gene	intron	G10052	0	RALBP1
Scaffold_16	54614451	54614600	150	8	-25.1621	Unknown	Unknown	Unknown	0	NA
Scaffold_16	54783101	54783250	150	6	-21.3038	gene	intron	G10058	0	Gnal
Scaffold_16	54849551	54849700	150	8	-21.9729	gene	intron	G10058	0	Gnal
Scaffold_16	54865001	54865150	150	6	-27.7849	gene	intron	G10058	0	Gnal
Scaffold_16	55013201	55013300	100	6	-37.6583	gene	intron	G10063	0	NA
Scaffold_16	55474301	55474500	200	7	44.504	gene	intron	G10072	0	LDLRAD4
Scaffold_16	55477951	55478050	100	6	-39.6801	gene	intron	G10072	0	LDLRAD4
Scaffold_16	55493451	55493550	100	7	-29.2677	gene	intron	G10072	0	LDLRAD4
Scaffold_16	55516051	55516150	100	6	-24.5709	gene	intron	G10072	0	LDLRAD4
Scaffold_16	56718601	56718900	300	6	-54.4419	Unknown	Unknown	Unknown	0	NA
Scaffold_16	60781101	60781200	100	6	30.4437	Unknown	Unknown	Unknown	0	NA
Scaffold_16	61496301	61496400	100	6	26.0853	gene	intron	G10096	0	TSHZ1
Scaffold_16	61715451	61715600	150	5	-37.3939	Unknown	Unknown	Unknown	0	NA
Scaffold_16	62174501	62174600	100	6	40.6402	Unknown	Unknown	Unknown	0	NA
Scaffold_16	62288051	62288200	150	5	38.305	gene	intron	G10099	0	MBP
Scaffold_16	62825301	62825400	100	6	-29.7145	gene	intron	G10107	0	LRRC16A
Scaffold_16	63557001	63557150	150	6	-23.6829	gene	intron	G10114	0	NR4A3
Scaffold_16	64595651	64596050	400	6	-32.4908	Unknown	Unknown	Unknown	0	NA
Scaffold_16	65099251	65099350	100	6	-30.5675	gene	upstream	G10130	-384	GABBR2
Scaffold_16	65545651	65545800	150	6	-34.029	Unknown	Unknown	Unknown	0	NA
Scaffold_16	67352901	67353000	100	5	30.4533	Unknown	Unknown	Unknown	0	NA
Scaffold_16	67819551	67819650	100	6	31.418	Unknown	Unknown	Unknown	0	NA
Scaffold_16	67897501	67897600	100	8	28.6958	Unknown	Unknown	Unknown	0	NA
Scaffold_16	67993851	67993950	100	6	29.0182	Unknown	Unknown	Unknown	0	NA
Scaffold_16	68831001	68831400	400	10	-24.3589	Unknown	Unknown	Unknown	0	NA
Scaffold_16	68885951	68886100	150	7	-26.7026	Unknown	Unknown	Unknown	0	NA
Scaffold_16	69462751	69462900	150	6	24.764	Unknown	Unknown	Unknown	0	NA
Scaffold_16	69482601	69482750	150	6	-17.9092	Unknown	Unknown	Unknown	0	NA
Scaffold_16	69492101	69492250	150	6	21.5599	Unknown	Unknown	Unknown	0	NA
Scaffold_16	69518701	69518850	150	5	-26.7531	Unknown	Unknown	Unknown	0	NA
Scaffold_16	69613051	69613150	100	6	26.8489	gene	intron	G10160	0	GALNT1
Scaffold_16	73364151	73364250	100	8	-30.93	Unknown	Unknown	Unknown	0	NA
Scaffold_16	73380451	73380600	150	6	27.3782	Unknown	Unknown	Unknown	0	NA
Scaffold_16	73406201	73406300	100	7	-31.4314	Unknown	Unknown	Unknown	0	NA
Scaffold_16	73406651	73406750	100	6	-25.3061	Unknown	Unknown	Unknown	0	NA
Scaffold_16	73422751	73423300	550	7	34.8335	Unknown	Unknown	Unknown	0	NA
Scaffold_16	73649001	73649150	150	6	-25.4309	Unknown	Unknown	Unknown	0	NA
Scaffold_16	75143201	75143350	150	6	32.8525	gene	exon	G10185	0	SEMA5A
Scaffold_16	75583351	75583500	150	6	28.842	Unknown	Unknown	Unknown	0	NA
Scaffold_16	76716951	76717300	350	8	34.2925	Unknown	Unknown	Unknown	0	NA
Scaffold_16	76993001	76993100	100	6	26.8092	Unknown	Unknown	Unknown	0	NA
Scaffold_16	77955301	77955400	100	13	25.0995	gene	intron	G10199	0	FAM105A
Scaffold_16	77973801	77974050	250	7	36.5948	Unknown	Unknown	Unknown	0	NA
Scaffold_16	79078101	79078200	100	8	22.9891	gene	intron	G10215	0	GMDS
Scaffold_16	79875001	79875150	150	6	20.8915	gene	upstream	G10227	-483	Serpinb5
Scaffold_16	80185901	80186050	150	8	28.652	gene	intron	G10231	0	PHLPP1
Scaffold_16	80205951	80206050	100	8	32.7043	gene	intron	G10231	0	PHLPP1
Scaffold_16	80330551	80330700	150	6	27.8374	gene	intron	G10233	0	TNFRSF11A
Scaffold_16	80563001	80563150	150	6	-19.5147	gene	downstream	G10235	736	PIGN
Scaffold_16	80564201	80564350	150	8	-25.7937	gene	downstream	G10235	1936	PIGN
Scaffold_16	80565101	80565250	150	6	-30.6433	Unknown	Unknown	Unknown	0	NA
Scaffold_16	83158751	83158850	100	6	-44.3981	Unknown	Unknown	Unknown	0	NA
Scaffold_16	83898151	83898300	150	6	23.6771	Unknown	Unknown	Unknown	0	NA
Scaffold_16	84304451	84304550	100	6	-27.7101	Unknown	Unknown	Unknown	0	NA
Scaffold_16	84954401	84954700	300	12	-28.507	Unknown	Unknown	Unknown	0	NA
Scaffold_16	85093901	85094050	150	6	-29.8672	Unknown	Unknown	Unknown	0	NA
Scaffold_16	88498851	88498950	100	6	21.7891	gene	downstream	G10248	1052	FAM134B
Scaffold_16	88501001	88501100	100	8	-16.2008	Unknown	Unknown	Unknown	0	NA
Scaffold_16	88627351	88627500	150	8	-33.2718	gene	intron	G10251	0	Fbxl7
Scaffold_16	88632551	88632650	100	6	-28.405	gene	intron	G10251	0	Fbxl7
Scaffold_16	90303901	90304000	100	11	24.6032	gene	intron	G10261	0	RREB1
Scaffold_16	91628751	91628900	150	6	-31.0047	gene	intron	G10271	0	OFCC1
Scaffold_16	91877351	91877450	100	5	-20.3305	gene	intron	G10273	0	GCNT2
Scaffold_16	91968151	91968300	150	6	-23.4075	gene	exon	G10278	0	ELOVL2
Scaffold_16	92088001	92088150	150	7	21.5905	gene	upstream	G10280	-1506	NEDD9
Scaffold_16	92099151	92099250	100	7	22.9112	Unknown	Unknown	Unknown	0	NA
Scaffold_16	92295051	92295200	150	6	-26.0419	Unknown	Unknown	Unknown	0	NA
Scaffold_16	92295451	92295550	100	6	-20.727	Unknown	Unknown	Unknown	0	NA
Scaffold_16	92863901	92864000	100	6	40.9493	Unknown	Unknown	Unknown	0	NA
Scaffold_16	92954251	92954350	100	6	-19.3991	gene	intron	G10285	0	ARPP21
Scaffold_16	93092201	93092300	100	12	27.0592	Unknown	Unknown	Unknown	0	NA
Scaffold_16	93625901	93626000	100	6	-65.2623	Unknown	Unknown	Unknown	0	NA
Scaffold_16	93626701	93626800	100	8	-29.8057	Unknown	Unknown	Unknown	0	NA
Scaffold_16	93629951	93630100	150	6	-24.8225	Unknown	Unknown	Unknown	0	NA
Scaffold_16	93989201	93989350	150	7	-30.1239	gene	intron	G10296	0	FBXL2
Scaffold_16	94120151	94120300	150	10	-18.9355	gene	exon	G10297	0	SUSD5
Scaffold_16	94200101	94200300	200	8	-78.3827	gene	intron	G10299	0	GLB1
Scaffold_16	107838051	107838200	150	6	24.1298	gene	intron	G10414	0	Mcur1
Scaffold_16	108466051	108466150	100	6	-24.6806	Unknown	Unknown	Unknown	0	NA
Scaffold_16	109139851	109140250	400	6	39.926	Unknown	Unknown	Unknown	0	NA
Scaffold_16	109194101	109194250	150	5	59.914	Unknown	Unknown	Unknown	0	NA
Scaffold_16	109268801	109268950	150	6	31.2571	Unknown	Unknown	Unknown	0	NA
Scaffold_16	109334701	109335000	300	16	25.6037	Unknown	Unknown	Unknown	0	NA
Scaffold_16	112164001	112164350	350	9	24.6676	Unknown	Unknown	Unknown	0	NA
Scaffold_16	112218201	112218300	100	8	-28.8318	Unknown	Unknown	Unknown	0	NA
Scaffold_16	112431401	112431500	100	10	-23.8011	gene	intron	G10444	0	Pqlc1
Scaffold_16	113586301	113586400	100	5	30.5022	Unknown	Unknown	Unknown	0	NA
Scaffold_16	113826551	113826700	150	6	32.1495	Unknown	Unknown	Unknown	0	NA
Scaffold_16	114034751	114034850	100	6	32.9713	gene	intron	G10467	0	LIMD1
Scaffold_16	114128401	114128550	150	24	-30.9365	gene	downstream	G10472	358	FYCO1
Scaffold_16	114164401	114164550	150	7	21.2895	gene	exon	G10472	0	FYCO1
Scaffold_16	115553151	115553250	100	5	-58.4233	gene	intron	G10492	0	Capn7
Scaffold_16	115762101	115762200	100	12	24.7057	gene	intron	G10497	0	ZNRF2
Scaffold_16	115787351	115787700	350	9	-27.312	gene	intron	G10497	0	ZNRF2
Scaffold_16	115791301	115791450	150	6	-28.9964	gene	intron	G10497	0	ZNRF2
Scaffold_16	115793051	115793450	400	14	-46.7501	gene	intron	G10497	0	ZNRF2
Scaffold_16	115793801	115793950	150	8	-35.441	gene	intron	G10497	0	ZNRF2
Scaffold_16	115863051	115863350	300	8	-34.8183	Unknown	Unknown	Unknown	0	NA
Scaffold_16	115870101	115870200	100	6	-36.5051	gene	upstream	G10500	-1583	ENTPD3
Scaffold_16	117871151	117871500	350	6	-30.9505	gene	intron	G10523	0	RBMS3
Scaffold_16	118319751	118319900	150	10	25.8234	gene	intron	G10525	0	CMC1
Scaffold_16	118345551	118345650	100	9	34.5748	gene	intron	G10525	0	CMC1
Scaffold_16	118978701	118979300	600	14	-34.8411	gene	intron	G10529	0	LRRC3B
Scaffold_16	119265751	119265850	100	6	-18.0053	gene	exon	G10531	0	NGLY1
Scaffold_16	119344001	119344350	350	9	30.1704	gene	intron	G10533	0	RARB
Scaffold_16	119472101	119472200	100	6	28.1449	gene	intron	G10533	0	RARB
Scaffold_16	119578851	119578950	100	8	-36.41	Unknown	Unknown	Unknown	0	NA
Scaffold_16	119658101	119658200	100	6	-25.8301	Unknown	Unknown	Unknown	0	NA
Scaffold_16	119708351	119708500	150	8	15.7566	Unknown	Unknown	Unknown	0	NA
Scaffold_16	119791601	119791700	100	6	27.1045	Unknown	Unknown	Unknown	0	NA
Scaffold_16	119836151	119836300	150	8	25.0348	Unknown	Unknown	Unknown	0	NA
Scaffold_16	119845801	119846050	250	15	21.6827	Unknown	Unknown	Unknown	0	NA
Scaffold_16	119848251	119848350	100	8	40.0373	Unknown	Unknown	Unknown	0	NA
Scaffold_16	119891701	119891800	100	10	36.9681	gene	intron	G10534	0	THRB
Scaffold_16	119946401	119946750	350	14	-4.77583	Unknown	Unknown	Unknown	0	NA
Scaffold_16	119971601	119971750	150	8	21.7578	Unknown	Unknown	Unknown	0	NA
Scaffold_16	119989951	119990300	350	20	-14.1453	gene	intron	G10535	0	NR1D2
Scaffold_16	119990751	119990900	150	8	-30.3668	gene	intron	G10535	0	NR1D2
Scaffold_16	119999751	119999900	150	6	-24.8911	gene	intron	G10535	0	NR1D2
Scaffold_16	120159251	120159350	100	6	24.9237	gene	intron	G10539	0	UBE2E2
Scaffold_16	121169701	121169850	150	6	-20.9789	Unknown	Unknown	Unknown	0	NA
Scaffold_16	122370201	122370500	300	12	33.7582	gene	intron	G10550	0	TBC1D5
Scaffold_16	122371001	122371150	150	6	29.4704	gene	intron	G10550	0	TBC1D5
Scaffold_16	122378751	122378900	150	5	32.7451	gene	intron	G10550	0	TBC1D5
Scaffold_16	122388151	122388400	250	6	41.2683	gene	intron	G10550	0	TBC1D5
Scaffold_16	122389501	122389650	150	6	31.3193	gene	intron	G10550	0	TBC1D5
Scaffold_16	122407651	122407900	250	5	43.2953	gene	intron	G10550	0	TBC1D5
Scaffold_16	122417801	122417950	150	6	20.1163	gene	intron	G10550	0	TBC1D5
Scaffold_16	122456301	122456450	150	8	30.8477	gene	intron	G10550	0	TBC1D5
Scaffold_16	122471351	122471500	150	6	26.6164	gene	intron	G10550	0	TBC1D5
Scaffold_16	122472501	122472650	150	6	53.4908	gene	intron	G10550	0	TBC1D5
Scaffold_16	122473101	122473450	350	5	45.1269	gene	intron	G10550	0	TBC1D5
Scaffold_16	122474451	122474550	100	5	24.2292	gene	intron	G10550	0	TBC1D5
Scaffold_16	122495701	122495850	150	6	30.6588	gene	intron	G10550	0	TBC1D5
Scaffold_16	122525251	122525950	700	14	42.4131	gene	intron	G10550	0	TBC1D5
Scaffold_16	122526751	122526900	150	8	18.5912	gene	exon	G10550	0	TBC1D5
Scaffold_16	122550351	122550500	150	8	-20.5353	gene	intron	G10550	0	TBC1D5
Scaffold_16	122565951	122566350	400	26	-23.5916	gene	intron	G10550	0	TBC1D5
Scaffold_16	122567701	122567900	200	6	-69.8868	gene	intron	G10550	0	TBC1D5
Scaffold_16	122592201	122592500	300	8	-24.8746	gene	intron	G10550	0	TBC1D5
Scaffold_16	122790751	122790850	100	6	-30.41	gene	intron	G10551	0	PLCL2
Scaffold_16	123808751	123808850	100	6	-26.491	Unknown	Unknown	Unknown	0	NA
Scaffold_16	124294151	124295100	950	37	25.4038	gene	intron	G10568	0	JAZF1
Scaffold_16	124296551	124296750	200	6	58.0641	gene	intron	G10568	0	JAZF1
Scaffold_16	124298951	124299100	150	10	19.1057	gene	intron	G10568	0	JAZF1
Scaffold_16	124309151	124309300	150	6	37.203	gene	intron	G10568	0	JAZF1
Scaffold_16	124312151	124312450	300	8	-48.8233	gene	intron	G10568	0	JAZF1
Scaffold_16	124315151	124315300	150	8	-23.4995	gene	intron	G10568	0	JAZF1
Scaffold_16	124326401	124326750	350	12	24.9351	gene	intron	G10568	0	JAZF1
Scaffold_16	124328401	124328600	200	8	36.599	gene	intron	G10568	0	JAZF1
Scaffold_16	124335051	124335400	350	8	37.9307	gene	intron	G10568	0	JAZF1
Scaffold_16	124338001	124338350	350	8	25.0219	gene	intron	G10568	0	JAZF1
Scaffold_16	124339101	124339200	100	6	25.0853	gene	intron	G10568	0	JAZF1
Scaffold_16	124344751	124344900	150	8	22.3656	gene	intron	G10568	0	JAZF1
Scaffold_16	124371801	124371950	150	13	-18.3365	gene	intron	G10568	0	JAZF1
Scaffold_16	124384451	124384550	100	8	25.8956	gene	intron	G10568	0	JAZF1
Scaffold_16	124766901	124767000	100	7	-21.5933	gene	intron	G10573	0	Hoxa10
Scaffold_16	124926451	124926550	100	6	28.1722	gene	intron	G10582	0	SKAP2
Scaffold_16	125072151	125072250	100	10	-27.0295	Unknown	Unknown	Unknown	0	NA
Scaffold_16	125075251	125075400	150	5	-43.0435	Unknown	Unknown	Unknown	0	NA
Scaffold_16	126162351	126162450	100	6	-30.5649	gene	exon	G10593	0	STK31
Scaffold_16	126215801	126216100	300	6	-37.4542	Unknown	Unknown	Unknown	0	NA
Scaffold_16	126391701	126391850	150	6	37.5335	gene	intron	G10596	0	IGF2BP3
Scaffold_16	128009251	128009350	100	17	-13.7968	gene	exon	G10615	0	TWIST1
Scaffold_16	129059001	129059100	100	12	21.4172	gene	intron	G10621	0	CACNB2
Scaffold_16	129231251	129231400	150	6	35.9935	Unknown	Unknown	Unknown	0	NA
Scaffold_16	130412551	130412650	100	6	-30.6933	gene	intron	G10627	0	MLLT10
Scaffold_16	130936051	130936200	150	6	-41.1207	gene	upstream	G10632	-1316	PIP4K2A
Scaffold_16	130943801	130944000	200	6	-57.4641	Unknown	Unknown	Unknown	0	NA
Scaffold_16	131877901	131878050	150	6	31.4154	Unknown	Unknown	Unknown	0	NA
Scaffold_16	132745501	132745650	150	8	-24.2053	Unknown	Unknown	Unknown	0	NA
Scaffold_16	132765451	132765550	100	6	-32.2198	gene	exon	G10653	0	stlA
Scaffold_16	132792501	132792600	100	6	-23.9668	Unknown	Unknown	Unknown	0	NA
Scaffold_16	133216351	133216450	100	10	-26.1183	Unknown	Unknown	Unknown	0	NA
Scaffold_16	133548101	133548250	150	5	-30.7832	Unknown	Unknown	Unknown	0	NA
Scaffold_16	134052001	134052150	150	10	23.0271	Unknown	Unknown	Unknown	0	NA
Scaffold_16	134093901	134094000	100	8	21.2385	gene	exon	G10665	0	ZNF438
Scaffold_16	134171601	134171750	150	10	-16.4939	Unknown	Unknown	Unknown	0	NA
Scaffold_16	134179551	134179650	100	10	27.2089	Unknown	Unknown	Unknown	0	NA
Scaffold_16	134338051	134338150	100	10	20.3356	gene	intron	G10666	0	ZEB1
Scaffold_16	135594551	135594650	100	6	21.0679	Unknown	Unknown	Unknown	0	NA
Scaffold_16	135676651	135676750	100	6	25.9146	Unknown	Unknown	Unknown	0	NA
Scaffold_16	139132151	139132250	100	18	-24.0393	gene	intron	G10685	0	DIP2C
Scaffold_16	140821201	140821350	150	8	-16.6367	Unknown	Unknown	Unknown	0	NA
Scaffold_16	141031251	141031350	100	6	-23.9927	Unknown	Unknown	Unknown	0	NA
Scaffold_16	141083801	141083950	150	6	28.9586	Unknown	Unknown	Unknown	0	NA
Scaffold_16	141121501	141121650	150	6	29.8017	Unknown	Unknown	Unknown	0	NA
Scaffold_16	141199201	141199350	150	6	-23.7182	Unknown	Unknown	Unknown	0	NA
Scaffold_16	141249901	141250000	100	6	-23.3374	Unknown	Unknown	Unknown	0	NA
Scaffold_16	141284051	141284150	100	8	-23.1695	Unknown	Unknown	Unknown	0	NA
Scaffold_16	141323251	141323400	150	6	31.8918	Unknown	Unknown	Unknown	0	NA
Scaffold_16	141323401	141323750	350	10	-38.1989	Unknown	Unknown	Unknown	0	NA
Scaffold_16	141563501	141563750	250	8	39.5818	Unknown	Unknown	Unknown	0	NA
Scaffold_16	141639101	141639200	100	6	32.406	Unknown	Unknown	Unknown	0	NA
Scaffold_16	141640951	141641050	100	6	-30.0174	Unknown	Unknown	Unknown	0	NA
Scaffold_16	141648551	141648900	350	14	-18.9338	Unknown	Unknown	Unknown	0	NA
Scaffold_16	141656801	141656950	150	6	-34.7147	Unknown	Unknown	Unknown	0	NA
Scaffold_16	141657101	141657200	100	6	-29.7695	Unknown	Unknown	Unknown	0	NA
Scaffold_16	141657801	141657900	100	6	-26.9997	Unknown	Unknown	Unknown	0	NA
Scaffold_16	141659551	141659650	100	6	52.9182	Unknown	Unknown	Unknown	0	NA
Scaffold_16	141676901	141677200	300	8	-45.2973	Unknown	Unknown	Unknown	0	NA
Scaffold_16	141678101	141678250	150	6	-33.326	Unknown	Unknown	Unknown	0	NA
Scaffold_16	141678801	141679000	200	12	-30.9217	Unknown	Unknown	Unknown	0	NA
Scaffold_16	141682701	141682850	150	10	-24.538	Unknown	Unknown	Unknown	0	NA
Scaffold_16	141687451	141687600	150	10	-31.9874	Unknown	Unknown	Unknown	0	NA
Scaffold_16	141956251	141956600	350	8	-33.9175	gene	intron	G10703	0	Dpp6
Scaffold_16	142038201	142038400	200	6	-48.944	gene	intron	G10703	0	Dpp6
Scaffold_16	142828651	142828750	100	6	-23.8627	gene	intron	G10706	0	KMT2C
Scaffold_16	142866001	142866150	150	6	-32.4852	gene	intron	G10706	0	KMT2C
Scaffold_16	142960051	142960150	100	8	33.9103	gene	intron	G10706	0	KMT2C
Scaffold_16	143284401	143284550	150	6	-38.8843	gene	intron	G10708	0	PRKAG2
Scaffold_16	143295001	143295200	200	8	-29.9435	gene	intron	G10708	0	PRKAG2
Scaffold_16	143320351	143320650	300	18	14.6838	gene	intron	G10709	0	Rheb
Scaffold_16	143338501	143338600	100	6	-23.8584	gene	intron	G10709	0	Rheb
Scaffold_16	143365501	143365600	100	10	-28.0695	gene	intron	G10710	0	crygn
Scaffold_16	144086351	144086500	150	8	15.6454	gene	intron	G10717	0	Scn5a
Scaffold_16	144123001	144123100	100	10	28.4302	gene	intron	G10717	0	Scn5a
Scaffold_16	144246651	144246950	300	8	-32.62	Unknown	Unknown	Unknown	0	NA
Scaffold_16	144487151	144487250	100	6	-24.5729	Unknown	Unknown	Unknown	0	NA
Scaffold_16	145386301	145386450	150	10	-40.7829	gene	upstream	G10735	-833	GARS
Scaffold_16	146870351	146870450	100	10	24.6151	gene	intron	G10744	0	SEC22C
Scaffold_16	147307601	147307700	100	20	19.304	gene	upstream	G10756	-840	GJC1
Scaffold_16	147428201	147428300	100	6	-29.9761	Unknown	Unknown	Unknown	0	NA
Scaffold_16	147448801	147449100	300	6	-58.754	Unknown	Unknown	Unknown	0	NA
Scaffold_16	148305001	148305100	100	6	-45.0168	gene	intron	G10763	0	SNAP47
Scaffold_16	148414401	148414550	150	6	-44.3079	Unknown	Unknown	Unknown	0	NA
Scaffold_16	149046401	149046500	100	13	31.7295	gene	exon	G10772	0	NGFR
Scaffold_16	149123251	149123400	150	8	-29.9941	gene	exon	G10774	0	Kif9
Scaffold_16	149218151	149218300	150	29	30.0343	gene	exon	G10781	0	MYO1G
Scaffold_16	149331801	149331900	100	21	27.91	Unknown	Unknown	Unknown	0	NA
Scaffold_16	149416301	149416400	100	10	22.6087	gene	intron	G10787	0	SMARCC1
Scaffold_16	149500201	149500350	150	9	-39.7609	gene	intron	G10789	0	MAP4
Scaffold_16	149860151	149860250	100	9	34.9363	gene	upstream	G10807	-407	ZNF467
Scaffold_16	150215151	150215250	100	8	-30.5431	gene	intron	G10814	0	AGAP3
Scaffold_16	150478201	150478300	100	6	-49.4743	gene	exon	G10826	0	ZNF157
Scaffold_16	150969851	150969950	100	8	-22.6964	Unknown	Unknown	Unknown	0	NA
Scaffold_16	151086801	151086900	100	12	-23.1837	gene	intron	G10841	0	CUBN
Scaffold_16	151535001	151535150	150	6	21.9709	gene	intron	G10845	0	FAM188A
Scaffold_16	151559351	151559750	400	14	-29.826	gene	exon	G10846	0	ITGA8
Scaffold_16	152947501	152947650	150	6	25.3983	Unknown	Unknown	Unknown	0	NA
Scaffold_16	154027001	154027150	150	6	40.0436	gene	intron	G10869	0	ANKIB1
Scaffold_16	155391651	155391800	150	6	26.521	Unknown	Unknown	Unknown	0	NA
Scaffold_16	155520751	155520900	150	8	-19.7162	Unknown	Unknown	Unknown	0	NA
Scaffold_16	156124351	156124450	100	6	34.4646	Unknown	Unknown	Unknown	0	NA
Scaffold_16	158381251	158381400	150	6	21.9968	Unknown	Unknown	Unknown	0	NA
Scaffold_16	158521451	158521650	200	12	-28.0363	Unknown	Unknown	Unknown	0	NA
Scaffold_16	158521801	158521950	150	8	18.8872	Unknown	Unknown	Unknown	0	NA
Scaffold_16	158528851	158529000	150	8	23.6131	Unknown	Unknown	Unknown	0	NA
Scaffold_16	158542301	158542400	100	6	-41.2858	Unknown	Unknown	Unknown	0	NA
Scaffold_16	158558801	158558900	100	5	-43.8993	gene	downstream	G10914	1134	VWDE
Scaffold_16	158731301	158731450	150	5	-21.9196	gene	upstream	G10916	-2028	Arl4a
Scaffold_16	158745951	158746150	200	6	-48.5828	Unknown	Unknown	Unknown	0	NA
Scaffold_16	158758651	158758950	300	8	36.5735	Unknown	Unknown	Unknown	0	NA
Scaffold_16	158784351	158784550	200	6	-43.2924	Unknown	Unknown	Unknown	0	NA
Scaffold_16	158808651	158808800	150	6	-27.2388	Unknown	Unknown	Unknown	0	NA
Scaffold_16	158827751	158827900	150	6	-30.0911	Unknown	Unknown	Unknown	0	NA
Scaffold_16	159245151	159245250	100	6	31.6337	gene	intron	G10917	0	ETV1
Scaffold_16	159255401	159255550	150	6	-28.196	gene	intron	G10917	0	ETV1
Scaffold_16	159295101	159295250	150	6	22.591	gene	intron	G10917	0	ETV1
Scaffold_16	160405801	160405900	100	6	19.4577	gene	intron	G10921	0	ispd
Scaffold_16	160638801	160638900	100	6	-22.606	gene	intron	G10926	0	TSPAN13
Scaffold_17	367451	367600	150	8	-32.397	gene	intron	G10930	0	Lrfn5
Scaffold_17	402951	403050	100	8	-35.6308	gene	intron	G10930	0	Lrfn5
Scaffold_17	425901	426000	100	10	-23.9509	Unknown	Unknown	Unknown	0	NA
Scaffold_17	495751	495850	100	6	-23.126	Unknown	Unknown	Unknown	0	NA
Scaffold_17	574301	574400	100	5	-42.9325	Unknown	Unknown	Unknown	0	NA
Scaffold_17	740801	740950	150	7	-33.5812	Unknown	Unknown	Unknown	0	NA
Scaffold_17	750901	751050	150	8	-22.7502	Unknown	Unknown	Unknown	0	NA
Scaffold_17	767551	767700	150	6	-25.2927	Unknown	Unknown	Unknown	0	NA
Scaffold_17	789551	789650	100	6	32.1452	Unknown	Unknown	Unknown	0	NA
Scaffold_17	793851	794000	150	6	-23.6261	Unknown	Unknown	Unknown	0	NA
Scaffold_17	872551	872700	150	14	-31.9415	Unknown	Unknown	Unknown	0	NA
Scaffold_17	887351	887450	100	16	21.2135	Unknown	Unknown	Unknown	0	NA
Scaffold_17	912151	912350	200	8	30.6134	Unknown	Unknown	Unknown	0	NA
Scaffold_17	916051	916350	300	7	-39.6481	Unknown	Unknown	Unknown	0	NA
Scaffold_17	929301	929450	150	18	-14.2332	Unknown	Unknown	Unknown	0	NA
Scaffold_17	932451	932550	100	8	-22.8875	Unknown	Unknown	Unknown	0	NA
Scaffold_17	941401	941500	100	8	29.4231	Unknown	Unknown	Unknown	0	NA
Scaffold_17	954851	954950	100	6	-19.5216	Unknown	Unknown	Unknown	0	NA
Scaffold_17	982651	982750	100	6	-30.9852	Unknown	Unknown	Unknown	0	NA
Scaffold_17	1001001	1001150	150	6	-20.1098	Unknown	Unknown	Unknown	0	NA
Scaffold_17	1004001	1004250	250	8	-31.5689	Unknown	Unknown	Unknown	0	NA
Scaffold_17	1036701	1036900	200	20	22.1285	Unknown	Unknown	Unknown	0	NA
Scaffold_17	1154001	1154200	200	11	-36.1573	Unknown	Unknown	Unknown	0	NA
Scaffold_17	1158401	1158550	150	10	-24.5052	Unknown	Unknown	Unknown	0	NA
Scaffold_17	1165951	1166050	100	8	-44.5801	Unknown	Unknown	Unknown	0	NA
Scaffold_17	1621501	1621600	100	8	25.9754	Unknown	Unknown	Unknown	0	NA
Scaffold_17	1839851	1840000	150	6	18.7076	Unknown	Unknown	Unknown	0	NA
Scaffold_17	1879101	1879200	100	7	28.2196	Unknown	Unknown	Unknown	0	NA
Scaffold_17	1957701	1957950	250	6	-43.0441	Unknown	Unknown	Unknown	0	NA
Scaffold_17	1997501	1997600	100	10	-26.5571	Unknown	Unknown	Unknown	0	NA
Scaffold_17	2030601	2030750	150	8	-17.9812	Unknown	Unknown	Unknown	0	NA
Scaffold_17	2333351	2333450	100	6	24.8082	Unknown	Unknown	Unknown	0	NA
Scaffold_17	2662401	2662500	100	12	-23.687	gene	intron	G10940	0	DNAAF2
Scaffold_17	2712051	2712150	100	6	-34.235	gene	intron	G10942	0	KLHDC1
Scaffold_17	2751501	2751600	100	6	18.4199	gene	intron	G10944	0	Nemf
Scaffold_17	2863951	2864050	100	7	-30.956	gene	intron	G10947	0	L2HGDH
Scaffold_17	3069351	3069450	100	8	28.4029	gene	intron	G10955	0	NIN
Scaffold_17	3145801	3145950	150	18	-34.1805	gene	intron	G10958	0	TRIM9
Scaffold_17	3194051	3194200	150	8	-15.1293	Unknown	Unknown	Unknown	0	NA
Scaffold_17	3194951	3195050	100	16	34.8513	Unknown	Unknown	Unknown	0	NA
Scaffold_17	3247751	3247850	100	8	23.1903	Unknown	Unknown	Unknown	0	NA
Scaffold_17	3253501	3253600	100	14	-18.33	Unknown	Unknown	Unknown	0	NA
Scaffold_17	3255051	3255150	100	6	-41.2338	Unknown	Unknown	Unknown	0	NA
Scaffold_17	3257451	3257550	100	8	-15.3824	gene	upstream	G10961	-1005	GNG2
Scaffold_17	3278701	3278800	100	6	-22.1604	gene	downstream	G10963	1320	NID2
Scaffold_17	3408451	3408600	150	7	36.7623	gene	intron	G10970	0	Psmc6
Scaffold_17	3421901	3422050	150	14	21.3108	gene	intron	G10971	0	STYX
Scaffold_17	3425351	3425450	100	8	28.6017	gene	intron	G10971	0	STYX
Scaffold_17	3427051	3427200	150	16	23.9278	gene	intron	G10971	0	STYX
Scaffold_17	3575751	3575850	100	6	-53.537	gene	intron	G10974	0	DDHD1
Scaffold_17	3612751	3612850	100	10	23.1274	Unknown	Unknown	Unknown	0	NA
Scaffold_17	3699401	3699500	100	6	-30.8008	Unknown	Unknown	Unknown	0	NA
Scaffold_17	3802601	3802700	100	10	14.0539	gene	upstream	G10975	16	BMP4
Scaffold_17	3803801	3804150	350	12	21.3103	Unknown	Unknown	Unknown	0	NA
Scaffold_17	4216101	4216200	100	8	29.4105	Unknown	Unknown	Unknown	0	NA
Scaffold_17	4314051	4314200	150	8	29.0649	gene	intron	G10988	0	ATG14
Scaffold_17	4345301	4345450	150	8	25.7465	gene	intron	G10990	0	KTN1
Scaffold_17	4464301	4464400	100	18	21.9898	Unknown	Unknown	Unknown	0	NA
Scaffold_17	4578901	4579000	100	6	-28.733	Unknown	Unknown	Unknown	0	NA
Scaffold_17	4588351	4588450	100	18	21.8406	Unknown	Unknown	Unknown	0	NA
Scaffold_17	5519251	5519350	100	11	34.6215	Unknown	Unknown	Unknown	0	NA
Scaffold_17	5581901	5582000	100	6	25.1047	Unknown	Unknown	Unknown	0	NA
Scaffold_17	5736301	5736400	100	10	-25.5566	gene	intron	G11007	0	Daam1
Scaffold_17	6057551	6057750	200	14	27.7405	gene	intron	G11015	0	DHRS7
Scaffold_17	6175451	6175600	150	6	-39.4134	Unknown	Unknown	Unknown	0	NA
Scaffold_17	6177101	6177400	300	21	-35.5652	Unknown	Unknown	Unknown	0	NA
Scaffold_17	6180751	6180900	150	10	-31.766	Unknown	Unknown	Unknown	0	NA
Scaffold_17	6437601	6437750	150	6	34.1435	gene	intron	G11023	0	SLC38A6
Scaffold_17	6473251	6473350	100	5	-21.6149	Unknown	Unknown	Unknown	0	NA
Scaffold_17	6490601	6490900	300	10	-33.1273	Unknown	Unknown	Unknown	0	NA
Scaffold_17	7039051	7039200	150	8	25.6461	Unknown	Unknown	Unknown	0	NA
Scaffold_17	7055501	7055650	150	6	28.1655	Unknown	Unknown	Unknown	0	NA
Scaffold_17	7410051	7410200	150	6	-42.5517	gene	intron	G11040	0	PPP2R5E
Scaffold_17	7411951	7412100	150	8	27.7603	gene	intron	G11040	0	PPP2R5E
Scaffold_17	7482301	7482450	150	6	35.5639	Unknown	Unknown	Unknown	0	NA
Scaffold_17	7534201	7534350	150	11	-18.3128	gene	intron	G11042	0	WDR89
Scaffold_17	7540501	7540650	150	14	-29.7163	gene	intron	G11042	0	WDR89
Scaffold_17	8607151	8607400	250	6	-35.3528	gene	intron	G11052	0	NUDT14
Scaffold_17	8612751	8613100	350	10	-25.5523	gene	intron	G11052	0	NUDT14
Scaffold_17	8790501	8790600	100	10	-19.021	Unknown	Unknown	Unknown	0	NA
Scaffold_17	8797801	8797900	100	6	-22.9287	Unknown	Unknown	Unknown	0	NA
Scaffold_17	8839851	8839950	100	6	-25.8015	Unknown	Unknown	Unknown	0	NA
Scaffold_17	8871251	8871400	150	6	-29.3702	Unknown	Unknown	Unknown	0	NA
Scaffold_17	8881801	8881950	150	6	-32.0257	Unknown	Unknown	Unknown	0	NA
Scaffold_17	8911001	8911150	150	6	-21.0174	Unknown	Unknown	Unknown	0	NA
Scaffold_17	8922651	8922800	150	6	49.2176	gene	intron	G11054	0	Gpr132
Scaffold_17	10274151	10274300	150	5	29.6424	gene	intron	G11068	0	KIF26A
Scaffold_17	10727251	10727400	150	8	23.2737	gene	intron	G11077	0	Trmt61a
Scaffold_17	11240351	11240450	100	8	-24.6264	gene	intron	G11086	0	AMN
Scaffold_17	14136901	14137050	150	6	19.9822	Unknown	Unknown	Unknown	0	NA
Scaffold_17	14166051	14166200	150	8	36.951	Unknown	Unknown	Unknown	0	NA
Scaffold_17	16477201	16477350	150	7	25.3354	gene	intron	G11148	0	ITPK1
Scaffold_17	17918451	17918550	100	7	-38.478	gene	intron	G11167	0	KCNK13
Scaffold_17	17935651	17935750	100	8	-19.286	gene	intron	G11167	0	KCNK13
Scaffold_17	17957601	17957950	350	7	-36.621	gene	intron	G11167	0	KCNK13
Scaffold_17	17970801	17970950	150	6	-31.2876	gene	intron	G11167	0	KCNK13
Scaffold_17	17981501	17981650	150	6	-23.2132	Unknown	Unknown	Unknown	0	NA
Scaffold_17	18070501	18070600	100	6	-28.8163	gene	intron	G11169	0	EFCAB11
Scaffold_17	18146751	18146850	100	6	-28.0395	gene	intron	G11170	0	FOXN3
Scaffold_17	18179401	18179500	100	9	22.4436	gene	intron	G11170	0	FOXN3
Scaffold_17	18197901	18198000	100	6	29.7693	gene	intron	G11170	0	FOXN3
Scaffold_17	18199251	18199400	150	6	-30.0662	gene	intron	G11170	0	FOXN3
Scaffold_17	19019501	19019650	150	6	-21.6621	Unknown	Unknown	Unknown	0	NA
Scaffold_17	19426351	19426500	150	6	-33.4267	Unknown	Unknown	Unknown	0	NA
Scaffold_17	19434401	19434550	150	6	-25.1784	Unknown	Unknown	Unknown	0	NA
Scaffold_17	19637701	19638100	400	8	32.836	Unknown	Unknown	Unknown	0	NA
Scaffold_17	20027951	20028100	150	5	-24.4699	Unknown	Unknown	Unknown	0	NA
Scaffold_17	20361501	20361650	150	8	-33.1446	Unknown	Unknown	Unknown	0	NA
Scaffold_17	20439551	20439900	350	7	24.5269	Unknown	Unknown	Unknown	0	NA
Scaffold_17	20450101	20450250	150	6	37.2397	Unknown	Unknown	Unknown	0	NA
Scaffold_17	20450601	20450900	300	5	49.7493	Unknown	Unknown	Unknown	0	NA
Scaffold_17	20454651	20455050	400	9	33.9625	Unknown	Unknown	Unknown	0	NA
Scaffold_17	21098401	21098550	150	6	39.3007	Unknown	Unknown	Unknown	0	NA
Scaffold_17	21127801	21127950	150	5	36.9292	Unknown	Unknown	Unknown	0	NA
Scaffold_17	21136301	21136450	150	6	23.3149	Unknown	Unknown	Unknown	0	NA
Scaffold_17	21290901	21291050	150	6	28.06	Unknown	Unknown	Unknown	0	NA
Scaffold_17	21305901	21306000	100	8	20.0183	Unknown	Unknown	Unknown	0	NA
Scaffold_17	21307551	21307700	150	8	-21.8389	Unknown	Unknown	Unknown	0	NA
Scaffold_17	21342701	21342850	150	6	33.3893	gene	intron	G11183	0	SEL1L
Scaffold_17	21404001	21404150	150	6	-37.4736	gene	intron	G11184	0	Ston2
Scaffold_17	21418001	21418100	100	6	-27.7531	gene	intron	G11184	0	Ston2
Scaffold_17	21422501	21422650	150	6	-45.0124	gene	intron	G11184	0	Ston2
Scaffold_17	21827351	21827650	300	8	27.4816	Unknown	Unknown	Unknown	0	NA
Scaffold_17	22093001	22093150	150	7	-34.26	gene	intron	G11189	0	NA
Scaffold_17	22099651	22100000	350	14	-20.2064	gene	intron	G11189	0	NA
Scaffold_17	22265251	22265350	100	14	-25.9686	gene	intron	G11189	0	NA
Scaffold_17	22407351	22407500	150	6	-35.1897	gene	intron	G11189	0	NA
Scaffold_17	22407901	22408250	350	12	-20.0854	gene	intron	G11189	0	NA
Scaffold_17	22943251	22943350	100	14	-18.8476	Unknown	Unknown	Unknown	0	NA
Scaffold_17	22975651	22975750	100	6	-27.8842	gene	intron	G11191	0	ADCK1
Scaffold_17	23041751	23042050	300	14	22.1065	gene	exon	G11192	-838	SNW1
Scaffold_17	23083651	23083750	100	6	34.4302	Unknown	Unknown	Unknown	0	NA
Scaffold_17	23133001	23133150	150	5	32.2482	gene	intron	G11195	0	SPTLC2
Scaffold_17	24285301	24285400	100	12	18.8855	gene	intron	G11223	0	Tmed10
Scaffold_17	24368151	24368250	100	10	-15.7748	gene	upstream	G11229	-1729	PGF
Scaffold_17	28020501	28020600	100	6	30.1672	gene	intron	G11288	0	Mob2
Scaffold_17	28142001	28142100	100	8	18.6795	gene	intron	G11289	0	DUSP8
Scaffold_17	31354051	31354150	100	6	27.0709	gene	intron	G11421	0	IVD
Scaffold_17	31544201	31544350	150	6	20.2734	gene	intron	G11429	0	RAD51A
Scaffold_17	31554351	31554650	300	12	16.3972	Unknown	Unknown	Unknown	0	NA
Scaffold_17	31908051	31908150	100	6	-36.7758	gene	exon	G11445	0	IFITM3
Scaffold_17	31960051	31960150	100	6	40.5731	gene	exon	G11451	0	RIC8A
Scaffold_17	32036101	32036200	100	6	33.2875	gene	intron	G11458	0	C11orf49
Scaffold_17	32040101	32040250	150	6	19.6445	gene	intron	G11458	0	C11orf49
Scaffold_17	32901801	32901900	100	6	31.3263	gene	intron	G11478	0	TMEM263
Scaffold_17	32910151	32910350	200	6	44.8154	gene	intron	G11478	0	TMEM263
Scaffold_17	36599701	36599850	150	6	-25.6799	gene	intron	G11543	0	SYNJ2BP
Scaffold_17	36748201	36748350	150	6	30.2405	gene	upstream	G11546	-234	Slc8a3
Scaffold_17	37161451	37161600	150	6	-24.3595	Unknown	Unknown	Unknown	0	NA
Scaffold_17	37635201	37635300	100	15	37.7839	Unknown	Unknown	Unknown	0	NA
Scaffold_17	37658851	37659000	150	6	29.4753	gene	intron	G11563	0	RAD51B
Scaffold_17	37762951	37763100	150	6	27.8167	gene	intron	G11563	0	RAD51B
Scaffold_17	38673201	38673350	150	11	21.5331	Unknown	Unknown	Unknown	0	NA
Scaffold_17	40147151	40147300	150	6	33.0078	gene	upstream	G11590	-523	Arhgap11a
Scaffold_17	44526201	44526300	100	6	35.6908	gene	downstream	G11607	1341	COCH
Scaffold_17	44530301	44530450	150	38	24.8248	gene	downstream	G11608	1455	Strn3
Scaffold_17	44598701	44598850	150	6	28.533	gene	intron	G11609	0	AP4S1
Scaffold_17	44616701	44616900	200	8	33.0551	gene	exon	G11610	0	HECTD1
Scaffold_17	46001251	46001400	150	6	28.17	gene	intron	G11616	0	NPAS3
Scaffold_17	46036451	46036850	400	10	24.843	Unknown	Unknown	Unknown	0	NA
Scaffold_17	46037401	46037550	150	8	-27.1846	Unknown	Unknown	Unknown	0	NA
Scaffold_17	46083251	46083350	100	6	21.372	Unknown	Unknown	Unknown	0	NA
Scaffold_17	46134851	46135100	250	6	30.9092	Unknown	Unknown	Unknown	0	NA
Scaffold_17	46145301	46145450	150	8	15.5167	Unknown	Unknown	Unknown	0	NA
Scaffold_17	46176701	46176850	150	8	13.4142	Unknown	Unknown	Unknown	0	NA
Scaffold_17	46200001	46200150	150	7	-26.7905	Unknown	Unknown	Unknown	0	NA
Scaffold_17	46246501	46246600	100	6	-27.9269	Unknown	Unknown	Unknown	0	NA
Scaffold_17	46248951	46249300	350	14	28.2787	Unknown	Unknown	Unknown	0	NA
Scaffold_17	46251301	46251400	100	5	-28.1274	gene	downstream	G11618	1412	SPTSSA
Scaffold_17	47493951	47494200	250	7	31.4041	gene	intron	G11639	0	PPP6R3
Scaffold_17	47666751	47666900	150	6	23.9881	Unknown	Unknown	Unknown	0	NA
Scaffold_17	47681951	47682050	100	6	28.9428	Unknown	Unknown	Unknown	0	NA
Scaffold_17	49161051	49161550	500	10	-31.781	Unknown	Unknown	Unknown	0	NA
Scaffold_17	49300301	49300400	100	5	-46.0023	gene	intron	G11664	0	ABTB2
Scaffold_17	49315701	49315850	150	10	-30.8375	gene	intron	G11664	0	ABTB2
Scaffold_17	50071701	50071850	150	6	26.0176	gene	intron	G11675	0	LDLRAD3
Scaffold_17	50076201	50076350	150	10	32.2709	gene	intron	G11675	0	LDLRAD3
Scaffold_17	50353751	50353850	100	6	-31.6574	gene	intron	G11679	0	Nwc
Scaffold_17	50387651	50387800	150	8	-21.3451	gene	intron	G11679	0	Nwc
Scaffold_17	50445451	50445600	150	6	-33.7101	Unknown	Unknown	Unknown	0	NA
Scaffold_17	50680201	50680350	150	6	-21.8459	Unknown	Unknown	Unknown	0	NA
Scaffold_17	50779351	50779500	150	6	-26.7246	Unknown	Unknown	Unknown	0	NA
Scaffold_17	50787551	50787650	100	10	-50.7277	Unknown	Unknown	Unknown	0	NA
Scaffold_17	52007051	52007200	150	6	21.7128	Unknown	Unknown	Unknown	0	NA
Scaffold_17	53109301	53109600	300	14	36.2246	Unknown	Unknown	Unknown	0	NA
Scaffold_17	53111001	53111100	100	6	36.8328	Unknown	Unknown	Unknown	0	NA
Scaffold_17	53146551	53146650	100	8	-29.0535	gene	intron	G11690	0	CD82
Scaffold_17	53148951	53149050	100	8	23.2484	gene	intron	G11690	0	CD82
Scaffold_17	53282501	53282600	100	6	21.2243	gene	intron	G11691	0	TSPAN18
Scaffold_17	53461601	53461750	150	9	35.0246	Unknown	Unknown	Unknown	0	NA
Scaffold_17	54706651	54706850	200	6	-52.9842	gene	exon	G11741	0	FADS2
Scaffold_17	54712601	54712750	150	6	-38.6552	gene	exon	G11741	0	FADS2
Scaffold_17	54714551	54714900	350	8	-29.7775	gene	exon	G11741	0	FADS2
Scaffold_17	54724501	54725100	600	12	-36.3483	gene	intron	G11741	0	FADS2
Scaffold_17	54730401	54730550	150	6	-39.437	gene	intron	G11741	0	FADS2
Scaffold_17	54731801	54731950	150	6	-44.523	gene	intron	G11741	0	FADS2
Scaffold_17	54772551	54772900	350	8	-28.0444	Unknown	Unknown	Unknown	0	NA
Scaffold_17	54782851	54783100	250	6	-46.3521	gene	intron	G11743	0	Csrp3
Scaffold_17	54840651	54840800	150	10	-24.7255	Unknown	Unknown	Unknown	0	NA
Scaffold_17	54844051	54844200	150	6	-38.9504	Unknown	Unknown	Unknown	0	NA
Scaffold_17	54846301	54846700	400	9	-48.848	Unknown	Unknown	Unknown	0	NA
Scaffold_17	54850751	54850900	150	8	-15.515	Unknown	Unknown	Unknown	0	NA
Scaffold_17	54874101	54874250	150	9	-18.9399	Unknown	Unknown	Unknown	0	NA
Scaffold_17	55003001	55003150	150	8	20.753	Unknown	Unknown	Unknown	0	NA
Scaffold_17	55391751	55392100	350	10	22.0479	gene	intron	G11747	0	PRMT3
Scaffold_17	55456101	55456350	250	10	22.5034	gene	intron	G11748	0	Slc6a5
Scaffold_17	57026201	57026350	150	7	-26.2695	gene	exon	G11757	0	SLC5A12
Scaffold_17	57038301	57038400	100	9	-21.9565	Unknown	Unknown	Unknown	0	NA
Scaffold_17	57079051	57079200	150	6	-30.0517	Unknown	Unknown	Unknown	0	NA
Scaffold_17	57095851	57096000	150	10	-29.2248	Unknown	Unknown	Unknown	0	NA
Scaffold_17	58585351	58585600	250	6	48.8548	Unknown	Unknown	Unknown	0	NA
Scaffold_17	58614551	58614700	150	5	35.2499	Unknown	Unknown	Unknown	0	NA
Scaffold_17	58670001	58670150	150	6	-31.0039	Unknown	Unknown	Unknown	0	NA
Scaffold_17	58771651	58771900	250	8	-33.0293	gene	intron	G11770	0	IMMP1L
Scaffold_17	58776251	58776550	300	14	-18.1857	gene	exon	G11770	0	IMMP1L
Scaffold_17	59021401	59021550	150	8	19.885	Unknown	Unknown	Unknown	0	NA
Scaffold_17	59129351	59129500	150	6	-20.0702	gene	exon	G11773	0	RCN1
Scaffold_17	59149351	59149500	150	14	-27.587	Unknown	Unknown	Unknown	0	NA
Scaffold_17	59168101	59168250	150	6	-25.1723	Unknown	Unknown	Unknown	0	NA
Scaffold_17	59169001	59169150	150	6	-33.136	Unknown	Unknown	Unknown	0	NA
Scaffold_17	59486301	59486450	150	6	15.2747	gene	intron	G11777	0	QSER1
Scaffold_17	59622851	59623200	350	14	28.3952	gene	intron	G11781	0	HIPK3
Scaffold_17	59625001	59625250	250	6	29.3042	gene	intron	G11781	0	HIPK3
Scaffold_17	60002701	60003000	300	14	-17.887	Unknown	Unknown	Unknown	0	NA
Scaffold_17	60269101	60269300	200	6	38.9431	gene	intron	G11784	0	SPON1
Scaffold_17	60274301	60274450	150	5	25.9027	gene	intron	G11784	0	SPON1
Scaffold_17	60292951	60293100	150	8	26.5217	gene	intron	G11784	0	SPON1
Scaffold_17	60312701	60312850	150	6	28.9702	Unknown	Unknown	Unknown	0	NA
Scaffold_17	62908501	62908650	150	8	25.6284	gene	intron	G11810	0	Rras2
Scaffold_17	63927751	63927950	200	6	-23.2028	gene	intron	G11821	0	DENND5A
Scaffold_171	126801	126900	100	8	25.0846	gene	exon	G14440	0	NA
Scaffold_171	287951	288050	100	20	-19.5433	Unknown	Unknown	Unknown	0	NA
Scaffold_180	39151	39250	100	10	-30.6751	Unknown	Unknown	Unknown	0	NA
Scaffold_19	125001	125200	200	6	57.772	gene	intron	G11847	0	RAP1GDS1
Scaffold_19	203551	203950	400	10	-47.8459	gene	intron	G11847	0	RAP1GDS1
Scaffold_19	905101	905350	250	6	-29.9376	gene	intron	G11867	0	PPP3CA
Scaffold_19	2508051	2508150	100	8	25.6594	gene	intron	G11889	0	TBCK
Scaffold_19	2626551	2626700	150	6	34.7953	Unknown	Unknown	Unknown	0	NA
Scaffold_19	2789201	2789300	100	6	-25.4323	gene	intron	G11892	0	DKK2
Scaffold_19	3343251	3343350	100	8	15.1701	Unknown	Unknown	Unknown	0	NA
Scaffold_19	4468201	4468300	100	5	-24.2989	Unknown	Unknown	Unknown	0	NA
Scaffold_19	4549001	4549150	150	10	-29.1156	Unknown	Unknown	Unknown	0	NA
Scaffold_19	4549451	4549600	150	6	-18.1237	Unknown	Unknown	Unknown	0	NA
Scaffold_19	4550651	4550850	200	6	-44.4651	Unknown	Unknown	Unknown	0	NA
Scaffold_19	4552851	4553000	150	6	-33.2466	Unknown	Unknown	Unknown	0	NA
Scaffold_19	4795251	4795400	150	6	43.0751	gene	intron	G11913	0	NA
Scaffold_19	4796851	4796950	100	8	33.1791	gene	intron	G11913	0	NA
Scaffold_19	4799251	4799400	150	8	25.2332	gene	intron	G11913	0	NA
Scaffold_19	4921951	4922100	150	6	20.2595	gene	intron	G11918	0	ZGRF1
Scaffold_19	5041451	5041600	150	10	23.2213	Unknown	Unknown	Unknown	0	NA
Scaffold_19	5488401	5488800	400	10	28.5475	gene	intron	G11921	0	Camk2d
Scaffold_19	5856651	5856750	100	6	-26.8218	Unknown	Unknown	Unknown	0	NA
Scaffold_19	6198301	6198400	100	6	-32.2631	Unknown	Unknown	Unknown	0	NA
Scaffold_19	6526001	6526150	150	6	-18.3122	Unknown	Unknown	Unknown	0	NA
Scaffold_19	7294851	7294950	100	5	34.2725	gene	intron	G11930	0	AGPAT9
Scaffold_19	7588301	7588450	150	8	-22.2557	Unknown	Unknown	Unknown	0	NA
Scaffold_19	9159551	9159650	100	8	-33.7523	Unknown	Unknown	Unknown	0	NA
[truncated: 1,679 more rows]

## Sheet: CHG-methylation in RD vs. RI
The detail of the significant CHG-Methylation Region identify in comparision of RD vs. RI
Chromosome	Start	End	DMR_length	Number_of_DMS_in_DMR	Methylation_difference	Location_of_DMR	Location_of_DMR_in_gene	GeneID	Distance_to_gene	Gene_symbol
Scaffold_1	21413401	21413500	100	7	-9.26637	Unknown	Unknown	Unknown	0	NA
Scaffold_15	153649751	153649850	100	6	22.604	Unknown	Unknown	Unknown	0	NA
Scaffold_17	19036651	19036750	100	8	-14.46	Unknown	Unknown	Unknown	0	NA
Scaffold_2	15629801	15629900	100	6	-16.6056	gene	intron	G00744	0	CLCA2
Scaffold_20	8361901	8362050	150	12	-13.196	gene	intron	G12710	0	PTPRG
Scaffold_293	81801	81900	100	11	16.5235	Unknown	Unknown	Unknown	0	NA
Scaffold_4	5186551	5186650	100	6	14.7727	Unknown	Unknown	Unknown	0	NA
Scaffold_6	26042601	26042700	100	10	18.7823	gene	exon	G02890	0	LGR6

## Sheet: CG-methylation in RA vs.RI
The detail of the significant CG-Methylation Region identify in comparision of RA vs. RI
Chromosome	Start	End	DMR_length	Number_of_DMS_in_DMR	Methylation_difference	Location_of_DMR	Location_of_DMR_in_gene	GeneID	Distance_to_gene	Gene_symbol
Scaffold_1	54001	54100	100	8	28.7439	Unknown	Unknown	Unknown	0	NA
Scaffold_1	581901	582000	100	8	20.1491	gene	intron	G00006	0	PWWP2B
Scaffold_1	585951	586050	100	10	27.8423	gene	exon	G00007	-1145	LRRC27
Scaffold_1	932901	933000	100	6	-26.3165	Unknown	Unknown	Unknown	0	NA
Scaffold_1	947801	947950	150	6	-24.4307	Unknown	Unknown	Unknown	0	NA
Scaffold_1	957501	957600	100	10	29.2774	Unknown	Unknown	Unknown	0	NA
Scaffold_1	957601	957700	100	6	-25.6682	Unknown	Unknown	Unknown	0	NA
Scaffold_1	1239451	1239550	100	17	23.6071	Unknown	Unknown	Unknown	0	NA
Scaffold_1	1645301	1645400	100	5	-23.538	gene	exon	G00015	0	Ebf3
Scaffold_1	1651801	1652100	300	10	-27.2951	Unknown	Unknown	Unknown	0	NA
Scaffold_1	1658001	1658150	150	8	-22.2431	Unknown	Unknown	Unknown	0	NA
Scaffold_1	1741201	1741300	100	24	-16.0021	gene	intron	G00016	0	Mgmt
Scaffold_1	1746551	1746700	150	12	39.0674	gene	intron	G00016	0	Mgmt
Scaffold_1	2005651	2005750	100	6	-22.0685	Unknown	Unknown	Unknown	0	NA
Scaffold_1	2271201	2271350	150	6	-26.5083	Unknown	Unknown	Unknown	0	NA
Scaffold_1	2604201	2604300	100	6	-24.1652	gene	intron	G00018	0	PTPRE
Scaffold_1	2609451	2609600	150	8	30.943	gene	intron	G00018	0	PTPRE
Scaffold_1	2631251	2631350	100	8	-30.2441	gene	intron	G00018	0	PTPRE
Scaffold_1	2705451	2705600	150	5	-31.975	Unknown	Unknown	Unknown	0	NA
Scaffold_1	2952151	2952300	150	6	-19.7369	gene	intron	G00022	0	Dock1
Scaffold_1	2961251	2961350	100	12	-22.0723	gene	intron	G00022	0	Dock1
Scaffold_1	2967601	2967750	150	6	-25.4073	gene	intron	G00022	0	Dock1
Scaffold_1	2969601	2969700	100	6	-22.6221	gene	intron	G00022	0	Dock1
Scaffold_1	2972251	2972400	150	8	32.1657	gene	intron	G00022	0	Dock1
Scaffold_1	2973451	2973750	300	16	-19.4003	gene	upstream	G00022	-1572	Dock1
Scaffold_1	2974401	2974500	100	14	-16.8329	gene	upstream	G00022	-722	Dock1
Scaffold_1	3242701	3242850	150	6	-35.6974	gene	intron	G00024	0	ADAM12
Scaffold_1	3249651	3249900	250	12	-39.182	gene	intron	G00024	0	ADAM12
Scaffold_1	3253001	3253100	100	8	-30.0968	gene	intron	G00024	0	ADAM12
Scaffold_1	3436601	3436700	100	6	-34.8171	gene	intron	G00025	0	DQX1
Scaffold_1	3655501	3655650	150	10	25.3691	Unknown	Unknown	Unknown	0	NA
Scaffold_1	3699451	3699600	150	6	16.1089	Unknown	Unknown	Unknown	0	NA
Scaffold_1	3716951	3717050	100	5	-38.537	Unknown	Unknown	Unknown	0	NA
Scaffold_1	3736601	3736700	100	5	28.263	Unknown	Unknown	Unknown	0	NA
Scaffold_1	3776851	3776950	100	20	23.9426	gene	intron	G00030	0	CTBP2
Scaffold_1	3795851	3796000	150	10	-19.9924	gene	intron	G00031	0	ZRANB1
Scaffold_1	3798201	3798300	100	5	22.6211	gene	intron	G00031	0	ZRANB1
Scaffold_1	3817301	3817400	100	8	-29.13	gene	intron	G00031	0	ZRANB1
Scaffold_1	3968051	3968150	100	12	-26.7734	Unknown	Unknown	Unknown	0	NA
Scaffold_1	4014801	4014900	100	6	-24.0011	gene	intron	G00036	0	lhpp
Scaffold_1	4389151	4389300	150	6	-27.3213	gene	intron	G00041	0	GPR26
Scaffold_1	4910801	4910900	100	6	30.2907	Unknown	Unknown	Unknown	0	NA
Scaffold_1	5328501	5328600	100	7	-40.4753	gene	intron	G00058	0	FGFR2
Scaffold_1	6530051	6530250	200	10	-23.3357	gene	intron	G00073	0	Cacul1
Scaffold_1	6944001	6944150	150	6	-38.3938	Unknown	Unknown	Unknown	0	NA
Scaffold_1	7361651	7361800	150	6	31.9916	gene	intron	G00079	0	SLC18A2
Scaffold_1	7601101	7601250	150	6	18.953	gene	intron	G00084	0	HSPA12A
Scaffold_1	7859901	7860000	100	6	-32.0442	Unknown	Unknown	Unknown	0	NA
Scaffold_1	8711051	8711200	150	8	31.0834	gene	intron	G00091	0	ABLIM1
Scaffold_1	8720351	8720550	200	6	43.5879	gene	intron	G00091	0	ABLIM1
Scaffold_1	8736751	8736850	100	8	-11.8648	gene	intron	G00091	0	ABLIM1
Scaffold_1	8746401	8746550	150	6	36.732	gene	intron	G00091	0	ABLIM1
Scaffold_1	8752351	8752650	300	19	19.1625	gene	intron	G00091	0	ABLIM1
Scaffold_1	8847301	8847450	150	6	28.5737	gene	intron	G00091	0	ABLIM1
Scaffold_1	8880751	8880850	100	8	42.9566	Unknown	Unknown	Unknown	0	NA
Scaffold_1	8885001	8885150	150	7	32.7946	Unknown	Unknown	Unknown	0	NA
Scaffold_1	8888601	8888750	150	6	20.2115	Unknown	Unknown	Unknown	0	NA
Scaffold_1	8909651	8909900	250	6	41.7627	Unknown	Unknown	Unknown	0	NA
Scaffold_1	8922651	8922800	150	12	23.9265	Unknown	Unknown	Unknown	0	NA
Scaffold_1	8923351	8923600	250	29	-48.3177	Unknown	Unknown	Unknown	0	NA
Scaffold_1	8936551	8936700	150	6	35.11	gene	intron	G00092	0	vwa2
Scaffold_1	8948201	8948300	100	6	-35.2354	gene	intron	G00092	0	vwa2
Scaffold_1	8994801	8994900	100	5	-34.8526	gene	intron	G00094	0	CCDC186
Scaffold_1	9024751	9024900	150	8	-41.4038	gene	intron	G00094	0	CCDC186
Scaffold_1	9124001	9124150	150	8	-25.3733	gene	intron	G00096	0	NHLRC2
Scaffold_1	9160551	9160700	150	6	-25.9977	gene	intron	G00097	0	DCLRE1A
Scaffold_1	9186551	9186700	150	8	33.9131	gene	intron	G00098	0	PLEKHS1
Scaffold_1	9193701	9194050	350	6	54.7866	gene	exon	G00099	0	CASP7
Scaffold_1	10079951	10080050	100	8	-29.9518	Unknown	Unknown	Unknown	0	NA
Scaffold_1	10213001	10213550	550	10	-28.3144	Unknown	Unknown	Unknown	0	NA
Scaffold_1	10473201	10473350	150	6	-24.6256	Unknown	Unknown	Unknown	0	NA
Scaffold_1	10591201	10591350	150	10	-21.6502	gene	exon	G00108	0	SHOC2
Scaffold_1	10647901	10648000	100	7	-23.9198	gene	intron	G00108	0	SHOC2
Scaffold_1	10731551	10731700	150	6	37.7924	gene	intron	G00111	0	RBM20
Scaffold_1	10789201	10789350	150	10	17.4452	gene	intron	G00111	0	RBM20
Scaffold_1	10863301	10863450	150	11	30.3364	gene	intron	G00113	0	DUSP5
Scaffold_1	10878051	10878250	200	47	-24.61	Unknown	Unknown	Unknown	0	NA
Scaffold_1	10883951	10884050	100	10	31.3373	Unknown	Unknown	Unknown	0	NA
Scaffold_1	11153951	11154100	150	8	34.1216	gene	intron	G00116	0	ADD3
Scaffold_1	11160301	11160450	150	18	-17.3441	Unknown	Unknown	Unknown	0	NA
Scaffold_1	11164051	11164150	100	8	-48.5435	Unknown	Unknown	Unknown	0	NA
Scaffold_1	11170651	11170800	150	8	-36.4623	Unknown	Unknown	Unknown	0	NA
Scaffold_1	11276151	11276600	450	5	61.9042	Unknown	Unknown	Unknown	0	NA
Scaffold_1	11301951	11302100	150	8	21.9001	Unknown	Unknown	Unknown	0	NA
Scaffold_1	11317651	11317750	100	5	-44.9932	Unknown	Unknown	Unknown	0	NA
Scaffold_1	11355251	11355400	150	8	21.1423	Unknown	Unknown	Unknown	0	NA
Scaffold_1	11355801	11355900	100	9	22.3274	Unknown	Unknown	Unknown	0	NA
Scaffold_1	11408051	11408200	150	6	-25.7876	Unknown	Unknown	Unknown	0	NA
Scaffold_1	11499701	11499950	250	6	-38.8043	Unknown	Unknown	Unknown	0	NA
Scaffold_1	11500601	11500750	150	6	30.6928	Unknown	Unknown	Unknown	0	NA
Scaffold_1	11503451	11503750	300	8	-33.7144	Unknown	Unknown	Unknown	0	NA
Scaffold_1	11659151	11659500	350	6	44.3883	gene	intron	G00118	0	SORCS1
Scaffold_1	12241301	12241450	150	6	38.8737	Unknown	Unknown	Unknown	0	NA
Scaffold_1	12457601	12457700	100	8	-28.7372	Unknown	Unknown	Unknown	0	NA
Scaffold_1	12562951	12563100	150	6	-37.3835	gene	intron	G00120	0	Cfap58
Scaffold_1	12563551	12563700	150	6	-29.9314	gene	intron	G00120	0	Cfap58
Scaffold_1	12565851	12565950	100	6	23.5604	gene	intron	G00120	0	Cfap58
Scaffold_1	12574701	12574800	100	10	-20.0764	gene	intron	G00120	0	Cfap58
Scaffold_1	12576001	12576100	100	6	-20.2806	gene	intron	G00120	0	Cfap58
Scaffold_1	12581801	12581900	100	5	-15.0428	gene	intron	G00120	0	Cfap58
Scaffold_1	12601851	12601950	100	5	-37.3621	gene	intron	G00120	0	Cfap58
Scaffold_1	12610301	12610400	100	5	-30.9833	gene	intron	G00120	0	Cfap58
Scaffold_1	12696801	12696950	150	7	-36.3574	gene	intron	G00120	0	Cfap58
Scaffold_1	12847551	12847700	150	6	-53.0037	gene	intron	G00125	0	COL17A1
Scaffold_1	13114201	13114350	150	6	-34.1327	gene	intron	G00128	0	SH3PXD2A
Scaffold_1	13164901	13165050	150	6	-61.5825	gene	intron	G00128	0	SH3PXD2A
Scaffold_1	13343401	13343500	100	12	10.9212	gene	intron	G00129	0	NEURL1
Scaffold_1	13517351	13517500	150	12	-19.0379	gene	intron	G00137	0	NT5C2
Scaffold_1	13559851	13560000	150	12	-20.2855	gene	intron	G00138	0	CNNM2
Scaffold_1	13573751	13573850	100	6	-24.3995	gene	intron	G00138	0	CNNM2
Scaffold_1	13582001	13582150	150	8	-61.9907	gene	intron	G00138	0	CNNM2
Scaffold_1	13678551	13678700	150	24	-22.939	gene	intron	G00141	0	WBP1L
Scaffold_1	14270501	14270600	100	8	-19.4634	gene	intron	G00160	0	BTRC
Scaffold_1	16677501	16677600	100	6	38.3444	gene	intron	G00225	0	IDE
Scaffold_1	17742451	17742600	150	6	-30.5801	Unknown	Unknown	Unknown	0	NA
Scaffold_1	17883551	17883650	100	6	-23.8963	Unknown	Unknown	Unknown	0	NA
Scaffold_1	17897951	17898150	200	6	-37.5753	Unknown	Unknown	Unknown	0	NA
Scaffold_1	17898551	17898750	200	10	-24.3339	Unknown	Unknown	Unknown	0	NA
Scaffold_1	18456251	18456350	100	10	-22.3214	Unknown	Unknown	Unknown	0	NA
Scaffold_1	18521251	18521400	150	5	-21.2292	Unknown	Unknown	Unknown	0	NA
Scaffold_1	18628651	18628800	150	8	-21.2193	Unknown	Unknown	Unknown	0	NA
Scaffold_1	18632901	18633150	250	12	-27.2056	Unknown	Unknown	Unknown	0	NA
Scaffold_1	19918651	19918750	100	6	-25.6114	gene	intron	G00283	0	ALOX5
Scaffold_1	19995601	19995700	100	6	-34.0033	gene	intron	G00287	0	ABCG2
Scaffold_1	20251201	20251350	150	8	-18.6379	Unknown	Unknown	Unknown	0	NA
Scaffold_1	20254601	20254700	100	6	-42.6674	Unknown	Unknown	Unknown	0	NA
Scaffold_1	20274251	20274400	150	8	-22.5116	Unknown	Unknown	Unknown	0	NA
Scaffold_1	20288451	20288600	150	8	-32.9716	Unknown	Unknown	Unknown	0	NA
Scaffold_1	20299901	20300050	150	6	-39.2409	Unknown	Unknown	Unknown	0	NA
Scaffold_1	20322001	20322400	400	16	-32.9231	Unknown	Unknown	Unknown	0	NA
Scaffold_1	20328601	20328900	300	8	-40.072	Unknown	Unknown	Unknown	0	NA
Scaffold_1	20333251	20333350	100	18	-16.8139	Unknown	Unknown	Unknown	0	NA
Scaffold_1	20346051	20346200	150	8	-50.7902	Unknown	Unknown	Unknown	0	NA
Scaffold_1	20346751	20346900	150	6	-35.5827	Unknown	Unknown	Unknown	0	NA
Scaffold_1	20356601	20356800	200	6	-46.5631	Unknown	Unknown	Unknown	0	NA
Scaffold_1	20432501	20432600	100	6	33.7872	gene	intron	G00295	0	pax2-a
Scaffold_1	20845451	20845550	100	6	25.7939	gene	intron	G00306	0	PIK3AP1
Scaffold_1	21016101	21016300	200	8	-37.6659	gene	exon	G00308	0	TLL2
Scaffold_1	21177201	21177300	100	6	-27.5332	gene	intron	G00314	0	Sorbs1
Scaffold_1	21189101	21189200	100	6	22.7223	gene	exon	G00314	0	Sorbs1
Scaffold_1	21341601	21341750	150	6	-28.361	Unknown	Unknown	Unknown	0	NA
Scaffold_1	21355151	21355300	150	6	-19.656	Unknown	Unknown	Unknown	0	NA
Scaffold_1	21461851	21461950	100	6	26.9781	gene	intron	G00316	0	CHUK
Scaffold_1	22886901	22887000	100	6	-16.2728	Unknown	Unknown	Unknown	0	NA
Scaffold_1	23837101	23837600	500	14	-22.1694	Unknown	Unknown	Unknown	0	NA
Scaffold_1	23838101	23838250	150	6	-17.4392	Unknown	Unknown	Unknown	0	NA
Scaffold_1	23842901	23843050	150	12	-20.3712	Unknown	Unknown	Unknown	0	NA
Scaffold_1	24218151	24218250	100	6	-25.3382	gene	intron	G00341	0	IPMK
Scaffold_1	24218651	24218800	150	6	-25.7173	gene	intron	G00341	0	IPMK
Scaffold_1	25545051	25545200	150	6	42.689	gene	intron	G00388	0	DDX21
Scaffold_1	29556351	29556450	100	7	51.2902	Unknown	Unknown	Unknown	0	NA
Scaffold_1	30861551	30861650	100	6	-18.1715	gene	intron	G00427	0	MMRN2
Scaffold_1	31453201	31453300	100	6	25.9644	gene	intron	G00442	0	GHITM
Scaffold_1	32879151	32879300	150	6	-40.3568	Unknown	Unknown	Unknown	0	NA
Scaffold_1	33108601	33108700	100	13	-18.6045	gene	intron	G00456	0	rasgef1a
Scaffold_1	33196201	33196300	100	8	27.2127	gene	exon	G00458	0	RET
Scaffold_1	33598651	33598950	300	6	32.2253	gene	exon	G00463	0	ANXA11
Scaffold_1	33654501	33654650	150	6	-39.5457	Unknown	Unknown	Unknown	0	NA
Scaffold_1	33655251	33655350	100	6	-27.6329	Unknown	Unknown	Unknown	0	NA
Scaffold_1	33656951	33657100	150	8	-12.8665	Unknown	Unknown	Unknown	0	NA
Scaffold_1	33673051	33673200	150	6	27.3904	gene	intron	G00464	0	ZCCHC24
Scaffold_1	33674701	33674850	150	6	-25.5904	gene	intron	G00464	0	ZCCHC24
Scaffold_1	33679201	33679350	150	6	19.1922	gene	intron	G00464	0	ZCCHC24
Scaffold_1	34262501	34262650	150	22	21.0512	Unknown	Unknown	Unknown	0	NA
Scaffold_1	34578701	34578850	150	6	-28.0634	Unknown	Unknown	Unknown	0	NA
Scaffold_1	34610401	34610500	100	12	-22.9677	Unknown	Unknown	Unknown	0	NA
Scaffold_1	35448601	35448700	100	6	-17.8143	Unknown	Unknown	Unknown	0	NA
Scaffold_1	36697001	36697250	250	20	-21.8187	gene	exon	G00478	0	DUPD1
Scaffold_1	37427051	37427200	150	6	-20.0571	gene	intron	G00484	0	Camk2g
Scaffold_1	38003051	38003150	100	6	-23.6539	gene	intron	G00493	0	Ppp3cb
Scaffold_10	1280351	1280450	100	6	-23.1475	gene	intron	G05189	0	TENM1
Scaffold_10	2009701	2009800	100	12	-28.4012	Unknown	Unknown	Unknown	0	NA
Scaffold_10	2666001	2666100	100	6	34.7342	gene	intron	G05199	0	COL4A6
Scaffold_10	4426101	4426200	100	6	-22.2692	gene	intron	G05222	0	KIAA2022
Scaffold_10	4859051	4859200	150	6	36.7134	gene	intron	G05233	0	kdrl
Scaffold_10	4862001	4862150	150	8	19.8191	gene	intron	G05233	0	kdrl
Scaffold_10	5047401	5047700	300	18	-18.7655	gene	intron	G05234	0	Arhgef9
Scaffold_10	5190951	5191050	100	12	-18.7102	Unknown	Unknown	Unknown	0	NA
Scaffold_10	5246851	5247000	150	6	25.4033	gene	exon	G05237	0	MTMR8
Scaffold_10	6213101	6213200	100	14	-16.011	gene	intron	G05280	0	Mid2
Scaffold_10	6264601	6264700	100	8	32.5565	Unknown	Unknown	Unknown	0	NA
Scaffold_10	6325151	6325250	100	8	-30.8735	gene	intron	G05283	0	Nhsl2
Scaffold_10	6405551	6405650	100	8	-23.727	gene	downstream	G05290	1823	UTP14A
Scaffold_10	6407651	6407750	100	14	-19.7706	Unknown	Unknown	Unknown	0	NA
Scaffold_10	6425851	6426000	150	5	-36.3646	gene	intron	G05291	0	Bcorl1
Scaffold_10	6426201	6426350	150	8	-25.4304	gene	intron	G05291	0	Bcorl1
Scaffold_10	6486801	6487100	300	8	-23.0033	gene	intron	G05293	0	CLCN5
Scaffold_10	6517751	6518100	350	9	22.8616	gene	intron	G05293	0	CLCN5
Scaffold_10	8113301	8113450	150	8	-35.7097	Unknown	Unknown	Unknown	0	NA
Scaffold_10	8323801	8323900	100	10	34.0062	Unknown	Unknown	Unknown	0	NA
Scaffold_10	8478451	8478600	150	8	21.7574	gene	intron	G05336	0	Aff2
Scaffold_10	8648551	8648650	100	16	-16.4781	gene	intron	G05336	0	Aff2
Scaffold_10	9487351	9487750	400	8	-24.452	Unknown	Unknown	Unknown	0	NA
Scaffold_10	10026951	10027100	150	5	-30.1937	Unknown	Unknown	Unknown	0	NA
Scaffold_10	10127901	10128300	400	8	-40.0944	Unknown	Unknown	Unknown	0	NA
Scaffold_10	10161351	10161500	150	7	-36.1672	Unknown	Unknown	Unknown	0	NA
Scaffold_10	10245251	10245350	100	6	-26.0266	Unknown	Unknown	Unknown	0	NA
Scaffold_10	10256551	10256700	150	6	-21.7701	Unknown	Unknown	Unknown	0	NA
Scaffold_10	10258601	10258850	250	8	-44.5202	Unknown	Unknown	Unknown	0	NA
Scaffold_10	10282851	10283000	150	6	-29.0608	Unknown	Unknown	Unknown	0	NA
Scaffold_10	10300801	10301050	250	6	-36.5561	Unknown	Unknown	Unknown	0	NA
Scaffold_10	10306701	10306850	150	6	-24.203	Unknown	Unknown	Unknown	0	NA
Scaffold_10	10310701	10310950	250	5	-65.6187	Unknown	Unknown	Unknown	0	NA
Scaffold_10	10333101	10333200	100	8	-33.9003	Unknown	Unknown	Unknown	0	NA
Scaffold_10	10341501	10341750	250	6	-47.4929	Unknown	Unknown	Unknown	0	NA
Scaffold_10	10384701	10384850	150	6	-40.7897	Unknown	Unknown	Unknown	0	NA
Scaffold_10	10388751	10388850	100	6	-31.9702	Unknown	Unknown	Unknown	0	NA
Scaffold_10	11073851	11074050	200	36	28.0334	gene	intron	G05353	0	PLP1
Scaffold_10	11080801	11080950	150	28	-20.5394	Unknown	Unknown	Unknown	0	NA
Scaffold_10	11086001	11086100	100	5	33.7624	gene	intron	G05354	0	Glra4
Scaffold_10	11238051	11238200	150	7	25.6776	gene	intron	G05370	0	F8
Scaffold_10	11266951	11267050	100	6	-30.7026	gene	intron	G05371	0	FUNDC2
Scaffold_10	11285251	11285350	100	12	-21.6428	gene	intron	G05373	0	brcc3
Scaffold_10	11289401	11289750	350	6	-41.5718	gene	exon	G05374	0	ACRC
Scaffold_10	11307701	11307850	150	6	12.9024	gene	intron	G05375	0	Ogt
Scaffold_10	11325901	11326000	100	6	-17.705	gene	intron	G05376	0	TAF1
Scaffold_10	11331051	11331150	100	6	-28.4097	gene	intron	G05376	0	TAF1
Scaffold_10	11351701	11351850	150	6	36.1402	gene	intron	G05377	0	TAF1
Scaffold_10	11398551	11398650	100	6	20.5203	gene	intron	G05381	0	ZMYM3
Scaffold_10	11462301	11462400	100	16	22.3609	Unknown	Unknown	Unknown	0	NA
Scaffold_10	12139651	12139750	100	6	-24.614	gene	exon	G05400	0	FYTTD1
Scaffold_10	12392301	12392450	150	10	-28.4667	Unknown	Unknown	Unknown	0	NA
Scaffold_10	12828351	12828500	150	6	-29.1598	gene	intron	G05412	0	MBNL3
Scaffold_10	12828751	12828900	150	12	-31.2221	gene	intron	G05412	0	MBNL3
Scaffold_10	13011001	13011150	150	10	-14.2796	gene	intron	G05413	0	HS6ST2
Scaffold_10	13011601	13011700	100	6	-19.4262	gene	intron	G05413	0	HS6ST2
Scaffold_10	13064301	13064400	100	8	26.7136	gene	intron	G05413	0	HS6ST2
Scaffold_10	13115801	13115950	150	7	27.6856	Unknown	Unknown	Unknown	0	NA
Scaffold_10	13182301	13182400	100	6	23.9045	gene	intron	G05414	0	GPC4
Scaffold_10	13316101	13316200	100	8	-25.8088	gene	intron	G05415	0	GPC3
Scaffold_10	13505451	13505550	100	8	-25.4397	gene	intron	G05417	0	HPRT1
Scaffold_10	14040751	14040850	100	16	-29.0598	Unknown	Unknown	Unknown	0	NA
Scaffold_10	14175351	14175500	150	6	-22.3367	Unknown	Unknown	Unknown	0	NA
Scaffold_10	14475851	14476000	150	12	23.1675	gene	intron	G05434	0	Fgf13
Scaffold_10	14485301	14485450	150	6	-28.4925	gene	intron	G05434	0	Fgf13
Scaffold_10	14529451	14529550	100	6	-28.2257	gene	intron	G05434	0	Fgf13
Scaffold_10	14552201	14552350	150	6	-50.5127	gene	intron	G05434	0	Fgf13
Scaffold_10	14563551	14563700	150	6	-34.4861	gene	intron	G05434	0	Fgf13
Scaffold_10	14598751	14598900	150	5	29.4985	Unknown	Unknown	Unknown	0	NA
Scaffold_10	14739701	14739850	150	6	-32.1665	gene	intron	G05437	0	Atp11c
Scaffold_10	14742351	14742450	100	6	-21.8507	gene	intron	G05437	0	Atp11c
Scaffold_10	14858251	14858400	150	18	-25.4622	Unknown	Unknown	Unknown	0	NA
Scaffold_10	14878251	14878400	150	8	25.9841	gene	intron	G05447	0	Pcdh19
Scaffold_10	14993201	14993300	100	9	29.5036	Unknown	Unknown	Unknown	0	NA
Scaffold_10	16901451	16901550	100	6	-29.5883	Unknown	Unknown	Unknown	0	NA
Scaffold_10	18191351	18191450	100	8	33.2884	gene	intron	G05453	0	Dach2
Scaffold_10	19627201	19627300	100	13	-27.5316	gene	downstream	G05472	91	GPR174
Scaffold_10	19643151	19643250	100	5	-30.0258	gene	upstream	G05473	-590	GPR174
Scaffold_10	20131001	20131100	100	27	-29.5794	gene	intron	G05490	0	EFNB1
Scaffold_10	20288601	20288700	100	5	31.5747	Unknown	Unknown	Unknown	0	NA
Scaffold_10	20313101	20313250	150	10	26.8662	Unknown	Unknown	Unknown	0	NA
Scaffold_10	20319051	20319200	150	8	-35.7278	Unknown	Unknown	Unknown	0	NA
Scaffold_10	20319501	20319650	150	8	-35.776	Unknown	Unknown	Unknown	0	NA
Scaffold_10	20333851	20333950	100	8	-22.7891	Unknown	Unknown	Unknown	0	NA
Scaffold_10	20377451	20377550	100	7	-31.5948	Unknown	Unknown	Unknown	0	NA
Scaffold_10	20443001	20443100	100	7	28.2616	Unknown	Unknown	Unknown	0	NA
Scaffold_10	20471001	20471150	150	5	24.779	Unknown	Unknown	Unknown	0	NA
Scaffold_10	20494701	20494800	100	6	-36.8061	Unknown	Unknown	Unknown	0	NA
Scaffold_10	20532601	20532700	100	8	-18.2684	Unknown	Unknown	Unknown	0	NA
Scaffold_10	20605401	20605500	100	6	31.4728	Unknown	Unknown	Unknown	0	NA
Scaffold_10	20657201	20657300	100	18	10.7498	gene	intron	G05493	0	Stard13
Scaffold_10	20664801	20664900	100	6	34.8364	gene	intron	G05493	0	Stard13
Scaffold_10	20702251	20702350	100	7	-33.523	gene	intron	G05493	0	Stard13
Scaffold_10	20702501	20702600	100	32	-27.0622	gene	intron	G05493	0	Stard13
Scaffold_10	20735451	20735600	150	30	29.1032	gene	intron	G05495	0	OPHN1
Scaffold_10	20846551	20846650	100	8	-18.4148	gene	intron	G05496	0	AR
Scaffold_10	20943701	20943850	150	5	30.3647	gene	intron	G05497	0	EDA2R
Scaffold_10	20977001	20977100	100	6	-22.6535	gene	intron	G05498	0	Gpr83
Scaffold_10	21044051	21044150	100	5	-34.8839	Unknown	Unknown	Unknown	0	NA
Scaffold_106	106901	107000	100	5	35.605	Unknown	Unknown	Unknown	0	NA
Scaffold_11	272151	272250	100	6	-30.0438	gene	intron	G05513	0	SERTAD2
Scaffold_11	780251	780350	100	12	-22.372	Unknown	Unknown	Unknown	0	NA
Scaffold_11	1584001	1584100	100	8	-18.6604	Unknown	Unknown	Unknown	0	NA
Scaffold_11	2468651	2469000	350	6	-25.3971	gene	intron	G05535	0	KIF16B
Scaffold_11	2863001	2863200	200	6	-23.3154	gene	intron	G05536	0	Macrod2
Scaffold_11	3360701	3360850	150	6	26.0654	gene	intron	G05536	0	Macrod2
Scaffold_11	3373351	3373450	100	11	-15.3035	gene	intron	G05536	0	Macrod2
Scaffold_11	3397001	3397150	150	6	29.1516	gene	intron	G05536	0	Macrod2
Scaffold_11	4831401	4831550	150	9	34.1387	gene	intron	G05548	0	Pak7
Scaffold_11	6151351	6151450	100	12	31.2225	gene	intron	G05556	0	BMP2
Scaffold_11	6339051	6339300	250	8	-32.6907	gene	intron	G05556	0	BMP2
Scaffold_11	6451551	6451800	250	8	34.6454	Unknown	Unknown	Unknown	0	NA
Scaffold_11	6517701	6517850	150	8	-25.5143	gene	intron	G05563	0	USP34
Scaffold_11	6684951	6685100	150	5	-24.7711	gene	exon	G05565	0	Fat4
Scaffold_11	6911051	6911450	400	37	-17.2106	Unknown	Unknown	Unknown	0	NA
Scaffold_11	6925401	6925550	150	6	39.1987	Unknown	Unknown	Unknown	0	NA
Scaffold_11	6932851	6933000	150	10	-20.5757	Unknown	Unknown	Unknown	0	NA
Scaffold_11	7026501	7026650	150	8	-21.1135	Unknown	Unknown	Unknown	0	NA
Scaffold_11	9346201	9346300	100	6	-29.6375	gene	downstream	G05585	1511	SPTBN1
Scaffold_11	9821451	9821600	150	18	-24.1905	Unknown	Unknown	Unknown	0	NA
Scaffold_11	10053551	10053650	100	10	-17.9976	Unknown	Unknown	Unknown	0	NA
Scaffold_11	10606701	10606800	100	10	-20.0306	gene	intron	G05614	0	RALGAPA2
Scaffold_11	12536601	12536750	150	18	-17.1466	Unknown	Unknown	Unknown	0	NA
Scaffold_11	13450451	13450550	100	8	-50.4606	Unknown	Unknown	Unknown	0	NA
Scaffold_11	15860501	15860650	150	6	-22.6077	Unknown	Unknown	Unknown	0	NA
Scaffold_11	19123101	19123250	150	8	20.3589	Unknown	Unknown	Unknown	0	NA
Scaffold_11	19164451	19164550	100	8	-21.1966	gene	exon	G05740	0	SMYD2
Scaffold_11	20586701	20587050	350	7	48.9348	gene	intron	G05747	0	GPATCH2
Scaffold_11	20675901	20676050	150	6	-23.6849	gene	intron	G05747	0	GPATCH2
Scaffold_11	21865151	21865250	100	6	-23.5031	gene	intron	G05755	0	IARS2
Scaffold_11	22497901	22498100	200	6	-37.714	Unknown	Unknown	Unknown	0	NA
Scaffold_11	22852801	22852950	150	6	-24.1618	Unknown	Unknown	Unknown	0	NA
Scaffold_11	23414801	23415100	300	12	25.6151	gene	intron	G05780	0	Cnih3
Scaffold_11	23785451	23785550	100	6	-34.5442	gene	exon	G05788	0	PPP2R5A
Scaffold_11	24292051	24292250	200	10	-25.5953	gene	intron	G05798	0	Kcnh1
Scaffold_11	24896301	24896400	100	12	-17.3384	Unknown	Unknown	Unknown	0	NA
Scaffold_11	24929101	24929300	200	12	-26.679	gene	intron	G05804	0	UBR2
Scaffold_11	24976001	24976150	150	16	-22.56	Unknown	Unknown	Unknown	0	NA
Scaffold_11	25280451	25280550	100	15	-31.9615	gene	upstream	G05809	-1461	PKDCC
Scaffold_11	25319051	25319150	100	8	22.1141	Unknown	Unknown	Unknown	0	NA
Scaffold_11	27110251	27110400	150	6	-23.285	gene	intron	G05816	0	THADA
Scaffold_11	27606701	27606800	100	6	-26.7213	gene	intron	G05824	0	Slc3a1
Scaffold_11	28779251	28779350	100	6	32.3693	Unknown	Unknown	Unknown	0	NA
Scaffold_11	28938451	28938550	100	18	-20.7189	gene	intron	G05832	0	RHOQ
Scaffold_11	29041051	29041150	100	8	-35.3075	Unknown	Unknown	Unknown	0	NA
Scaffold_11	29381101	29381200	100	6	27.1789	Unknown	Unknown	Unknown	0	NA
Scaffold_11	29419051	29419150	100	10	-18.7461	Unknown	Unknown	Unknown	0	NA
Scaffold_11	29664601	29664700	100	10	-26.672	Unknown	Unknown	Unknown	0	NA
Scaffold_11	30210301	30210400	100	6	-25.9749	Unknown	Unknown	Unknown	0	NA
Scaffold_11	31328001	31328150	150	6	-22.0561	gene	intron	G05849	0	KIF6
Scaffold_11	32589251	32589500	250	12	-17.0652	Unknown	Unknown	Unknown	0	NA
Scaffold_11	32595401	32595500	100	16	-20.6994	Unknown	Unknown	Unknown	0	NA
Scaffold_11	32861401	32861500	100	10	-29.0504	gene	upstream	G05874	-873	MRPL14
Scaffold_11	32862201	32862300	100	8	-17.1592	gene	upstream	G05874	-73	MRPL14
Scaffold_11	32919201	32919300	100	10	30.5441	Unknown	Unknown	Unknown	0	NA
Scaffold_11	32934651	32934750	100	8	-33.4407	Unknown	Unknown	Unknown	0	NA
Scaffold_11	33593051	33593200	150	16	-22.2016	gene	exon	G05891	0	RASGRP3
Scaffold_11	34364651	34364750	100	6	24.5166	gene	intron	G05897	0	CDC42EP3
Scaffold_11	37680901	37681000	100	8	23.1125	Unknown	Unknown	Unknown	0	NA
Scaffold_11	41654101	41654250	150	6	27.424	gene	intron	G05965	0	Slc35f4
Scaffold_11	41671651	41671800	150	6	-30.4055	gene	intron	G05965	0	Slc35f4
Scaffold_11	41675051	41675200	150	8	-40.2833	gene	intron	G05965	0	Slc35f4
Scaffold_11	41679151	41679250	100	6	-25.5532	gene	intron	G05965	0	Slc35f4
Scaffold_11	41875901	41876050	150	8	-24.7251	gene	intron	G05965	0	Slc35f4
Scaffold_11	41911151	41911300	150	8	-36.7475	Unknown	Unknown	Unknown	0	NA
Scaffold_11	41955301	41955450	150	8	-33.3302	gene	intron	G05966	0	Kcnk1
Scaffold_11	42436651	42436800	150	6	38.1072	gene	intron	G05972	0	SIPA1L2
Scaffold_11	42442551	42442700	150	6	39.3511	gene	intron	G05972	0	SIPA1L2
Scaffold_11	42640701	42641000	300	11	-31.7413	Unknown	Unknown	Unknown	0	NA
Scaffold_11	42889651	42889750	100	8	-18.3143	gene	intron	G05973	0	DISC1
Scaffold_11	46001351	46001450	100	6	-26.1148	Unknown	Unknown	Unknown	0	NA
Scaffold_11	46140101	46140200	100	8	27.4738	gene	intron	G06022	0	Rps6ka2
Scaffold_11	46349751	46349900	150	6	23.931	gene	exon	G06022	0	Rps6ka2
Scaffold_11	47112351	47112450	100	7	23.9284	Unknown	Unknown	Unknown	0	NA
Scaffold_11	47366701	47366850	150	6	-26.3815	Unknown	Unknown	Unknown	0	NA
Scaffold_11	47571151	47571250	100	12	-15.8962	Unknown	Unknown	Unknown	0	NA
Scaffold_11	47640251	47640350	100	7	-17.1591	Unknown	Unknown	Unknown	0	NA
Scaffold_11	47904201	47904300	100	6	-27.8339	Unknown	Unknown	Unknown	0	NA
Scaffold_11	47906351	47906450	100	8	-29.5238	Unknown	Unknown	Unknown	0	NA
Scaffold_11	48990001	48990100	100	6	30.0978	gene	intron	G06029	0	AGPAT4
Scaffold_11	49328401	49328500	100	8	-26.0665	gene	intron	G06036	0	IGF2R
Scaffold_11	49437351	49437550	200	8	42.3662	gene	intron	G06043	0	SOD2
Scaffold_11	49482751	49482850	100	6	-20.7514	Unknown	Unknown	Unknown	0	NA
Scaffold_11	51888001	51888150	150	15	22.6019	gene	intron	G06057	0	UST
Scaffold_11	52067251	52067400	150	6	-30.5444	Unknown	Unknown	Unknown	0	NA
Scaffold_11	52098251	52098500	250	8	27.2578	gene	intron	G06060	0	PPIL4
Scaffold_11	52164251	52164400	150	5	39.9381	gene	intron	G06063	0	LATS1
Scaffold_11	52244701	52244850	150	8	-30.303	gene	intron	G06066	0	LRP11
Scaffold_11	52779901	52780000	100	6	31.8607	Unknown	Unknown	Unknown	0	NA
Scaffold_11	52930351	52930500	150	6	21.1533	gene	intron	G06075	0	CCDC170
Scaffold_11	52934851	52935050	200	6	51.7446	gene	intron	G06075	0	CCDC170
Scaffold_11	58915551	58915700	150	10	25.9521	gene	exon	G06125	0	ARFGEF3
Scaffold_11	59031901	59032000	100	6	31.1372	gene	intron	G06126	0	PERP
Scaffold_11	59237751	59237850	100	8	-19.1272	Unknown	Unknown	Unknown	0	NA
Scaffold_11	59413351	59413500	150	6	-28.139	Unknown	Unknown	Unknown	0	NA
Scaffold_11	67912201	67912600	400	8	33.3417	gene	exon	G06200	0	MCM9
Scaffold_11	70171801	70171950	150	14	-15.8231	Unknown	Unknown	Unknown	0	NA
Scaffold_11	71644551	71644900	350	6	-36.2188	gene	exon	G06235	0	Rpf2
Scaffold_11	71647201	71647500	300	6	-43.2374	gene	upstream	G06235	-1210	Rpf2
Scaffold_11	71650651	71650800	150	8	-24.1668	gene	exon	G06236	0	Gtf3c6
Scaffold_11	71799551	71799650	100	5	34.6305	gene	intron	G06239	0	CDK19
Scaffold_11	71864051	71864150	100	11	23.2635	Unknown	Unknown	Unknown	0	NA
Scaffold_11	71870951	71871100	150	6	-22.0255	Unknown	Unknown	Unknown	0	NA
Scaffold_11	71939051	71939150	100	10	-19.1028	gene	intron	G06242	0	METTL24
Scaffold_11	72681651	72681800	150	8	-28.0376	Unknown	Unknown	Unknown	0	NA
Scaffold_11	73197851	73197950	100	6	-23.9072	gene	intron	G06262	0	SOBP
Scaffold_11	73203851	73204000	150	8	-23.2164	gene	intron	G06262	0	SOBP
Scaffold_11	73379751	73379850	100	6	-57.1605	gene	intron	G06263	0	PDSS2
Scaffold_11	74663851	74663950	100	6	-43.9093	Unknown	Unknown	Unknown	0	NA
Scaffold_11	75769851	75769950	100	6	-17.416	Unknown	Unknown	Unknown	0	NA
Scaffold_11	76119651	76119750	100	7	-19.4084	gene	intron	G06275	0	GRIK2
Scaffold_11	76588701	76588850	150	6	-32.6766	Unknown	Unknown	Unknown	0	NA
Scaffold_11	76957001	76957100	100	12	-21.8404	gene	intron	G06277	0	SIM1
Scaffold_11	78820851	78820950	100	6	-27.8961	gene	intron	G06289	0	GPR63
Scaffold_11	81576051	81576650	600	16	-25.4127	Unknown	Unknown	Unknown	0	NA
Scaffold_11	81581851	81582000	150	8	-31.6659	Unknown	Unknown	Unknown	0	NA
Scaffold_11	81695251	81695350	100	13	-17.595	Unknown	Unknown	Unknown	0	NA
Scaffold_11	81791301	81791400	100	6	27.8922	gene	intron	G06297	0	BACH2
Scaffold_11	81853401	81853550	150	6	21.652	gene	downstream	G06298	542	Gja10
Scaffold_11	82201051	82201150	100	8	-26.9931	Unknown	Unknown	Unknown	0	NA
Scaffold_11	82242601	82242700	100	6	-26.3637	gene	exon	G06304	0	Gabrr1
Scaffold_11	82246551	82246700	150	8	27.4697	gene	downstream	G06304	1068	Gabrr1
Scaffold_11	82387351	82387550	200	6	22.4964	gene	intron	G06308	0	Rngtt
Scaffold_11	82657501	82657600	100	6	-26.5744	gene	exon	G06309	0	CNR1
Scaffold_11	82684351	82684500	150	6	-23.9444	gene	intron	G06310	0	Spaca1
Scaffold_11	82717351	82717450	100	6	-28.235	Unknown	Unknown	Unknown	0	NA
Scaffold_11	82750851	82750950	100	6	-25.1285	Unknown	Unknown	Unknown	0	NA
Scaffold_11	82789801	82789950	150	6	-17.6717	Unknown	Unknown	Unknown	0	NA
Scaffold_11	84068151	84068250	100	6	29.8917	gene	intron	G06329	0	MRAP2
Scaffold_11	84671851	84671950	100	6	-31.8767	gene	intron	G06337	0	UBE3D
Scaffold_11	84687451	84687550	100	6	-24.2478	Unknown	Unknown	Unknown	0	NA
Scaffold_11	86198901	86199000	100	6	-24.8192	Unknown	Unknown	Unknown	0	NA
Scaffold_11	87461101	87461250	150	6	30.1371	gene	intron	G06362	0	MYO6
Scaffold_11	87551051	87551150	100	8	31.7767	gene	intron	G06362	0	MYO6
Scaffold_11	88125101	88125250	150	6	29.8239	Unknown	Unknown	Unknown	0	NA
Scaffold_11	88238701	88238850	150	6	-36.3155	Unknown	Unknown	Unknown	0	NA
Scaffold_11	88245701	88245850	150	5	31.9966	Unknown	Unknown	Unknown	0	NA
Scaffold_11	88562251	88562550	300	12	24.9346	Unknown	Unknown	Unknown	0	NA
Scaffold_11	88633401	88633550	150	9	-27.6181	Unknown	Unknown	Unknown	0	NA
Scaffold_11	88735251	88735350	100	5	33.336	Unknown	Unknown	Unknown	0	NA
Scaffold_11	88952551	88952650	100	8	33.3254	Unknown	Unknown	Unknown	0	NA
Scaffold_11	89014001	89014400	400	10	34.0685	Unknown	Unknown	Unknown	0	NA
Scaffold_11	89153251	89153400	150	8	22.0466	gene	intron	G06376	0	FAM49A
Scaffold_11	89556901	89557050	150	6	42.5628	Unknown	Unknown	Unknown	0	NA
Scaffold_11	91082351	91082450	100	6	23.7412	Unknown	Unknown	Unknown	0	NA
Scaffold_11	91148701	91148850	150	6	18.946	Unknown	Unknown	Unknown	0	NA
Scaffold_11	91285551	91285650	100	6	-21.4805	Unknown	Unknown	Unknown	0	NA
Scaffold_11	91382901	91383050	150	6	30.6351	Unknown	Unknown	Unknown	0	NA
Scaffold_11	91603201	91603350	150	6	23.9196	Unknown	Unknown	Unknown	0	NA
Scaffold_11	92344801	92344950	150	10	-38.9585	Unknown	Unknown	Unknown	0	NA
Scaffold_11	92711401	92711500	100	6	37.873	gene	intron	G06396	0	GRHL1
Scaffold_11	92723301	92723400	100	13	-33.8614	gene	intron	G06396	0	GRHL1
Scaffold_11	92836601	92836750	150	6	37.1889	Unknown	Unknown	Unknown	0	NA
Scaffold_11	93065251	93065400	150	8	29.8354	gene	intron	G06403	0	ASAP2
Scaffold_11	95660601	95660900	300	5	44.2604	gene	exon	G06414	0	ADI1
Scaffold_11	98109401	98109550	150	10	-23.3119	gene	intron	G06431	0	ERICH1
Scaffold_11	98157001	98157350	350	8	44.816	gene	intron	G06431	0	ERICH1
Scaffold_11	98166501	98166850	350	8	29.3855	gene	intron	G06431	0	ERICH1
Scaffold_11	98167651	98167750	100	6	30.3976	gene	intron	G06431	0	ERICH1
Scaffold_11	98177501	98177600	100	8	22.3681	gene	intron	G06431	0	ERICH1
Scaffold_11	98240601	98240700	100	6	26.9667	Unknown	Unknown	Unknown	0	NA
Scaffold_11	98240951	98241100	150	8	28.5137	Unknown	Unknown	Unknown	0	NA
Scaffold_11	98507301	98507450	150	6	-19.088	gene	intron	G06432	0	Dlgap2
Scaffold_11	101713751	101713850	100	6	42.8108	gene	intron	G06446	0	GCM1
Scaffold_11	101735901	101736200	300	6	41.7981	gene	intron	G06447	0	elovl5
Scaffold_11	101768551	101768700	150	6	31.3079	gene	intron	G06447	0	elovl5
Scaffold_11	102018001	102018150	150	6	31.2161	Unknown	Unknown	Unknown	0	NA
Scaffold_11	102829751	102830050	300	6	-41.7409	gene	intron	G06457	0	COL21A1
Scaffold_11	102839651	102839800	150	8	-37.0232	gene	intron	G06457	0	COL21A1
Scaffold_11	103308251	103308450	200	12	-29.3354	gene	exon	G06459	0	BEND6
Scaffold_11	103347451	103347550	100	6	-32.7518	gene	intron	G06460	0	ZNF451
Scaffold_11	103348551	103348700	150	8	-43.754	gene	intron	G06460	0	ZNF451
Scaffold_11	103363201	103363300	100	8	-29.9768	gene	intron	G06461	0	Bag2
Scaffold_11	103369801	103370050	250	14	-31.7735	gene	downstream	G06461	189	Bag2
Scaffold_11	103382201	103382350	150	6	-28.0827	gene	intron	G06462	0	RAB23
Scaffold_11	103412301	103412600	300	12	-41.2067	gene	intron	G06463	0	Prim2
Scaffold_11	103426451	103426600	150	8	-40.4155	gene	intron	G06463	0	Prim2
Scaffold_11	103431251	103431400	150	6	-20.8234	gene	intron	G06463	0	Prim2
Scaffold_11	103928201	103928600	400	6	-30.573	gene	intron	G06464	0	KHDRBS2
Scaffold_11	104539601	104539750	150	6	-31.7293	Unknown	Unknown	Unknown	0	NA
Scaffold_11	104745651	104745800	150	8	-23.9124	Unknown	Unknown	Unknown	0	NA
Scaffold_11	104776151	104776300	150	6	-36.0296	Unknown	Unknown	Unknown	0	NA
Scaffold_11	104831551	104831650	100	6	-33.6098	Unknown	Unknown	Unknown	0	NA
Scaffold_11	104929601	104929750	150	6	-42.8459	Unknown	Unknown	Unknown	0	NA
Scaffold_11	104964351	104964450	100	8	17.6163	gene	intron	G06468	0	TFAP2D
Scaffold_11	105223001	105223250	250	6	-30.0344	Unknown	Unknown	Unknown	0	NA
Scaffold_11	105434551	105434850	300	8	-23.1111	Unknown	Unknown	Unknown	0	NA
Scaffold_11	105686001	105686100	100	8	20.7474	gene	intron	G06472	0	PKHD1
Scaffold_11	105729601	105729700	100	6	-40.0304	gene	exon	G06472	0	PKHD1
Scaffold_11	105948801	105948900	100	6	-28.5067	Unknown	Unknown	Unknown	0	NA
Scaffold_11	105990301	105990450	150	10	-22.6401	Unknown	Unknown	Unknown	0	NA
Scaffold_11	106609751	106609900	150	22	-16.6209	gene	intron	G06491	0	PINX1
Scaffold_11	106616201	106616350	150	24	-21.6297	gene	downstream	G06491	843	PINX1
Scaffold_11	106632051	106632200	150	8	24.7882	Unknown	Unknown	Unknown	0	NA
Scaffold_11	106636201	106636300	100	6	-27.2303	Unknown	Unknown	Unknown	0	NA
Scaffold_11	106640201	106640350	150	6	45.921	Unknown	Unknown	Unknown	0	NA
Scaffold_11	106644801	106644950	150	5	52.7169	Unknown	Unknown	Unknown	0	NA
Scaffold_11	106650251	106650400	150	6	25.3411	Unknown	Unknown	Unknown	0	NA
Scaffold_11	106659351	106659450	100	8	-25.7474	Unknown	Unknown	Unknown	0	NA
Scaffold_11	106661951	106662650	700	14	-65.1801	Unknown	Unknown	Unknown	0	NA
Scaffold_11	106672001	106672250	250	9	-32.5845	gene	intron	G06493	0	RP1L1
Scaffold_11	106680051	106680150	100	8	-27.5302	gene	intron	G06493	0	RP1L1
Scaffold_11	106693951	106694100	150	6	-36.0029	gene	exon	G06493	0	RP1L1
Scaffold_11	106699001	106699300	300	12	-32.6776	Unknown	Unknown	Unknown	0	NA
Scaffold_11	106702001	106702300	300	10	-38.661	Unknown	Unknown	Unknown	0	NA
Scaffold_11	106706151	106706500	350	10	-39.0303	Unknown	Unknown	Unknown	0	NA
Scaffold_11	106713301	106713450	150	6	-33.673	Unknown	Unknown	Unknown	0	NA
Scaffold_11	106714551	106714700	150	6	-40.1388	Unknown	Unknown	Unknown	0	NA
Scaffold_11	106733701	106733850	150	10	-31.8973	Unknown	Unknown	Unknown	0	NA
Scaffold_11	106736501	106736600	100	5	-25.3057	Unknown	Unknown	Unknown	0	NA
Scaffold_11	106821251	106821350	100	6	33.7672	gene	intron	G06495	0	MSRA
Scaffold_11	107065551	107065650	100	12	27.0165	Unknown	Unknown	Unknown	0	NA
Scaffold_11	107070751	107070900	150	8	18.8776	Unknown	Unknown	Unknown	0	NA
Scaffold_11	107072201	107072300	100	8	25.1418	Unknown	Unknown	Unknown	0	NA
Scaffold_11	107103751	107103900	150	6	29.3464	Unknown	Unknown	Unknown	0	NA
Scaffold_11	107293301	107293450	150	6	-30.067	gene	intron	G06497	0	HMBOX1
Scaffold_11	107294501	107294600	100	6	-22.3436	gene	exon	G06497	0	HMBOX1
Scaffold_11	107317601	107317700	100	6	-32.0395	gene	intron	G06497	0	HMBOX1
Scaffold_11	107377001	107377200	200	8	-34.471	gene	intron	G06498	0	INTS9
Scaffold_11	107506051	107506200	150	12	-33.5158	Unknown	Unknown	Unknown	0	NA
Scaffold_11	107561751	107561900	150	16	-24.0241	Unknown	Unknown	Unknown	0	NA
Scaffold_11	107717401	107717500	100	8	-24.3322	gene	intron	G06503	0	ELP3
Scaffold_11	107736001	107736100	100	6	-52.1219	gene	intron	G06503	0	ELP3
Scaffold_11	107766151	107766300	150	7	33.9885	gene	intron	G06503	0	ELP3
Scaffold_11	107787951	107788050	100	16	-27.7785	gene	intron	G06503	0	ELP3
Scaffold_11	107855551	107855650	100	14	-22.1205	Unknown	Unknown	Unknown	0	NA
Scaffold_11	107857551	107857650	100	8	-29.6338	Unknown	Unknown	Unknown	0	NA
Scaffold_11	107943451	107943600	150	23	-21.3098	gene	intron	G06508	0	Ncoa1
Scaffold_11	107954851	107954950	100	24	-26.8465	gene	intron	G06508	0	Ncoa1
Scaffold_11	108366751	108367050	300	15	-8.68996	gene	intron	G06524	0	ESCO2
Scaffold_11	108495001	108495100	100	13	-15.7204	gene	exon	G06533	0	PTK2B
Scaffold_11	109221451	109221650	200	8	26.3387	gene	intron	G06547	0	SUPT3H
Scaffold_11	109358701	109358850	150	8	-25.5044	gene	intron	G06548	0	RUNX2
Scaffold_11	109368601	109368900	300	7	-35.0729	gene	intron	G06548	0	RUNX2
Scaffold_11	109382051	109382200	150	6	-49.3099	gene	intron	G06548	0	RUNX2
Scaffold_11	109383401	109383550	150	6	60.9483	gene	intron	G06548	0	RUNX2
Scaffold_11	109388551	109388700	150	8	-25.7363	gene	intron	G06548	0	RUNX2
Scaffold_11	109427501	109427600	100	10	26.086	gene	intron	G06548	0	RUNX2
Scaffold_11	109620251	109620400	150	6	24.4352	gene	downstream	G06549	642	CLIC5
Scaffold_11	109676701	109676850	150	10	18.1437	gene	intron	G06549	0	CLIC5
Scaffold_11	109986101	109986200	100	10	31.8915	Unknown	Unknown	Unknown	0	NA
Scaffold_11	110108101	110108250	150	14	-16.6609	gene	intron	G06562	0	CD2AP
Scaffold_11	110439101	110439250	150	6	-31.9817	Unknown	Unknown	Unknown	0	NA
Scaffold_11	110447301	110447650	350	6	-30.0362	Unknown	Unknown	Unknown	0	NA
Scaffold_11	110483151	110483350	200	6	-47.0081	Unknown	Unknown	Unknown	0	NA
Scaffold_11	110922501	110922650	150	6	26.3149	gene	intron	G06565	0	EVA1C
Scaffold_11	110976151	110976350	200	8	34.2042	gene	intron	G06566	0	MRPL19
Scaffold_11	111073551	111073700	150	8	-33.1535	gene	intron	G06568	0	ITSN2
Scaffold_11	111291651	111291800	150	8	-19.2391	gene	upstream	G06577	-1194	ATAD2B
Scaffold_11	111756801	111756950	150	6	-23.9871	Unknown	Unknown	Unknown	0	NA
Scaffold_11	113624001	113624350	350	12	-21.185	Unknown	Unknown	Unknown	0	NA
Scaffold_11	113630701	113631000	300	8	-34.9288	Unknown	Unknown	Unknown	0	NA
Scaffold_11	113659301	113659450	150	8	-17.0214	Unknown	Unknown	Unknown	0	NA
Scaffold_11	113728051	113728200	150	8	-26.3431	Unknown	Unknown	Unknown	0	NA
Scaffold_11	113745151	113745450	300	14	-31.7606	Unknown	Unknown	Unknown	0	NA
Scaffold_11	113791851	113792000	150	6	-28.4135	Unknown	Unknown	Unknown	0	NA
Scaffold_11	113795401	113795550	150	10	-29.976	Unknown	Unknown	Unknown	0	NA
Scaffold_11	114294451	114294550	100	6	18.6849	gene	intron	G06591	0	NA
Scaffold_11	114296851	114297000	150	8	33.3778	gene	intron	G06591	0	NA
Scaffold_11	114397251	114397600	350	6	44.6469	gene	exon	G06593	0	WDR35
Scaffold_11	114424351	114424500	150	6	-27.3886	gene	upstream	G06594	-306	ZP2
Scaffold_11	114451801	114452000	200	8	-48.0591	Unknown	Unknown	Unknown	0	NA
Scaffold_11	114452251	114452400	150	8	-30.9371	Unknown	Unknown	Unknown	0	NA
Scaffold_11	114467701	114467850	150	6	-44.5266	Unknown	Unknown	Unknown	0	NA
Scaffold_11	114647351	114647500	150	6	-29.9808	Unknown	Unknown	Unknown	0	NA
Scaffold_11	114775201	114775600	400	5	29.9653	Unknown	Unknown	Unknown	0	NA
Scaffold_11	115067201	115067350	150	6	44.513	Unknown	Unknown	Unknown	0	NA
Scaffold_11	116988951	116989050	100	6	31.9064	Unknown	Unknown	Unknown	0	NA
Scaffold_11	118097051	118097200	150	5	-47.5553	Unknown	Unknown	Unknown	0	NA
Scaffold_116	97301	97400	100	6	-21.7152	Unknown	Unknown	Unknown	0	NA
Scaffold_12	603601	603750	150	8	-22.8498	gene	intron	G06631	0	LARS
Scaffold_12	621401	621550	150	5	-38.6725	gene	exon	G06631	0	LARS
Scaffold_12	639501	639650	150	6	-31.9754	gene	intron	G06632	0	sh3rf1
Scaffold_12	642001	642100	100	6	-24.7381	gene	intron	G06632	0	sh3rf1
Scaffold_12	644301	644400	100	6	-39.1405	gene	intron	G06632	0	sh3rf1
Scaffold_12	656101	656250	150	6	-17.523	gene	intron	G06632	0	sh3rf1
Scaffold_12	785601	785700	100	6	-30.1125	Unknown	Unknown	Unknown	0	NA
Scaffold_12	805151	805300	150	25	26.7606	Unknown	Unknown	Unknown	0	NA
Scaffold_12	933201	933300	100	10	-19.3662	gene	intron	G06635	0	KCTD16
Scaffold_12	1261301	1261500	200	10	-28.76	gene	intron	G06638	0	ARHGAP26
Scaffold_12	1406301	1406400	100	18	-16.6643	gene	exon	G06639	0	FGF1
Scaffold_12	1469751	1469900	150	6	21.24	gene	intron	G06640	0	SPRY4
Scaffold_12	1507101	1507200	100	18	-23.8487	gene	intron	G06641	0	NDFIP1
Scaffold_12	1558451	1558550	100	12	-32.8738	gene	upstream	G06645	-1909	Zcchc10
Scaffold_12	1584751	1584850	100	6	47.2693	Unknown	Unknown	Unknown	0	NA
Scaffold_12	1672451	1672550	100	11	-18.7471	gene	exon	G06648	0	shroom1
Scaffold_12	1763701	1763800	100	5	-33.0873	gene	upstream	G06654	-1111	NA
Scaffold_12	1827001	1827100	100	6	-25.5811	gene	intron	G06656	0	IRF1
Scaffold_12	1847301	1847450	150	32	-22.1514	Unknown	Unknown	Unknown	0	NA
Scaffold_12	1884051	1884150	100	7	-34.5615	gene	intron	G06657	0	SLC22A5
Scaffold_12	1980501	1980600	100	12	-13.9907	Unknown	Unknown	Unknown	0	NA
Scaffold_12	2064251	2064400	150	9	-30.0986	Unknown	Unknown	Unknown	0	NA
Scaffold_12	2101001	2101100	100	12	-21.221	gene	intron	G06661	0	ACSL6
Scaffold_12	2166001	2166100	100	20	23.9661	gene	intron	G06663	0	FNIP1
Scaffold_12	2216551	2216650	100	5	-33.1013	gene	exon	G06664	0	RAPGEF6
Scaffold_12	2325451	2325550	100	6	-28.1749	gene	intron	G06664	0	RAPGEF6
Scaffold_12	2335151	2335250	100	8	-23.2732	gene	intron	G06664	0	RAPGEF6
Scaffold_12	2350401	2350500	100	6	-28.3596	Unknown	Unknown	Unknown	0	NA
Scaffold_12	2366501	2366650	150	6	-35.2372	Unknown	Unknown	Unknown	0	NA
Scaffold_12	2495901	2496050	150	6	25.9264	gene	intron	G06665	0	FSTL4
Scaffold_12	2604501	2604600	100	6	-33.7177	gene	intron	G06665	0	FSTL4
Scaffold_12	2625451	2625550	100	10	34.1936	gene	intron	G06665	0	FSTL4
Scaffold_12	2746951	2747050	100	6	27.878	Unknown	Unknown	Unknown	0	NA
Scaffold_12	2748251	2748350	100	6	-55.661	Unknown	Unknown	Unknown	0	NA
Scaffold_12	2749351	2749500	150	9	-42.9861	Unknown	Unknown	Unknown	0	NA
Scaffold_12	3138951	3139050	100	6	28.6093	gene	intron	G06671	0	Jade2
Scaffold_12	3139201	3139300	100	10	-18.7533	gene	intron	G06671	0	Jade2
Scaffold_12	3147801	3147900	100	6	-24.227	gene	intron	G06671	0	Jade2
Scaffold_12	3637751	3637850	100	6	38.2034	Unknown	Unknown	Unknown	0	NA
Scaffold_12	4185701	4185850	150	6	-38.4401	Unknown	Unknown	Unknown	0	NA
Scaffold_12	4883251	4883350	100	10	-22.0725	Unknown	Unknown	Unknown	0	NA
Scaffold_12	5427451	5427550	100	6	28.5221	gene	intron	G06709	0	ADAMTS2
Scaffold_12	5486351	5486450	100	7	28.5463	gene	intron	G06709	0	ADAMTS2
Scaffold_12	5721351	5721500	150	10	29.4383	gene	intron	G06716	0	Mgat4b
Scaffold_12	6079801	6079900	100	12	-24.4613	gene	intron	G06729	0	Camk2a
Scaffold_12	7202801	7202950	150	8	-16.7486	gene	intron	G06757	0	GALNT10
Scaffold_12	7285501	7285650	150	8	18.4704	Unknown	Unknown	Unknown	0	NA
Scaffold_12	7322001	7322100	100	10	-28.9157	gene	intron	G06760	0	Larp1
Scaffold_12	7335451	7335550	100	6	-33.5452	gene	intron	G06760	0	Larp1
Scaffold_12	7341151	7341250	100	16	-18.646	gene	intron	G06760	0	Larp1
Scaffold_12	8898201	8898300	100	6	36.7783	gene	intron	G06778	0	UBLCP1
Scaffold_12	11966651	11966750	100	16	45.5108	gene	intron	G06854	0	CXXC5
Scaffold_12	12083901	12084000	100	8	-79.8915	gene	intron	G06857	0	TMEM173
Scaffold_12	12089651	12089900	250	10	-28.506	Unknown	Unknown	Unknown	0	NA
Scaffold_12	12095901	12096100	200	11	38.0168	gene	upstream	G06858	-768	NA
Scaffold_12	12765551	12765650	100	8	-22.6112	gene	upstream	G06900	-711	PCDHGA10
Scaffold_12	12838501	12838600	100	7	-23.4497	gene	downstream	G06905	174	PCDHGC3
Scaffold_12	12842351	12842500	150	7	-29.8595	Unknown	Unknown	Unknown	0	NA
Scaffold_12	12844151	12844250	100	6	-40.0184	Unknown	Unknown	Unknown	0	NA
Scaffold_12	13571351	13571450	100	8	31.2094	gene	intron	G06922	0	SIL1
Scaffold_12	13685651	13685800	150	8	18.5707	gene	intron	G06923	0	CTNNA1
Scaffold_12	13754801	13754950	150	16	-34.5766	Unknown	Unknown	Unknown	0	NA
Scaffold_12	13756051	13756150	100	8	-45.8962	Unknown	Unknown	Unknown	0	NA
Scaffold_12	13761551	13761650	100	14	-19.0695	Unknown	Unknown	Unknown	0	NA
Scaffold_12	14617151	14617350	200	6	-47.3503	Unknown	Unknown	Unknown	0	NA
Scaffold_12	16742051	16742200	150	8	-22.1889	Unknown	Unknown	Unknown	0	NA
Scaffold_12	16902551	16903000	450	14	-29.5275	Unknown	Unknown	Unknown	0	NA
Scaffold_12	17839951	17840250	300	8	33.0211	Unknown	Unknown	Unknown	0	NA
Scaffold_12	18714701	18714850	150	6	-33.8952	gene	intron	G06951	0	GABRG2
Scaffold_12	18813001	18813150	150	10	-19.1397	Unknown	Unknown	Unknown	0	NA
Scaffold_122	61801	61900	100	9	13.8552	gene	intron	G14328	0	SCARA5
Scaffold_127	12501	12600	100	7	-36.7196	gene	downstream	G14345	422	THRA
Scaffold_13	716901	717000	100	12	-25.9994	gene	intron	G06989	0	RAP1GAP2
Scaffold_13	769601	769850	250	41	-19.5698	gene	intron	G06991	0	Cluh
Scaffold_13	1493101	1493200	100	6	-34.822	gene	intron	G07007	0	Msi2
Scaffold_13	1544851	1545000	150	14	-19.7958	gene	intron	G07007	0	Msi2
Scaffold_13	1775101	1775350	250	8	-42.3529	gene	exon	G07013	0	heatr6
Scaffold_13	1778001	1778150	150	8	-19.3702	gene	exon	G07013	0	heatr6
Scaffold_13	1789651	1789800	150	5	-39.7157	gene	exon	G07013	0	heatr6
Scaffold_13	1809101	1809200	100	21	-16.9454	gene	intron	G07014	0	HNF1B
Scaffold_13	1970101	1970250	150	5	42.7376	gene	exon	G07020	0	ACAC
Scaffold_13	1970701	1970800	100	6	38.2575	gene	intron	G07020	0	ACAC
Scaffold_13	1976051	1976200	150	6	-34.7848	gene	intron	G07020	0	ACAC
Scaffold_13	2003351	2003500	150	6	40.0363	gene	intron	G07020	0	ACAC
Scaffold_13	2130801	2130900	100	6	-31.7942	gene	exon	G07022	0	LHX1
Scaffold_13	2173801	2173900	100	5	-29.8033	gene	intron	G07022	0	LHX1
Scaffold_13	3340501	3340650	150	7	23.5901	gene	exon	G07040	0	Rps6kb1
Scaffold_13	3356301	3356450	150	6	31.0424	gene	upstream	G07041	-919	TUBD1
Scaffold_13	3363951	3364100	150	6	22.1368	gene	exon	G07041	0	TUBD1
Scaffold_13	3467501	3467700	200	6	34.7593	gene	intron	G07044	0	Cltc
Scaffold_13	3880151	3880300	150	6	-18.6712	gene	intron	G07060	0	VPS53
Scaffold_13	3958751	3958900	150	8	-15.8024	Unknown	Unknown	Unknown	0	NA
Scaffold_13	4204301	4204400	100	6	-31.5594	gene	intron	G07073	0	Trpv3
Scaffold_13	4492551	4492650	100	8	-25.883	gene	downstream	G07084	750	ZSWIM7
Scaffold_13	4660801	4660950	150	8	21.4087	gene	downstream	G07089	754	Bhlha9
Scaffold_13	4676301	4676400	100	6	28.7126	Unknown	Unknown	Unknown	0	NA
Scaffold_13	4877001	4877100	100	7	23.1848	gene	intron	G07098	0	SSH2
Scaffold_13	4878601	4878750	150	15	31.5783	gene	intron	G07098	0	SSH2
Scaffold_13	5107901	5108000	100	10	-34.8633	Unknown	Unknown	Unknown	0	NA
Scaffold_13	5727451	5727550	100	6	-49.8214	gene	downstream	G07143	381	RPA1
Scaffold_13	6094101	6094200	100	16	-16.8685	gene	intron	G07160	0	LRRC75A
Scaffold_13	6139351	6139500	150	14	-20.8598	gene	intron	G07160	0	LRRC75A
Scaffold_13	6383551	6383800	250	9	-40.422	gene	exon	G07172	0	CCT6
Scaffold_13	6771601	6771750	150	6	-22.4753	Unknown	Unknown	Unknown	0	NA
Scaffold_13	7028501	7028600	100	10	-19.3373	gene	intron	G07194	0	POR
Scaffold_13	7126301	7126400	100	5	53.2269	gene	intron	G07200	0	Ywhag
Scaffold_13	7226901	7227050	150	18	26.9861	gene	intron	G07204	0	DTX2
Scaffold_13	7240401	7240500	100	6	-31.2926	gene	intron	G07204	0	DTX2
Scaffold_13	7495601	7495700	100	6	-39.5714	gene	intron	G07215	0	Cux1
Scaffold_13	7637751	7637850	100	6	-18.1586	Unknown	Unknown	Unknown	0	NA
Scaffold_13	7697451	7697550	100	10	22.0727	gene	intron	G07216	0	NA
Scaffold_13	7762201	7762350	150	6	-27.7984	Unknown	Unknown	Unknown	0	NA
Scaffold_13	8104201	8104300	100	6	-35.0707	gene	intron	G07221	0	Nup88
Scaffold_13	8300951	8301100	150	12	-51.5063	gene	intron	G07229	0	ATP2A3
Scaffold_13	8681451	8681550	100	7	28.2136	gene	intron	G07235	0	Spns2
Scaffold_13	9086801	9086950	150	16	-21.4395	Unknown	Unknown	Unknown	0	NA
Scaffold_13	9720451	9720600	150	6	-29.1248	Unknown	Unknown	Unknown	0	NA
Scaffold_13	9809501	9809600	100	6	-25.2131	Unknown	Unknown	Unknown	0	NA
Scaffold_13	9809951	9810050	100	6	-21.8546	Unknown	Unknown	Unknown	0	NA
Scaffold_13	10135401	10135500	100	8	16.9039	Unknown	Unknown	Unknown	0	NA
Scaffold_13	10228301	10228400	100	8	-20.9354	Unknown	Unknown	Unknown	0	NA
Scaffold_13	10446051	10446150	100	10	-25.063	Unknown	Unknown	Unknown	0	NA
Scaffold_13	10743401	10743550	150	6	-25.466	gene	intron	G07247	0	GALNT9
Scaffold_13	10838001	10838150	150	8	-34.6415	gene	intron	G07247	0	GALNT9
Scaffold_13	11358051	11358150	100	6	-26.6763	Unknown	Unknown	Unknown	0	NA
Scaffold_13	11439151	11439250	100	6	-24.4805	gene	intron	G07262	0	MTMR4
Scaffold_13	11709151	11709250	100	6	-19.2669	gene	upstream	G07269	-853	Ccl5
Scaffold_13	11860701	11860850	150	6	-38.3954	Unknown	Unknown	Unknown	0	NA
Scaffold_14	1034251	1034350	100	6	-32.1896	gene	intron	G07308	0	CHD6
Scaffold_14	1957801	1957900	100	5	22.1464	gene	exon	G07340	0	Pigt
Scaffold_14	1985451	1985600	150	22	29.014	Unknown	Unknown	Unknown	0	NA
Scaffold_14	2026751	2026850	100	6	-23.4392	gene	exon	G07344	0	NA
Scaffold_14	2083651	2083750	100	8	-21.0603	Unknown	Unknown	Unknown	0	NA
Scaffold_14	2291401	2291500	100	6	-28.9099	gene	intron	G07350	0	TOP1
Scaffold_14	2299051	2299150	100	6	-25.8908	gene	intron	G07350	0	TOP1
Scaffold_14	2314801	2314900	100	6	39.0297	Unknown	Unknown	Unknown	0	NA
Scaffold_14	2318551	2318650	100	6	25.9929	Unknown	Unknown	Unknown	0	NA
Scaffold_14	2326101	2326200	100	5	54.2168	Unknown	Unknown	Unknown	0	NA
Scaffold_14	2336151	2336250	100	7	-20.8626	Unknown	Unknown	Unknown	0	NA
Scaffold_14	2340051	2340150	100	6	-35.1801	Unknown	Unknown	Unknown	0	NA
Scaffold_14	2394101	2394250	150	6	-17.2179	Unknown	Unknown	Unknown	0	NA
Scaffold_14	4344901	4345000	100	9	37.9461	gene	intron	G07366	0	PTPRT
Scaffold_14	4471451	4471550	100	6	29.1813	Unknown	Unknown	Unknown	0	NA
Scaffold_14	4518001	4518150	150	6	26.5018	Unknown	Unknown	Unknown	0	NA
Scaffold_14	5052301	5052400	100	7	-23.367	gene	intron	G07374	0	CBFA2T2
Scaffold_14	5551901	5552000	100	6	41.4063	Unknown	Unknown	Unknown	0	NA
Scaffold_14	5569601	5569700	100	10	-26.4526	Unknown	Unknown	Unknown	0	NA
Scaffold_14	5573651	5573800	150	5	28.7379	Unknown	Unknown	Unknown	0	NA
Scaffold_14	5601601	5601700	100	8	-24.9882	Unknown	Unknown	Unknown	0	NA
Scaffold_14	6032701	6032800	100	10	-26.2903	Unknown	Unknown	Unknown	0	NA
Scaffold_14	6051801	6051950	150	18	-24.8066	gene	upstream	G07393	-1518	P2ry1
Scaffold_14	6101301	6101400	100	8	-31.0379	gene	upstream	G07396	-998	PKIG
Scaffold_14	6101751	6101900	150	6	-34.2451	gene	upstream	G07396	-523	PKIG
Scaffold_14	6298651	6298800	150	8	-32.6687	gene	exon	G07408	0	Ocstamp
Scaffold_14	6320251	6320400	150	6	17.473	gene	intron	G07409	0	SLC13A3
Scaffold_14	6326801	6326900	100	6	-27.8705	gene	intron	G07409	0	SLC13A3
Scaffold_14	6338501	6338650	150	6	-34.2589	gene	exon	G07410	0	TP53RK
Scaffold_14	6625701	6625850	150	6	27.1481	gene	intron	G07414	0	tram1l1
Scaffold_14	7443501	7443600	100	22	-25.9018	gene	intron	G07422	0	KCNB1
Scaffold_14	7766851	7767000	150	12	-22.6267	gene	upstream	G07430	-1309	UBE2V1
Scaffold_14	8381551	8381700	150	12	-24.0896	gene	intron	G07441	0	NFATC2
Scaffold_14	8468801	8468900	100	8	-18.5949	gene	exon	G07441	0	NFATC2
Scaffold_14	8471701	8471800	100	8	-17.9105	gene	exon	G07442	-663	ATP9A
Scaffold_14	8488651	8488800	150	6	-28.0217	gene	intron	G07442	0	ATP9A
Scaffold_14	8504751	8504900	150	6	-22.1757	gene	intron	G07442	0	ATP9A
Scaffold_14	8710601	8710750	150	6	28.2473	Unknown	Unknown	Unknown	0	NA
Scaffold_14	8860851	8861000	150	8	-14.9606	Unknown	Unknown	Unknown	0	NA
Scaffold_14	8898601	8898750	150	6	-28.1034	Unknown	Unknown	Unknown	0	NA
Scaffold_14	8944501	8944650	150	6	25.4048	Unknown	Unknown	Unknown	0	NA
Scaffold_14	8946301	8946600	300	5	22.3779	Unknown	Unknown	Unknown	0	NA
Scaffold_14	9509901	9510050	150	6	-35.9904	gene	intron	G07450	0	DOK5
Scaffold_14	9510301	9510400	100	6	-29.1502	gene	intron	G07450	0	DOK5
Scaffold_14	9539401	9539550	150	6	-35.1412	Unknown	Unknown	Unknown	0	NA
Scaffold_14	9556751	9556900	150	6	-44.6993	Unknown	Unknown	Unknown	0	NA
Scaffold_14	9584451	9584600	150	6	-40.3994	Unknown	Unknown	Unknown	0	NA
Scaffold_14	9601301	9601450	150	6	-40.7305	Unknown	Unknown	Unknown	0	NA
Scaffold_14	9685801	9686000	200	7	43.8834	Unknown	Unknown	Unknown	0	NA
Scaffold_14	9805951	9806100	150	8	-23.1905	Unknown	Unknown	Unknown	0	NA
Scaffold_14	9835801	9835950	150	6	-28.5555	Unknown	Unknown	Unknown	0	NA
Scaffold_14	9854951	9855100	150	6	-19.248	gene	intron	G07451	0	CBLN4
Scaffold_14	9871251	9871650	400	12	43.7254	gene	exon	G07451	0	CBLN4
Scaffold_14	9937401	9937550	150	6	-38.8942	Unknown	Unknown	Unknown	0	NA
Scaffold_14	10066151	10066250	100	14	-26.5239	Unknown	Unknown	Unknown	0	NA
Scaffold_14	10069051	10069150	100	10	22.8866	Unknown	Unknown	Unknown	0	NA
Scaffold_14	10070251	10070400	150	8	21.933	Unknown	Unknown	Unknown	0	NA
Scaffold_14	10070551	10070700	150	8	-21.1132	Unknown	Unknown	Unknown	0	NA
Scaffold_14	10133601	10133750	150	6	-33.2728	Unknown	Unknown	Unknown	0	NA
Scaffold_14	10135901	10136150	250	12	-39.2296	Unknown	Unknown	Unknown	0	NA
Scaffold_14	10136301	10136450	150	10	-22.2938	Unknown	Unknown	Unknown	0	NA
Scaffold_14	10147851	10148150	300	6	-45.142	Unknown	Unknown	Unknown	0	NA
Scaffold_14	10151451	10151600	150	8	-22.4409	Unknown	Unknown	Unknown	0	NA
Scaffold_14	10170001	10170150	150	6	40.2517	Unknown	Unknown	Unknown	0	NA
Scaffold_14	10198301	10198450	150	6	31.4682	Unknown	Unknown	Unknown	0	NA
Scaffold_14	10202901	10203050	150	10	-21.7612	Unknown	Unknown	Unknown	0	NA
Scaffold_14	10228801	10228950	150	12	-15.7914	Unknown	Unknown	Unknown	0	NA
Scaffold_14	10230351	10230600	250	9	23.6942	Unknown	Unknown	Unknown	0	NA
Scaffold_14	10241401	10241550	150	10	24.185	Unknown	Unknown	Unknown	0	NA
Scaffold_14	10252251	10252500	250	8	42.4628	Unknown	Unknown	Unknown	0	NA
Scaffold_14	10253351	10253550	200	7	-33.2668	Unknown	Unknown	Unknown	0	NA
Scaffold_14	10254201	10254300	100	6	-36.7042	Unknown	Unknown	Unknown	0	NA
Scaffold_14	10280851	10281000	150	6	22.2057	Unknown	Unknown	Unknown	0	NA
Scaffold_14	10283451	10283550	100	8	-18.7482	Unknown	Unknown	Unknown	0	NA
Scaffold_14	10290351	10290500	150	12	-29.6365	Unknown	Unknown	Unknown	0	NA
Scaffold_14	10300851	10301000	150	6	28.9374	Unknown	Unknown	Unknown	0	NA
Scaffold_14	10309801	10309950	150	6	-31.6648	Unknown	Unknown	Unknown	0	NA
Scaffold_14	10329901	10330050	150	5	23.7809	Unknown	Unknown	Unknown	0	NA
Scaffold_14	10333201	10333400	200	6	49.3838	Unknown	Unknown	Unknown	0	NA
Scaffold_14	10340501	10340850	350	24	21.0887	gene	downstream	G07459	104	Bmp7
Scaffold_14	10342901	10343000	100	6	28.6148	gene	intron	G07459	0	Bmp7
Scaffold_14	10343151	10343300	150	10	30.181	gene	intron	G07459	0	Bmp7
Scaffold_14	10345001	10345150	150	12	-16.7778	gene	intron	G07459	0	Bmp7
Scaffold_14	10345801	10346100	300	20	-5.63573	gene	exon	G07459	0	Bmp7
Scaffold_14	10346751	10346900	150	10	-30.1318	gene	intron	G07459	0	Bmp7
Scaffold_14	10353601	10353750	150	6	-24.7041	gene	intron	G07459	0	Bmp7
Scaffold_14	10355201	10355350	150	8	-22.901	gene	intron	G07459	0	Bmp7
Scaffold_14	10356401	10356550	150	5	27.9396	gene	intron	G07459	0	Bmp7
Scaffold_14	10357101	10357250	150	8	-23.4528	gene	intron	G07459	0	Bmp7
Scaffold_14	10360951	10361100	150	12	-27.1003	gene	intron	G07459	0	Bmp7
Scaffold_14	10385151	10385250	100	16	-16.9712	gene	intron	G07459	0	Bmp7
Scaffold_14	10510851	10511000	150	6	-36.4749	Unknown	Unknown	Unknown	0	NA
Scaffold_14	10517001	10517300	300	8	-13.7448	Unknown	Unknown	Unknown	0	NA
Scaffold_14	10566001	10566100	100	8	26.6964	Unknown	Unknown	Unknown	0	NA
Scaffold_14	10569001	10569100	100	6	-39.4682	Unknown	Unknown	Unknown	0	NA
Scaffold_14	10593801	10593950	150	10	-20.5598	gene	intron	G07464	0	PMEPA1
Scaffold_14	10608201	10608400	200	12	-35.0049	gene	intron	G07464	0	PMEPA1
Scaffold_14	10640851	10641000	150	6	-30.9858	Unknown	Unknown	Unknown	0	NA
Scaffold_14	10642751	10642850	100	6	-23.7402	Unknown	Unknown	Unknown	0	NA
Scaffold_14	10644101	10644250	150	8	-23.5535	Unknown	Unknown	Unknown	0	NA
Scaffold_14	10645551	10645700	150	8	-28.9105	Unknown	Unknown	Unknown	0	NA
Scaffold_14	10645651	10645950	300	8	29.7079	Unknown	Unknown	Unknown	0	NA
Scaffold_14	10655651	10655850	200	20	-34.5439	Unknown	Unknown	Unknown	0	NA
Scaffold_14	10742501	10742600	100	8	9.19155	Unknown	Unknown	Unknown	0	NA
Scaffold_14	10950751	10950900	150	6	23.3385	Unknown	Unknown	Unknown	0	NA
Scaffold_14	10993751	10993900	150	6	29.4128	gene	exon	G07466	0	ANKRD60
Scaffold_14	11077351	11077450	100	6	31.163	gene	intron	G07469	0	VAPB
Scaffold_14	11169901	11170000	100	13	-25.6376	Unknown	Unknown	Unknown	0	NA
Scaffold_14	11228701	11228800	100	8	30.5071	Unknown	Unknown	Unknown	0	NA
Scaffold_14	11528801	11529050	250	6	28.7181	gene	exon	G07480	0	EDN3
Scaffold_14	11599001	11599150	150	8	23.6913	gene	intron	G07481	0	PHACTR3
Scaffold_14	11611551	11611700	150	6	19.0918	gene	intron	G07481	0	PHACTR3
Scaffold_14	11678951	11679100	150	6	30.0142	gene	intron	G07481	0	PHACTR3
Scaffold_14	11729651	11729800	150	6	31.2215	gene	intron	G07482	0	SYCP2
Scaffold_14	11761051	11761200	150	6	-34.8518	Unknown	Unknown	Unknown	0	NA
Scaffold_14	11972701	11973000	300	6	-51.857	Unknown	Unknown	Unknown	0	NA
Scaffold_14	11989051	11989200	150	6	-27.1976	Unknown	Unknown	Unknown	0	NA
Scaffold_14	12047601	12047700	100	6	-24.6027	Unknown	Unknown	Unknown	0	NA
Scaffold_14	12089201	12089500	300	6	-40.2093	Unknown	Unknown	Unknown	0	NA
Scaffold_14	12107201	12107550	350	24	38.9492	Unknown	Unknown	Unknown	0	NA
Scaffold_14	12190301	12190400	100	8	-27.3802	gene	intron	G07485	0	CDH4
Scaffold_14	12328201	12328350	150	6	-24.962	gene	intron	G07485	0	CDH4
Scaffold_14	12329801	12329900	100	6	-35.5957	gene	intron	G07485	0	CDH4
Scaffold_14	12331051	12331200	150	6	-32.2934	gene	intron	G07485	0	CDH4
Scaffold_14	12339601	12339700	100	6	-30.3466	gene	intron	G07485	0	CDH4
Scaffold_14	12340351	12340550	200	18	-23.0231	gene	intron	G07485	0	CDH4
Scaffold_14	12356601	12356750	150	8	-38.1783	gene	intron	G07485	0	CDH4
Scaffold_14	12402701	12402850	150	6	34.2458	gene	intron	G07485	0	CDH4
Scaffold_14	12433001	12433150	150	6	-31.1045	gene	intron	G07485	0	CDH4
Scaffold_14	12600201	12600350	150	6	44.5981	gene	intron	G07485	0	CDH4
Scaffold_14	12663551	12663650	100	6	-47.3514	Unknown	Unknown	Unknown	0	NA
Scaffold_14	12692301	12692400	100	5	43.626	gene	intron	G07486	0	TAF4
Scaffold_14	12702401	12702650	250	5	-53.9115	gene	intron	G07486	0	TAF4
Scaffold_14	12710151	12710250	100	8	-31.1534	gene	upstream	G07486	-845	TAF4
Scaffold_14	12731301	12731450	150	6	39.9547	gene	intron	G07487	0	Lsm14b
Scaffold_14	12734701	12734800	100	10	28.5461	gene	downstream	G07487	55	Lsm14b
Scaffold_14	12738501	12738700	200	8	27.1174	gene	exon	G07488	0	PSMA7
Scaffold_14	12917251	12917350	100	9	-30.414	gene	intron	G07494	0	LAMA5
Scaffold_14	12919151	12919250	100	11	24.9413	gene	intron	G07494	0	LAMA5
Scaffold_14	12932901	12933050	150	5	37.1307	gene	intron	G07494	0	LAMA5
Scaffold_14	12939451	12939600	150	8	30.6012	gene	intron	G07494	0	LAMA5
Scaffold_14	12953151	12953250	100	6	-22.8591	Unknown	Unknown	Unknown	0	NA
Scaffold_14	12961101	12961300	200	12	-33.9109	Unknown	Unknown	Unknown	0	NA
Scaffold_14	13016901	13017000	100	12	45.171	gene	exon	G07497	0	RBBP8NL
Scaffold_14	13031501	13031650	150	17	-31.4651	Unknown	Unknown	Unknown	0	NA
Scaffold_14	13043601	13043750	150	12	-24.2528	Unknown	Unknown	Unknown	0	NA
Scaffold_14	13045451	13045600	150	6	-31.3755	Unknown	Unknown	Unknown	0	NA
Scaffold_14	13046401	13046550	150	14	21.2164	Unknown	Unknown	Unknown	0	NA
Scaffold_14	13050851	13051000	150	8	-25.9508	Unknown	Unknown	Unknown	0	NA
Scaffold_14	13056251	13056400	150	12	-13.3281	Unknown	Unknown	Unknown	0	NA
Scaffold_14	13057501	13057650	150	10	-36.7658	Unknown	Unknown	Unknown	0	NA
Scaffold_14	13058651	13058800	150	14	-25.6477	Unknown	Unknown	Unknown	0	NA
Scaffold_14	13074801	13074900	100	8	-23.5356	Unknown	Unknown	Unknown	0	NA
Scaffold_14	13086101	13086250	150	18	-31.375	gene	intron	G07498	0	GATA5
Scaffold_14	13108151	13108300	150	6	-39.263	Unknown	Unknown	Unknown	0	NA
Scaffold_14	13152951	13153250	300	12	-33.0245	Unknown	Unknown	Unknown	0	NA
Scaffold_14	13207401	13207500	100	11	-26.2552	Unknown	Unknown	Unknown	0	NA
Scaffold_14	13215701	13215850	150	6	-17.7303	Unknown	Unknown	Unknown	0	NA
Scaffold_14	13217701	13217850	150	6	-32.6746	Unknown	Unknown	Unknown	0	NA
Scaffold_14	13237951	13238100	150	6	-34.0968	Unknown	Unknown	Unknown	0	NA
Scaffold_14	13316301	13316400	100	8	-31.3482	gene	intron	G07500	0	NTSR1
Scaffold_14	13320151	13320300	150	6	-20.6474	gene	intron	G07500	0	NTSR1
Scaffold_14	13424351	13424500	150	6	-24.1577	Unknown	Unknown	Unknown	0	NA
Scaffold_14	13430651	13430800	150	8	-30.6923	Unknown	Unknown	Unknown	0	NA
Scaffold_14	13455001	13455150	150	6	-20.1177	Unknown	Unknown	Unknown	0	NA
Scaffold_14	13457701	13457950	250	6	-32.9837	Unknown	Unknown	Unknown	0	NA
Scaffold_14	13472201	13472400	200	6	-35.7924	gene	exon	G07504	0	DIDO1
Scaffold_14	13472551	13472700	150	8	14.6292	gene	exon	G07504	0	DIDO1
Scaffold_14	13489951	13490100	150	10	-26.0677	gene	intron	G07504	0	DIDO1
Scaffold_14	13641801	13641900	100	10	-35.6951	Unknown	Unknown	Unknown	0	NA
Scaffold_14	14367551	14367700	150	16	-27.5421	Unknown	Unknown	Unknown	0	NA
Scaffold_14	14411751	14411900	150	13	28.7882	Unknown	Unknown	Unknown	0	NA
Scaffold_14	14865001	14865150	150	8	-31.2176	gene	intron	G07538	0	ZBTB46
Scaffold_14	15098201	15098450	250	32	-44.2736	gene	intron	G07548	0	STK35
Scaffold_14	15311301	15311450	150	9	32.6333	gene	downstream	G07566	1518	TCF15
Scaffold_14	15533751	15533850	100	7	22.0012	gene	intron	G07587	0	TM9SF4
Scaffold_14	15599751	15599850	100	8	37.1776	gene	intron	G07592	0	Nol4l
Scaffold_14	15758901	15759000	100	6	-30.3271	gene	exon	G07596	0	Bpifb4
Scaffold_14	16424501	16424600	100	6	-21.1469	Unknown	Unknown	Unknown	0	NA
Scaffold_142	75851	75950	100	8	-20.9365	Unknown	Unknown	Unknown	0	NA
Scaffold_143	28601	28700	100	13	22.0211	gene	intron	G14370	0	Gmip
Scaffold_143	92451	92600	150	6	24.1497	gene	intron	G14372	0	PBX3
Scaffold_15	149651	149800	150	6	-24.2278	Unknown	Unknown	Unknown	0	NA
Scaffold_15	539801	539900	100	8	21.8976	gene	intron	G07650	0	Shank3
Scaffold_15	588501	588600	100	7	21.8209	gene	intron	G07650	0	Shank3
Scaffold_15	666201	666300	100	6	18.5642	gene	exon	G07650	0	Shank3
Scaffold_15	987301	987400	100	17	27.1022	gene	upstream	G07666	-610	NA
Scaffold_15	1038701	1038800	100	5	23.0568	gene	intron	G07668	0	SND1
Scaffold_15	1401451	1401550	100	12	-20.6396	gene	intron	G07677	0	AHCYL2
Scaffold_15	1404651	1404800	150	8	42.3903	gene	intron	G07677	0	AHCYL2
Scaffold_15	1414051	1414150	100	16	36.9821	gene	intron	G07677	0	AHCYL2
Scaffold_15	1527301	1527450	150	7	27.9322	gene	intron	G07680	0	Nrf1
Scaffold_15	1551451	1551600	150	34	-23.4669	gene	intron	G07680	0	Nrf1
Scaffold_15	1581251	1581350	100	8	-26.8316	gene	intron	G07681	0	Ube2h
Scaffold_15	1751701	1751800	100	6	-23.6156	Unknown	Unknown	Unknown	0	NA
Scaffold_15	1850601	1850750	150	6	25.2198	gene	intron	G07696	0	FAM208B
Scaffold_15	1854001	1854100	100	7	28.6562	gene	intron	G07696	0	FAM208B
Scaffold_15	1864351	1864450	100	6	36.4525	gene	exon	G07696	0	FAM208B
Scaffold_15	1881801	1881900	100	23	-26.3953	Unknown	Unknown	Unknown	0	NA
Scaffold_15	1904601	1904850	250	19	-43.8981	gene	upstream	G07698	-389	CCM1
Scaffold_15	2013701	2013900	200	8	33.0919	gene	intron	G07703	0	COL7A1
Scaffold_15	2499901	2500050	150	6	-23.7569	gene	intron	G07706	0	EXOC4
Scaffold_15	2502001	2502100	100	8	-17.0526	gene	intron	G07706	0	EXOC4
Scaffold_15	2532751	2532900	150	10	-16.8667	gene	intron	G07706	0	EXOC4
Scaffold_15	3195251	3195350	100	6	-21.2038	Unknown	Unknown	Unknown	0	NA
Scaffold_15	3573701	3573850	150	6	-29.6249	Unknown	Unknown	Unknown	0	NA
Scaffold_15	3915051	3915200	150	8	-42.5371	Unknown	Unknown	Unknown	0	NA
Scaffold_15	3942001	3942100	100	5	-28.7081	Unknown	Unknown	Unknown	0	NA
Scaffold_15	3960051	3960150	100	6	-30.1432	Unknown	Unknown	Unknown	0	NA
Scaffold_15	3967101	3967200	100	16	-17.2941	Unknown	Unknown	Unknown	0	NA
Scaffold_15	4081651	4081750	100	6	-28.1065	gene	exon	G07710	0	NA
Scaffold_15	4113501	4113600	100	6	-22.4439	gene	intron	G07712	0	PFKFB3
Scaffold_15	4119251	4119350	100	16	-31.1873	gene	intron	G07712	0	PFKFB3
Scaffold_15	4174651	4174800	150	6	26.7016	Unknown	Unknown	Unknown	0	NA
Scaffold_15	4279251	4279600	350	8	-26.7827	Unknown	Unknown	Unknown	0	NA
Scaffold_15	4287801	4287900	100	6	-33.3941	Unknown	Unknown	Unknown	0	NA
Scaffold_15	4336051	4336450	400	5	18.6492	Unknown	Unknown	Unknown	0	NA
Scaffold_15	6661701	6661800	100	6	32.1317	gene	intron	G07723	0	USP6NL
Scaffold_15	6748601	6748700	100	8	-33.7695	gene	intron	G07725	0	Proser2
Scaffold_15	6765601	6765700	100	6	-19.3311	gene	intron	G07726	0	UPF2
Scaffold_15	6983601	6983700	100	8	-26.1869	gene	intron	G07731	0	Camk1d
Scaffold_15	7295651	7295950	300	8	27.0195	gene	intron	G07735	0	PHYH
Scaffold_15	7319051	7319200	150	5	29.2999	gene	intron	G07736	0	SEPHS1
Scaffold_15	7434951	7435100	150	18	-19.3525	gene	intron	G07739	0	Frmd4a
Scaffold_15	7463001	7463350	350	30	-28.05	gene	intron	G07739	0	Frmd4a
Scaffold_15	7470501	7470600	100	14	-22.3532	gene	intron	G07739	0	Frmd4a
Scaffold_15	7472951	7473050	100	6	-25.0845	gene	intron	G07739	0	Frmd4a
Scaffold_15	7516001	7516150	150	12	-21.7195	gene	intron	G07739	0	Frmd4a
Scaffold_15	7520001	7520100	100	8	-24.9579	gene	intron	G07739	0	Frmd4a
Scaffold_15	7523401	7523550	150	6	-52.443	gene	intron	G07739	0	Frmd4a
Scaffold_15	7524351	7524650	300	8	-33.0734	gene	intron	G07739	0	Frmd4a
Scaffold_15	7562401	7562500	100	5	43.921	gene	intron	G07739	0	Frmd4a
Scaffold_15	7613401	7613500	100	8	24.1745	gene	intron	G07739	0	Frmd4a
Scaffold_15	7625501	7625600	100	6	26.0406	gene	intron	G07739	0	Frmd4a
Scaffold_15	7757551	7757700	150	6	24.9283	Unknown	Unknown	Unknown	0	NA
Scaffold_15	7781501	7781800	300	6	-48.7762	Unknown	Unknown	Unknown	0	NA
Scaffold_15	7786801	7786900	100	6	-30.098	Unknown	Unknown	Unknown	0	NA
Scaffold_15	7811851	7812000	150	12	-30.7612	Unknown	Unknown	Unknown	0	NA
Scaffold_15	7827951	7828100	150	6	-36.0551	Unknown	Unknown	Unknown	0	NA
Scaffold_15	7859001	7859100	100	6	-22.5943	gene	exon	G07740	0	FAM107B
Scaffold_15	7860951	7861100	150	6	-28.3275	gene	intron	G07740	0	FAM107B
Scaffold_15	7863151	7863300	150	6	-25.1437	gene	intron	G07740	0	FAM107B
Scaffold_15	7877951	7878050	100	5	-28.1154	gene	intron	G07740	0	FAM107B
Scaffold_15	7890551	7890650	100	10	-21.8875	gene	intron	G07740	0	FAM107B
Scaffold_15	7897501	7897650	150	12	-20.2797	gene	intron	G07740	0	FAM107B
Scaffold_15	7901801	7901950	150	6	-27.2981	gene	intron	G07740	0	FAM107B
Scaffold_15	7908051	7908150	100	6	-36.3175	gene	intron	G07740	0	FAM107B
Scaffold_15	7990551	7990650	100	10	-22.9188	Unknown	Unknown	Unknown	0	NA
Scaffold_15	7996201	7996300	100	8	-26.0169	Unknown	Unknown	Unknown	0	NA
Scaffold_15	8005951	8006050	100	8	-36.4194	gene	intron	G07742	0	HSPA14
Scaffold_15	8041101	8041250	150	16	-23.2721	gene	intron	G07744	0	DCLRE1C
Scaffold_15	8052351	8052500	150	8	-32.5477	gene	downstream	G07745	340	MEIG1
Scaffold_15	13484101	13484250	150	8	17.2393	gene	intron	G07763	0	CCDC146
Scaffold_15	14357251	14357400	150	8	26.0429	gene	intron	G07774	0	LHFPL3
Scaffold_15	14719801	14719900	100	6	25.3361	gene	intron	G07776	0	SRPK2
Scaffold_15	15034901	15035300	400	18	-25.2063	Unknown	Unknown	Unknown	0	NA
Scaffold_15	16901601	16902050	450	6	-60.4573	gene	intron	G07809	0	Celsr1
Scaffold_15	18758701	18758800	100	6	36.5109	Unknown	Unknown	Unknown	0	NA
Scaffold_15	22079801	22079950	150	6	-27.1226	gene	downstream	G07828	1530	HDAC10
Scaffold_15	22592101	22592250	150	6	-24.0344	Unknown	Unknown	Unknown	0	NA
Scaffold_15	22671301	22671450	150	6	-20.9815	gene	downstream	G07833	1412	ZNF800
Scaffold_15	24382951	24383050	100	5	-26.7292	gene	exon	G07845	0	Atp6ap1
Scaffold_15	24492651	24492750	100	6	-27.9662	Unknown	Unknown	Unknown	0	NA
Scaffold_15	26489601	26489700	100	6	-22.2915	Unknown	Unknown	Unknown	0	NA
Scaffold_15	27696451	27696550	100	9	-23.7196	gene	downstream	G07874	616	CAV1
Scaffold_15	27874301	27874450	150	6	-38.1808	Unknown	Unknown	Unknown	0	NA
Scaffold_15	29134351	29134450	100	6	-25.6424	Unknown	Unknown	Unknown	0	NA
Scaffold_15	29849801	29849900	100	8	-24.7264	Unknown	Unknown	Unknown	0	NA
Scaffold_15	30052451	30052550	100	6	25.8752	gene	intron	G07887	0	Dock4
Scaffold_15	30199751	30199900	150	6	-30.8985	gene	intron	G07888	0	IMMP2L
Scaffold_15	30201251	30201400	150	8	-21.2931	gene	intron	G07888	0	IMMP2L
Scaffold_15	30296301	30296450	150	8	-38.7011	gene	intron	G07888	0	IMMP2L
Scaffold_15	30445401	30445550	150	6	-35.904	gene	intron	G07888	0	IMMP2L
Scaffold_15	30621851	30622000	150	6	-27.8564	Unknown	Unknown	Unknown	0	NA
Scaffold_15	30679651	30679950	300	5	-62.796	Unknown	Unknown	Unknown	0	NA
Scaffold_15	30873251	30873350	100	9	-25.8532	Unknown	Unknown	Unknown	0	NA
Scaffold_15	31442351	31442650	300	6	-39.9097	Unknown	Unknown	Unknown	0	NA
Scaffold_15	31750451	31750600	150	8	25.4378	gene	intron	G07894	0	CNTN1
Scaffold_15	31750801	31751050	250	8	20.1125	gene	intron	G07894	0	CNTN1
Scaffold_15	31918601	31918700	100	6	-35.4434	Unknown	Unknown	Unknown	0	NA
Scaffold_15	32599001	32599100	100	6	21.8836	gene	intron	G07900	0	PRICKLE1
Scaffold_15	32675251	32675500	250	8	-41.7834	Unknown	Unknown	Unknown	0	NA
Scaffold_15	32706051	32706150	100	6	-29.9427	Unknown	Unknown	Unknown	0	NA
Scaffold_15	32769151	32769250	100	8	-26.629	Unknown	Unknown	Unknown	0	NA
Scaffold_15	32876501	32876800	300	8	41.1069	gene	intron	G07901	0	Adamts20
Scaffold_15	32933051	32933150	100	6	-24.396	gene	intron	G07901	0	Adamts20
Scaffold_15	32970851	32970950	100	6	-33.3304	Unknown	Unknown	Unknown	0	NA
Scaffold_15	32990951	32991050	100	6	30.546	gene	downstream	G07902	541	PUS7L
Scaffold_15	32997351	32997450	100	6	-35.8107	gene	exon	G07902	0	PUS7L
Scaffold_15	33004351	33004500	150	6	-29.1529	gene	intron	G07902	0	PUS7L
Scaffold_15	33056601	33056750	150	6	29.7516	gene	intron	G07905	0	Tmem117
Scaffold_15	33299101	33299250	150	5	-28.6016	Unknown	Unknown	Unknown	0	NA
Scaffold_15	33378451	33378950	500	8	49.5121	gene	intron	G07906	0	NEL
Scaffold_15	33384351	33384750	400	10	17.1396	gene	intron	G07906	0	NEL
Scaffold_15	33425251	33425400	150	5	43.7582	gene	intron	G07906	0	NEL
Scaffold_15	33512351	33512450	100	6	39.5442	gene	intron	G07908	0	DBX2
Scaffold_15	33569701	33569850	150	14	-23.5169	gene	upstream	G07909	-1616	ANO6
Scaffold_15	33899051	33899350	300	6	34.725	Unknown	Unknown	Unknown	0	NA
Scaffold_15	33899851	33900000	150	10	27.9343	Unknown	Unknown	Unknown	0	NA
Scaffold_15	37265801	37266000	200	6	-46.2275	gene	intron	G07936	0	LEMD3
Scaffold_15	37840001	37840250	250	8	-29.8981	gene	intron	G07941	0	GRIP1
Scaffold_15	37860701	37860800	100	6	23.8203	gene	intron	G07941	0	GRIP1
Scaffold_15	37873701	37873850	150	8	-23.2478	gene	intron	G07941	0	GRIP1
Scaffold_15	37879601	37879750	150	6	26.3466	gene	intron	G07941	0	GRIP1
Scaffold_15	38889851	38889950	100	10	-23.9665	gene	downstream	G07955	1809	CCT2
Scaffold_15	39027601	39027700	100	6	-21.2984	Unknown	Unknown	Unknown	0	NA
Scaffold_15	39033501	39034000	500	15	26.0989	Unknown	Unknown	Unknown	0	NA
Scaffold_15	39139751	39139850	100	5	32.3124	gene	intron	G07961	0	CNOT2
Scaffold_15	39218151	39218300	150	6	50.264	gene	intron	G07962	0	KCNMB4
Scaffold_15	39693101	39693200	100	8	-43.1202	gene	intron	G07966	0	lgr5
Scaffold_15	39894751	39894850	100	6	31.8489	gene	upstream	G07971	-1932	TPH2
Scaffold_15	40003501	40003650	150	6	-23.2692	Unknown	Unknown	Unknown	0	NA
Scaffold_15	40037851	40038050	200	6	-38.952	Unknown	Unknown	Unknown	0	NA
Scaffold_15	40038651	40038950	300	8	-36.2612	Unknown	Unknown	Unknown	0	NA
Scaffold_15	40041501	40041650	150	8	-28.0626	Unknown	Unknown	Unknown	0	NA
Scaffold_15	40057901	40058250	350	8	-20.3367	Unknown	Unknown	Unknown	0	NA
Scaffold_15	40291251	40291650	400	8	-42.4029	Unknown	Unknown	Unknown	0	NA
Scaffold_15	40810501	40810650	150	6	27.264	Unknown	Unknown	Unknown	0	NA
Scaffold_15	41005851	41006000	150	6	-40.2552	Unknown	Unknown	Unknown	0	NA
Scaffold_15	41038551	41038700	150	6	-56.6795	Unknown	Unknown	Unknown	0	NA
Scaffold_15	41077601	41077750	150	6	-36.8941	gene	intron	G07972	0	KCNC2
Scaffold_15	41105401	41105550	150	6	-43.04	gene	intron	G07972	0	KCNC2
Scaffold_15	41120301	41120500	200	8	-38.2455	gene	intron	G07972	0	KCNC2
Scaffold_15	41241901	41242050	150	11	23.1464	gene	intron	G07976	0	GLIPR1
Scaffold_15	41262351	41262500	150	12	-21.5408	Unknown	Unknown	Unknown	0	NA
Scaffold_15	41335151	41335300	150	8	-54.0879	Unknown	Unknown	Unknown	0	NA
Scaffold_15	41363601	41363850	250	10	42.0626	Unknown	Unknown	Unknown	0	NA
Scaffold_15	41383451	41383600	150	6	-28.3829	gene	intron	G07979	0	NAP1L1
Scaffold_15	41461551	41461700	150	22	20.1135	Unknown	Unknown	Unknown	0	NA
Scaffold_15	41462251	41462400	150	10	-31.1503	Unknown	Unknown	Unknown	0	NA
Scaffold_15	41533301	41533650	350	8	35.9346	gene	intron	G07981	0	OSBPL8
Scaffold_15	41586601	41586950	350	6	-36.6457	Unknown	Unknown	Unknown	0	NA
Scaffold_15	41621551	41621650	100	5	28.7014	Unknown	Unknown	Unknown	0	NA
Scaffold_15	41625901	41626000	100	8	23.6409	Unknown	Unknown	Unknown	0	NA
Scaffold_15	41639751	41639900	150	10	30.3179	gene	intron	G07982	0	ZDHHC17
Scaffold_15	41864701	41864800	100	8	-23.499	Unknown	Unknown	Unknown	0	NA
Scaffold_15	43676251	43676500	250	7	46.5711	Unknown	Unknown	Unknown	0	NA
Scaffold_15	43677651	43677850	200	10	-45.4753	Unknown	Unknown	Unknown	0	NA
Scaffold_15	43729501	43729600	100	6	-44.3867	gene	intron	G07995	0	ACSS3
Scaffold_15	44109701	44109850	150	14	14.5672	gene	intron	G08012	0	SHISA9
Scaffold_15	44116951	44117200	250	32	42.3073	Unknown	Unknown	Unknown	0	NA
Scaffold_15	44125151	44125250	100	16	-16.1645	gene	upstream	G08013	-777	NA
Scaffold_15	44324101	44324250	150	6	27.5389	gene	intron	G08024	0	TCF20
Scaffold_15	44334401	44334550	150	22	-27.2951	Unknown	Unknown	Unknown	0	NA
Scaffold_15	44361201	44361350	150	6	-23.7155	Unknown	Unknown	Unknown	0	NA
Scaffold_15	44363651	44363750	100	10	-21.5724	Unknown	Unknown	Unknown	0	NA
Scaffold_15	44364201	44364300	100	6	-32.1754	Unknown	Unknown	Unknown	0	NA
Scaffold_15	44368401	44368500	100	10	-26.0627	gene	upstream	G08026	-1905	Socs1
Scaffold_15	44369751	44369850	100	12	-25.6193	gene	upstream	G08026	-555	Socs1
Scaffold_15	44405201	44405500	300	6	38.7341	gene	downstream	G08029	344	POLDIP3
Scaffold_15	44413251	44413450	200	7	37.9485	gene	intron	G08029	0	POLDIP3
Scaffold_15	44432601	44432950	350	10	-28.7936	gene	intron	G08030	0	Hspa12a
Scaffold_15	45011751	45011900	150	8	-17.25	gene	intron	G08039	0	GRIN2B
Scaffold_15	45053951	45054100	150	10	-24.5841	gene	intron	G08039	0	GRIN2B
Scaffold_15	45127451	45127550	100	6	-22.5948	gene	intron	G08039	0	GRIN2B
Scaffold_15	45159451	45159600	150	6	-19.1167	Unknown	Unknown	Unknown	0	NA
Scaffold_15	45656051	45656150	100	6	21.8175	gene	intron	G08079	0	ARHGDIB
Scaffold_15	45744451	45744550	100	6	27.6375	gene	intron	G08084	0	WDR91
Scaffold_15	45752451	45752550	100	5	32.6974	gene	intron	G08085	0	STRA8
Scaffold_15	47136251	47136600	350	8	28.4468	Unknown	Unknown	Unknown	0	NA
Scaffold_15	48090851	48091000	150	6	22.012	Unknown	Unknown	Unknown	0	NA
Scaffold_15	48135751	48135900	150	8	-28.7476	gene	intron	G08116	0	Ntn4
Scaffold_15	48325851	48326000	150	9	37.8893	gene	intron	G08121	0	VEZT
Scaffold_15	48563751	48563850	100	8	27.828	gene	intron	G08125	0	TMCC3
Scaffold_15	48593951	48594100	150	6	-24.8901	gene	intron	G08125	0	TMCC3
Scaffold_15	48601451	48601750	300	6	-36.2511	gene	intron	G08125	0	TMCC3
Scaffold_15	48602151	48602300	150	6	-26.1764	gene	exon	G08125	0	TMCC3
Scaffold_15	48606001	48606150	150	12	-23.091	gene	intron	G08125	0	TMCC3
Scaffold_15	48630051	48630200	150	6	-21.0199	gene	intron	G08125	0	TMCC3
Scaffold_15	48632051	48632150	100	6	-25.6423	gene	intron	G08125	0	TMCC3
Scaffold_15	48632451	48632600	150	12	-42.5977	gene	intron	G08125	0	TMCC3
Scaffold_15	48681851	48682000	150	10	-24.008	gene	exon	G08126	0	Cep83
Scaffold_15	49112051	49112200	150	8	34.6969	Unknown	Unknown	Unknown	0	NA
Scaffold_15	49144901	49145050	150	11	35.0728	Unknown	Unknown	Unknown	0	NA
Scaffold_15	49147701	49148050	350	9	19.451	Unknown	Unknown	Unknown	0	NA
Scaffold_15	49150451	49150600	150	8	19.2371	Unknown	Unknown	Unknown	0	NA
Scaffold_15	49177901	49178050	150	6	-31.8333	gene	intron	G08132	0	EEA1
Scaffold_15	52170951	52171100	150	23	-24.2841	Unknown	Unknown	Unknown	0	NA
Scaffold_15	55296901	55297000	100	18	21.7189	gene	intron	G08175	0	mief1
Scaffold_15	55350751	55350850	100	10	-22.4099	gene	exon	G08178	0	Tab1
Scaffold_15	55422851	55422950	100	16	-35.8341	gene	exon	G08181	0	PDGFB
Scaffold_15	55512601	55512700	100	24	20.6742	gene	downstream	G08188	682	GTPBP1
Scaffold_15	55524351	55524450	100	12	18.6394	gene	intron	G08188	0	GTPBP1
Scaffold_15	55542651	55542800	150	10	-32.5489	gene	downstream	G08191	1406	Cby1
Scaffold_15	55670451	55670550	100	6	-32.2604	gene	intron	G08197	0	TMEM184B
Scaffold_15	55703251	55703350	100	10	-18.1649	gene	intron	G08200	0	Baiap2l2
Scaffold_15	55725201	55725350	150	8	-42.7857	gene	exon	G08202	0	Pick1
Scaffold_15	55810301	55810400	100	6	26.1885	gene	downstream	G08208	1157	Ankrd54
Scaffold_15	55825551	55825700	150	7	-39.4866	gene	intron	G08212	0	GCAT
Scaffold_15	55835651	55835900	250	12	-32.8165	gene	exon	G08214	0	TRIOBP
Scaffold_15	55836801	55836950	150	6	-32.2854	gene	intron	G08214	0	TRIOBP
Scaffold_15	55837651	55838200	550	24	-18.4791	gene	intron	G08214	0	TRIOBP
Scaffold_15	55848151	55848300	150	8	-24.7426	gene	exon	G08214	0	TRIOBP
Scaffold_15	55852301	55852950	650	36	-45.7995	gene	downstream	G08215	535	NOL12
Scaffold_15	55853251	55853350	100	6	-39.6977	gene	downstream	G08215	1210	NOL12
Scaffold_15	55854201	55854600	400	16	-33.8066	gene	exon	G08215	0	NOL12
Scaffold_15	55917801	55917900	100	10	20.0849	Unknown	Unknown	Unknown	0	NA
Scaffold_15	55919851	55920000	150	6	-30.2781	Unknown	Unknown	Unknown	0	NA
Scaffold_15	56191801	56191900	100	5	32.2173	gene	exon	G08232	0	TMPRSS6
Scaffold_15	56200501	56200650	150	10	-18.9318	gene	exon	G08233	0	KCTD17
Scaffold_15	56210651	56211300	650	43	11.1348	gene	exon	G08234	0	MPST
Scaffold_15	56217501	56217650	150	6	25.2269	gene	exon	G08235	0	TST
Scaffold_15	56224301	56224400	100	6	22.5627	gene	exon	G08236	0	Tex33
Scaffold_15	56241951	56242050	100	6	38.0542	gene	exon	G08237	0	CSF2RB
Scaffold_15	56370201	56370350	150	6	-24.7022	gene	intron	G08242	0	CACNG2
Scaffold_15	56374801	56375100	300	10	-20.2585	gene	intron	G08242	0	CACNG2
Scaffold_15	56415901	56416000	100	10	22.4265	gene	intron	G08243	0	EIF3D
Scaffold_15	56540251	56540350	100	6	27.6646	gene	intron	G08247	0	Rbfox2
Scaffold_15	56555351	56555600	250	10	43.8798	gene	intron	G08247	0	Rbfox2
Scaffold_15	56623501	56623600	100	5	23.3599	gene	intron	G08247	0	Rbfox2
Scaffold_15	56637051	56637150	100	9	36.4022	gene	intron	G08247	0	Rbfox2
Scaffold_15	56778101	56778250	150	6	-17.6838	Unknown	Unknown	Unknown	0	NA
Scaffold_15	56784051	56784200	150	6	-31.6151	Unknown	Unknown	Unknown	0	NA
Scaffold_15	56791751	56791900	150	6	-25.7897	Unknown	Unknown	Unknown	0	NA
Scaffold_15	56816351	56816450	100	6	-24.233	gene	intron	G08250	0	MCM5
Scaffold_15	57058301	57058450	150	6	-29.1286	Unknown	Unknown	Unknown	0	NA
Scaffold_15	58621201	58621350	150	8	-22.8794	gene	downstream	G08271	838	POLR3B
Scaffold_15	58731901	58732050	150	6	-27.2477	gene	downstream	G08273	309	Ckap4
Scaffold_15	58733001	58733100	100	6	-39.9949	gene	downstream	G08273	1384	Ckap4
Scaffold_15	58744351	58744500	150	8	-30.7588	Unknown	Unknown	Unknown	0	NA
Scaffold_15	58749651	58749800	150	12	-31.9814	Unknown	Unknown	Unknown	0	NA
Scaffold_15	58843701	58843850	150	6	32.9984	Unknown	Unknown	Unknown	0	NA
Scaffold_15	59027751	59027950	200	9	-57.9186	Unknown	Unknown	Unknown	0	NA
Scaffold_15	59028101	59028300	200	11	-31.6582	Unknown	Unknown	Unknown	0	NA
Scaffold_15	59124701	59124850	150	6	-11.7989	gene	upstream	G08276	-1212	KIAA1033
Scaffold_15	59133751	59133900	150	5	-48.4243	gene	intron	G08277	0	ALDH1L2
Scaffold_15	59244601	59244750	150	6	43.171	gene	intron	G08280	0	CHST11
Scaffold_15	59251751	59251900	150	6	-29.3613	gene	intron	G08280	0	CHST11
Scaffold_15	59266301	59266450	150	8	-18.239	gene	intron	G08280	0	CHST11
Scaffold_15	59269901	59270050	150	6	-34.0209	gene	intron	G08280	0	CHST11
Scaffold_15	61520501	61520650	150	8	-14.9676	Unknown	Unknown	Unknown	0	NA
Scaffold_15	61565251	61565400	150	10	-25.2048	gene	intron	G08315	0	AKR1D1
Scaffold_15	61861351	61861450	100	10	31.5266	gene	intron	G08324	0	DENND2A
Scaffold_15	61864451	61864550	100	6	28.773	gene	intron	G08324	0	DENND2A
Scaffold_15	61887501	61887600	100	6	32.2266	gene	exon	G08324	0	DENND2A
Scaffold_15	62036101	62036200	100	8	-33.0622	gene	intron	G08329	0	Mrps33
Scaffold_15	62043901	62044050	150	14	-24.0104	gene	exon	G08329	0	Mrps33
Scaffold_15	62082701	62082850	150	6	-22.1075	gene	intron	G08330	0	TMEM178B
Scaffold_15	62083851	62084000	150	6	-19.7057	gene	intron	G08330	0	TMEM178B
Scaffold_15	62171551	62171850	300	14	-23.1903	gene	intron	G08330	0	TMEM178B
Scaffold_15	62185351	62185450	100	6	-32.8296	gene	intron	G08330	0	TMEM178B
Scaffold_15	62188451	62188600	150	12	-17.1365	gene	intron	G08330	0	TMEM178B
Scaffold_15	62265701	62265850	150	6	-21.0219	gene	intron	G08330	0	TMEM178B
Scaffold_15	62457851	62457950	100	6	-19.6342	Unknown	Unknown	Unknown	0	NA
Scaffold_15	62580551	62580700	150	6	-32.2076	gene	intron	G08335	0	DGKI
Scaffold_15	64250301	64250400	100	6	18.7856	gene	exon	G08347	0	BICD1
Scaffold_15	64749901	64750000	100	8	-23.4816	gene	intron	G08354	0	IPO8
Scaffold_15	65353201	65353350	150	14	24.3701	gene	intron	G08364	0	SLC6A13
Scaffold_15	65370751	65370900	150	14	-21.3533	gene	upstream	G08364	-1608	SLC6A13
Scaffold_15	65470851	65471000	150	6	27.0904	gene	intron	G08367	0	B4GALNT3
Scaffold_15	65472001	65472100	100	9	25.9675	gene	intron	G08367	0	B4GALNT3
Scaffold_15	65579751	65579950	200	6	-33.4224	Unknown	Unknown	Unknown	0	NA
Scaffold_15	65595351	65595500	150	6	25.5489	gene	intron	G08369	0	WNK1
Scaffold_15	65599301	65599650	350	8	29.3202	gene	intron	G08369	0	WNK1
Scaffold_15	65676901	65677150	250	12	-18.9096	gene	intron	G08369	0	WNK1
Scaffold_15	65712101	65712200	100	6	18.726	gene	intron	G08371	0	ERC1
Scaffold_15	66060801	66060950	150	12	-16.4047	gene	downstream	G08372	1283	Fbxl14
Scaffold_15	66063801	66063950	150	10	-29.4087	gene	exon	G08372	0	Fbxl14
Scaffold_15	66218501	66218600	100	12	19.6137	gene	intron	G08375	0	CACNA2D4
Scaffold_15	66241051	66241150	100	6	28.5977	gene	intron	G08375	0	CACNA2D4
Scaffold_15	66921801	66921900	100	8	27.515	gene	intron	G08382	0	CECR2
Scaffold_15	66958701	66958800	100	6	34.5405	gene	intron	G08382	0	CECR2
Scaffold_15	66960751	66960900	150	6	26.5304	gene	intron	G08382	0	CECR2
Scaffold_15	70023001	70023150	150	6	30.566	gene	intron	G08431	0	PLEKHA5
Scaffold_15	70053051	70053150	100	8	20.4265	gene	intron	G08431	0	PLEKHA5
Scaffold_15	70280601	70280700	100	11	42.2853	Unknown	Unknown	Unknown	0	NA
Scaffold_15	70414151	70414550	400	6	-36.6105	Unknown	Unknown	Unknown	0	NA
Scaffold_15	70482401	70482500	100	6	-20.0944	Unknown	Unknown	Unknown	0	NA
Scaffold_15	70504151	70504450	300	6	-40.0481	Unknown	Unknown	Unknown	0	NA
Scaffold_15	74721001	74721150	150	8	-26.2788	gene	downstream	G08470	1136	ARHGAP8
Scaffold_15	74893651	74893800	150	8	40.3849	gene	intron	G08471	0	prr5
Scaffold_15	75148501	75148650	150	8	-29.8302	Unknown	Unknown	Unknown	0	NA
Scaffold_15	75155451	75155600	150	6	-35.7361	Unknown	Unknown	Unknown	0	NA
Scaffold_15	75516801	75516950	150	8	25.4449	gene	intron	G08473	0	Parvg
Scaffold_15	75618051	75618300	250	8	32.8563	gene	downstream	G08476	1615	SAMM50
Scaffold_15	75722601	75722700	100	11	24.2613	Unknown	Unknown	Unknown	0	NA
Scaffold_15	75732101	75732250	150	6	22.3223	Unknown	Unknown	Unknown	0	NA
Scaffold_15	75753801	75754100	300	5	37.046	Unknown	Unknown	Unknown	0	NA
Scaffold_15	77864051	77864200	150	10	15.7438	Unknown	Unknown	Unknown	0	NA
Scaffold_15	78577551	78577650	100	6	31.6717	Unknown	Unknown	Unknown	0	NA
Scaffold_15	79164551	79164700	150	6	25.8422	Unknown	Unknown	Unknown	0	NA
Scaffold_15	79758151	79758250	100	6	28.576	gene	exon	G08523	0	ZNF436
Scaffold_15	80408651	80408800	150	12	19.589	Unknown	Unknown	Unknown	0	NA
Scaffold_15	80676651	80676800	150	6	25.4596	Unknown	Unknown	Unknown	0	NA
Scaffold_15	80722051	80722200	150	6	25.481	Unknown	Unknown	Unknown	0	NA
Scaffold_15	80723651	80723800	150	6	19.9914	gene	upstream	G08529	-1514	NRIP1
Scaffold_15	80929301	80929400	100	10	21.6981	Unknown	Unknown	Unknown	0	NA
Scaffold_15	81123901	81124050	150	6	26.8322	gene	intron	G08532	0	Abcc1
Scaffold_15	81138951	81139050	100	8	-19.3415	gene	intron	G08532	0	Abcc1
Scaffold_15	81182851	81182950	100	8	-29.2395	Unknown	Unknown	Unknown	0	NA
Scaffold_15	81273801	81273950	150	6	-27.9197	Unknown	Unknown	Unknown	0	NA
Scaffold_15	81894451	81894600	150	6	26.1903	Unknown	Unknown	Unknown	0	NA
Scaffold_15	82225351	82225600	250	35	-31.609	Unknown	Unknown	Unknown	0	NA
Scaffold_15	82784201	82784350	150	6	-23.9348	Unknown	Unknown	Unknown	0	NA
Scaffold_15	82899401	82899550	150	6	-35.5984	Unknown	Unknown	Unknown	0	NA
Scaffold_15	82905001	82905400	400	12	-24.7785	Unknown	Unknown	Unknown	0	NA
Scaffold_15	82932751	82933050	300	6	39.6565	Unknown	Unknown	Unknown	0	NA
Scaffold_15	82934951	82935100	150	6	15.9747	Unknown	Unknown	Unknown	0	NA
Scaffold_15	83051451	83051650	200	6	48.76	Unknown	Unknown	Unknown	0	NA
Scaffold_15	83276951	83277100	150	6	30.4006	Unknown	Unknown	Unknown	0	NA
Scaffold_15	83345451	83345600	150	6	-31.0102	Unknown	Unknown	Unknown	0	NA
Scaffold_15	83346501	83346800	300	6	-37.0203	Unknown	Unknown	Unknown	0	NA
Scaffold_15	83602351	83602450	100	6	-27.025	Unknown	Unknown	Unknown	0	NA
Scaffold_15	83614251	83614400	150	6	-49.6178	Unknown	Unknown	Unknown	0	NA
Scaffold_15	83665601	83665750	150	6	-31.8975	gene	downstream	G08534	445	Itpripl1
Scaffold_15	83759901	83760000	100	5	-29.0357	Unknown	Unknown	Unknown	0	NA
Scaffold_15	85042051	85042150	100	6	46.1099	Unknown	Unknown	Unknown	0	NA
Scaffold_15	85049051	85049200	150	10	-53.5673	Unknown	Unknown	Unknown	0	NA
Scaffold_15	85126901	85127050	150	8	18.9662	Unknown	Unknown	Unknown	0	NA
Scaffold_15	85256001	85256150	150	6	-40.8332	Unknown	Unknown	Unknown	0	NA
Scaffold_15	85277051	85277200	150	8	25.858	Unknown	Unknown	Unknown	0	NA
Scaffold_15	85287851	85288000	150	6	-56.1455	Unknown	Unknown	Unknown	0	NA
Scaffold_15	85320401	85320550	150	7	20.4762	Unknown	Unknown	Unknown	0	NA
Scaffold_15	85324751	85324900	150	6	26.6505	Unknown	Unknown	Unknown	0	NA
Scaffold_15	85344001	85344150	150	6	-23.8408	Unknown	Unknown	Unknown	0	NA
Scaffold_15	85467701	85468050	350	6	-44.1187	Unknown	Unknown	Unknown	0	NA
Scaffold_15	85494951	85495200	250	6	-48.9109	Unknown	Unknown	Unknown	0	NA
Scaffold_15	85584751	85584850	100	6	-28.8354	Unknown	Unknown	Unknown	0	NA
Scaffold_15	85623051	85623250	200	6	-45.2987	Unknown	Unknown	Unknown	0	NA
Scaffold_15	86678251	86678400	150	5	-37.5217	Unknown	Unknown	Unknown	0	NA
Scaffold_15	86903601	86903700	100	8	-28.1106	Unknown	Unknown	Unknown	0	NA
Scaffold_15	91952851	91952950	100	8	-16.6412	gene	intron	G08598	0	Myh6
Scaffold_15	91968901	91969200	300	6	-37.5583	gene	exon	G08598	0	Myh6
Scaffold_15	94395601	94395700	100	10	-25.9133	gene	intron	G08616	0	ABI3BP
Scaffold_15	95696651	95696800	150	6	22.5239	Unknown	Unknown	Unknown	0	NA
Scaffold_15	95751501	95751750	250	12	32.6064	Unknown	Unknown	Unknown	0	NA
Scaffold_15	95752851	95753100	250	10	43.1035	Unknown	Unknown	Unknown	0	NA
Scaffold_15	95754351	95754500	150	14	34.296	gene	upstream	G08637	-1061	ATP1B1
Scaffold_15	96061951	96062600	650	12	-30.3135	Unknown	Unknown	Unknown	0	NA
Scaffold_15	96152151	96152500	350	10	-27.0815	gene	exon	G08650	0	NEPRO
Scaffold_15	96182501	96182600	100	6	24.1733	Unknown	Unknown	Unknown	0	NA
Scaffold_15	97262951	97263050	100	6	-26.5714	Unknown	Unknown	Unknown	0	NA
Scaffold_15	97309551	97309650	100	6	-19.2833	Unknown	Unknown	Unknown	0	NA
Scaffold_15	97414151	97414300	150	8	-18.4865	Unknown	Unknown	Unknown	0	NA
Scaffold_15	97752501	97752600	100	8	-21.2698	Unknown	Unknown	Unknown	0	NA
Scaffold_15	97892301	97892450	150	6	-35.4224	Unknown	Unknown	Unknown	0	NA
Scaffold_15	97904251	97904550	300	14	-31.8383	Unknown	Unknown	Unknown	0	NA
Scaffold_15	97929651	97930000	350	6	-38.4053	Unknown	Unknown	Unknown	0	NA
Scaffold_15	97930401	97930650	250	6	-53.2244	Unknown	Unknown	Unknown	0	NA
Scaffold_15	97943151	97943300	150	10	-20.5441	Unknown	Unknown	Unknown	0	NA
Scaffold_15	98395101	98395200	100	8	-18.553	Unknown	Unknown	Unknown	0	NA
Scaffold_15	98441001	98441150	150	8	38.3466	Unknown	Unknown	Unknown	0	NA
Scaffold_15	98456851	98457000	150	6	32.4383	Unknown	Unknown	Unknown	0	NA
Scaffold_15	98538851	98539100	250	6	30.4625	Unknown	Unknown	Unknown	0	NA
Scaffold_15	98877001	98877100	100	10	-26.0163	gene	exon	G08674	0	B4GALT4
Scaffold_15	99046351	99046500	150	6	-32.1527	Unknown	Unknown	Unknown	0	NA
Scaffold_15	101319751	101319850	100	8	-30.8326	gene	intron	G08717	0	MAN1A2
Scaffold_15	101778551	101778700	150	6	-24.8354	gene	exon	G08733	-278	Nop2
Scaffold_15	103745401	103745550	150	6	-31.0041	gene	downstream	G08783	904	NRIP2
Scaffold_15	104170751	104170900	150	6	-54.6636	gene	intron	G08798	0	RIMKLB
Scaffold_15	104217101	104217250	150	6	-22.8048	gene	downstream	G08798	1811	RIMKLB
Scaffold_15	104224951	104225050	100	10	-9.25019	Unknown	Unknown	Unknown	0	NA
Scaffold_15	104236951	104237100	150	6	-32.1783	gene	intron	G08799	0	A2ML1
Scaffold_15	104249101	104249250	150	6	33.333	gene	intron	G08799	0	A2ML1
Scaffold_15	104263051	104263150	100	6	-39.6296	gene	intron	G08799	0	A2ML1
Scaffold_15	104654001	104654350	350	6	-39.669	Unknown	Unknown	Unknown	0	NA
Scaffold_15	104677601	104678000	400	10	-23.3138	gene	downstream	G08809	1717	Tmem52b
Scaffold_15	104734001	104734150	150	6	-21.337	Unknown	Unknown	Unknown	0	NA
Scaffold_15	104950151	104950450	300	5	39.8695	Unknown	Unknown	Unknown	0	NA
Scaffold_15	104959201	104959300	100	6	-22.0223	Unknown	Unknown	Unknown	0	NA
Scaffold_15	104965051	104965400	350	6	33.5495	Unknown	Unknown	Unknown	0	NA
Scaffold_15	105056651	105056950	300	6	29.7005	gene	downstream	G08818	931	NA
Scaffold_15	105352151	105352250	100	6	-20.8223	Unknown	Unknown	Unknown	0	NA
Scaffold_15	105355401	105355550	150	6	-24.5097	Unknown	Unknown	Unknown	0	NA
Scaffold_15	105623001	105623350	350	6	-41.8252	Unknown	Unknown	Unknown	0	NA
Scaffold_15	110023351	110023450	100	6	16.1662	gene	intron	G08838	0	app
Scaffold_15	110187201	110187300	100	6	-15.3208	gene	intron	G08838	0	app
Scaffold_15	110236501	110236650	150	6	-24.8579	gene	intron	G08839	0	Cyyr1
Scaffold_15	110326451	110326550	100	6	31.9096	gene	intron	G08839	0	Cyyr1
Scaffold_15	110675701	110675850	150	8	31.7335	Unknown	Unknown	Unknown	0	NA
Scaffold_15	110942551	110942650	100	6	29.611	Unknown	Unknown	Unknown	0	NA
Scaffold_15	110943401	110943550	150	6	26.5256	Unknown	Unknown	Unknown	0	NA
Scaffold_15	110972601	110972750	150	6	-24.4777	Unknown	Unknown	Unknown	0	NA
Scaffold_15	111661501	111661650	150	6	-31.7126	gene	intron	G08850	0	Map3k7cl
Scaffold_15	111747051	111747200	150	6	28.8368	Unknown	Unknown	Unknown	0	NA
Scaffold_15	111792001	111792150	150	6	29.5079	gene	intron	G08852	0	Grik1
Scaffold_15	111805501	111805600	100	6	23.8605	gene	intron	G08852	0	Grik1
Scaffold_15	112028801	112028950	150	6	27.9971	gene	upstream	G08853	-1765	CLDN8
Scaffold_15	112038901	112039050	150	6	-33.3525	Unknown	Unknown	Unknown	0	NA
Scaffold_15	112135901	112136000	100	8	-23.2468	gene	intron	G08854	0	TIAM1
Scaffold_15	112141701	112141800	100	6	-27.5789	gene	intron	G08854	0	TIAM1
Scaffold_15	112144601	112144700	100	6	-22.5485	gene	exon	G08854	0	TIAM1
Scaffold_15	112147001	112147150	150	6	-32.7121	gene	intron	G08854	0	TIAM1
Scaffold_15	112230651	112230950	300	20	-8.62041	gene	intron	G08854	0	TIAM1
Scaffold_15	112239251	112239500	250	14	-28.0638	gene	intron	G08854	0	TIAM1
Scaffold_15	112351001	112351200	200	6	-25.6712	gene	upstream	G08857	-1828	Hunk
Scaffold_15	112486101	112486450	350	8	38.762	Unknown	Unknown	Unknown	0	NA
Scaffold_15	112651601	112651750	150	6	-14.7276	gene	intron	G08863	0	SYNJ1
Scaffold_15	113473051	113473200	150	10	21.5738	Unknown	Unknown	Unknown	0	NA
Scaffold_15	113749601	113749750	150	8	-15.9203	gene	intron	G08885	0	RUNX1
Scaffold_15	113766251	113766350	100	12	20.8196	gene	intron	G08885	0	RUNX1
Scaffold_15	113766401	113766550	150	8	-16.7496	gene	intron	G08885	0	RUNX1
Scaffold_15	116252151	116252450	300	6	-37.6588	gene	intron	G08908	0	DSCAM
Scaffold_15	116940951	116941300	350	8	-28.3454	gene	downstream	G08913	566	HINFP
Scaffold_15	116986901	116987050	150	10	24.4543	gene	intron	G08914	0	PRDM15
Scaffold_15	117004201	117004350	150	6	-22.8942	gene	exon	G08915	0	C2CD2
Scaffold_15	117009201	117009350	150	8	-22.6965	gene	intron	G08915	0	C2CD2
Scaffold_15	117021051	117021250	200	10	-59.8247	gene	intron	G08915	0	C2CD2
Scaffold_15	117028051	117028150	100	6	-28.2175	gene	exon	G08915	0	C2CD2
Scaffold_15	117030651	117030950	300	6	-27.472	gene	intron	G08915	0	C2CD2
Scaffold_15	117032701	117032850	150	8	-28.304	gene	exon	G08915	0	C2CD2
Scaffold_15	117082201	117082350	150	6	-28.575	Unknown	Unknown	Unknown	0	NA
Scaffold_15	117091601	117091750	150	8	-31.3293	Unknown	Unknown	Unknown	0	NA
Scaffold_15	117196701	117196950	250	8	-43.1413	Unknown	Unknown	Unknown	0	NA
Scaffold_15	117239451	117239650	200	10	-36.4952	gene	intron	G08919	0	Abcg1
Scaffold_15	117530401	117530500	100	5	26.8175	gene	intron	G08928	0	Pknox1
Scaffold_15	117616151	117616300	150	6	22.1272	Unknown	Unknown	Unknown	0	NA
Scaffold_15	117636601	117636700	100	6	30.8208	gene	intron	G08931	0	CBS
Scaffold_15	117645351	117645550	200	17	33.6098	Unknown	Unknown	Unknown	0	NA
Scaffold_15	117778251	117778350	100	10	27.5652	Unknown	Unknown	Unknown	0	NA
Scaffold_15	117878601	117878900	300	10	-27.2363	Unknown	Unknown	Unknown	0	NA
Scaffold_15	117879501	117879600	100	8	-49.2304	Unknown	Unknown	Unknown	0	NA
Scaffold_15	117906451	117906750	300	6	-56.8207	gene	exon	G08936	0	HSF2BP
Scaffold_15	117907951	117908300	350	10	-36.0621	gene	intron	G08936	0	HSF2BP
Scaffold_15	117949051	117949450	400	10	-47.4981	gene	intron	G08937	0	RRP1B
Scaffold_15	117951801	117951950	150	10	-36.6063	gene	intron	G08937	0	RRP1B
Scaffold_15	118073701	118073800	100	6	-24.5376	gene	intron	G08939	0	AGPAT3
Scaffold_15	118118501	118118800	300	8	-26.2425	gene	intron	G08939	0	AGPAT3
Scaffold_15	118924851	118925050	200	6	31.3829	Unknown	Unknown	Unknown	0	NA
Scaffold_15	118946301	118946400	100	6	31.2415	Unknown	Unknown	Unknown	0	NA
Scaffold_15	119010801	119010950	150	5	29.2371	gene	intron	G08948	0	EFHC2
Scaffold_15	119960701	119960800	100	10	-33.3651	gene	exon	G08953	0	NYX
Scaffold_15	119999701	119999850	150	6	-39.501	gene	upstream	G08954	-1231	DDX3X
Scaffold_15	120393651	120393750	100	6	-35.8879	gene	intron	G08959	0	BCOR
Scaffold_15	120824951	120825100	150	6	28.1345	gene	intron	G08961	0	TSPAN7
Scaffold_15	120844251	120844350	100	9	33.2406	gene	intron	G08961	0	TSPAN7
Scaffold_15	120849601	120849700	100	6	-21.9324	gene	intron	G08961	0	TSPAN7
Scaffold_15	120884551	120884650	100	6	33.838	gene	intron	G08961	0	TSPAN7
Scaffold_15	121348751	121349150	400	10	32.3171	Unknown	Unknown	Unknown	0	NA
Scaffold_15	121358101	121358400	300	11	22.7463	Unknown	Unknown	Unknown	0	NA
Scaffold_15	121393551	121393650	100	8	18.7406	Unknown	Unknown	Unknown	0	NA
Scaffold_15	121393851	121394000	150	6	36.796	Unknown	Unknown	Unknown	0	NA
Scaffold_15	121404851	121405100	250	7	33.1076	Unknown	Unknown	Unknown	0	NA
Scaffold_15	121436451	121436700	250	9	31.593	Unknown	Unknown	Unknown	0	NA
Scaffold_15	121795751	121795850	100	6	33.6792	Unknown	Unknown	Unknown	0	NA
Scaffold_15	122830401	122830600	200	12	-33.9127	gene	intron	G08974	0	DMD
Scaffold_15	122952751	122952850	100	6	-37.7992	gene	intron	G08974	0	DMD
Scaffold_15	123081651	123081800	150	8	47.6492	gene	intron	G08974	0	DMD
Scaffold_15	123087401	123088050	650	8	15.995	gene	intron	G08974	0	DMD
Scaffold_15	123110551	123111050	500	12	-36.2151	gene	intron	G08974	0	DMD
Scaffold_15	123189951	123190300	350	8	-47.1968	gene	intron	G08974	0	DMD
Scaffold_15	123324501	123324800	300	8	-35.9059	gene	intron	G08974	0	DMD
Scaffold_15	123377401	123377550	150	6	-20.5267	gene	intron	G08974	0	DMD
Scaffold_15	123422151	123422300	150	6	-18.3722	gene	intron	G08974	0	DMD
Scaffold_15	123432001	123432150	150	6	-24.884	gene	intron	G08974	0	DMD
Scaffold_15	123445601	123445750	150	8	-55.0463	gene	intron	G08974	0	DMD
Scaffold_15	123457551	123457700	150	10	-18.9204	gene	intron	G08974	0	DMD
Scaffold_15	123476651	123476800	150	8	-20.2714	gene	intron	G08974	0	DMD
Scaffold_15	123499301	123499400	100	6	-29.0058	gene	intron	G08974	0	DMD
Scaffold_15	123525501	123525650	150	8	-25.725	gene	intron	G08974	0	DMD
Scaffold_15	123545801	123545900	100	6	33.9356	gene	intron	G08974	0	DMD
Scaffold_15	123550701	123551000	300	12	17.5857	Unknown	Unknown	Unknown	0	NA
Scaffold_15	123675501	123675800	300	8	-31.6331	Unknown	Unknown	Unknown	0	NA
Scaffold_15	123737101	123737200	100	8	-34.2269	Unknown	Unknown	Unknown	0	NA
Scaffold_15	123781001	123781250	250	6	36.2735	Unknown	Unknown	Unknown	0	NA
Scaffold_15	123781701	123781850	150	6	-29.9041	Unknown	Unknown	Unknown	0	NA
Scaffold_15	125432901	125433000	100	6	-39.1578	Unknown	Unknown	Unknown	0	NA
Scaffold_15	127296301	127296400	100	16	-26.5114	gene	intron	G08998	0	SHOX
Scaffold_15	127782401	127782500	100	6	-30.9721	gene	intron	G09006	0	RP2
Scaffold_15	129807701	129807800	100	16	17.7584	gene	intron	G09022	0	TMEM131
Scaffold_15	130879951	130880050	100	14	-30.9101	Unknown	Unknown	Unknown	0	NA
Scaffold_15	131214501	131214600	100	7	-29.6499	Unknown	Unknown	Unknown	0	NA
Scaffold_15	131295301	131295400	100	12	-21.8772	Unknown	Unknown	Unknown	0	NA
Scaffold_15	133875501	133875600	100	6	-29.3933	gene	exon	G09069	0	ST6GAL2
Scaffold_15	134453551	134453650	100	5	-29.9565	Unknown	Unknown	Unknown	0	NA
Scaffold_15	134832601	134832700	100	6	-20.979	gene	downstream	G09077	1048	NDFIP2
Scaffold_15	134841301	134841400	100	6	-25.4707	Unknown	Unknown	Unknown	0	NA
Scaffold_15	138035951	138036050	100	5	-27.2238	Unknown	Unknown	Unknown	0	NA
Scaffold_15	139509051	139509200	150	6	-21.802	Unknown	Unknown	Unknown	0	NA
Scaffold_15	139558501	139558650	150	6	-17.7307	Unknown	Unknown	Unknown	0	NA
Scaffold_15	139567601	139567850	250	6	-31.7442	Unknown	Unknown	Unknown	0	NA
Scaffold_15	139763401	139763550	150	10	-25.8723	gene	intron	G09094	0	FRMPD4
Scaffold_15	139764101	139764250	150	6	-31.6381	gene	intron	G09094	0	FRMPD4
Scaffold_15	140729251	140729350	100	6	27.763	gene	intron	G09102	0	GEMIN8
Scaffold_15	141229801	141230050	250	6	-59.5617	Unknown	Unknown	Unknown	0	NA
Scaffold_15	141243901	141244050	150	8	-35.2266	Unknown	Unknown	Unknown	0	NA
Scaffold_15	143291301	143291500	200	6	41.9017	Unknown	Unknown	Unknown	0	NA
Scaffold_15	143304901	143305300	400	11	26.7848	Unknown	Unknown	Unknown	0	NA
Scaffold_15	143309101	143309200	100	6	41.9053	Unknown	Unknown	Unknown	0	NA
Scaffold_15	143328401	143328550	150	8	21.7017	gene	exon	G09131	0	MAP3K15
Scaffold_15	143360951	143361100	150	6	38.7496	gene	intron	G09131	0	MAP3K15
Scaffold_15	143409401	143409650	250	8	37.5351	gene	intron	G09131	0	MAP3K15
Scaffold_15	143410101	143410500	400	11	38.2112	gene	intron	G09131	0	MAP3K15
Scaffold_15	143416801	143416950	150	6	29.0142	gene	exon	G09131	0	MAP3K15
Scaffold_15	143434001	143434250	250	5	27.0894	Unknown	Unknown	Unknown	0	NA
Scaffold_15	143472401	143472500	100	5	38.1837	Unknown	Unknown	Unknown	0	NA
Scaffold_15	143487301	143487450	150	5	31.7598	Unknown	Unknown	Unknown	0	NA
Scaffold_15	144482951	144483100	150	12	-21.5156	gene	intron	G09137	0	Cnksr2
Scaffold_15	145237551	145237650	100	6	36.153	gene	intron	G09142	0	PTCHD1
Scaffold_15	145671551	145671700	150	6	30.5132	gene	intron	G09152	0	Pcyt1b
Scaffold_15	145701251	145701400	150	10	-22.9202	gene	intron	G09153	0	POLA1
Scaffold_15	145847201	145847500	300	14	-21.6167	gene	intron	G09153	0	POLA1
Scaffold_15	147064901	147065050	150	6	-43.4787	gene	intron	G09155	0	SH3RF3
Scaffold_15	147606601	147606700	100	6	-24.5447	gene	intron	G09166	0	TFDP1
Scaffold_15	148012801	148012900	100	5	33.3668	gene	intron	G09178	0	MCF2L
Scaffold_15	148095701	148095800	100	6	-25.6489	Unknown	Unknown	Unknown	0	NA
Scaffold_15	148106701	148107050	350	6	-32.9079	gene	intron	G09179	0	ATP11A
Scaffold_15	148111901	148112050	150	8	-19.6409	gene	intron	G09179	0	ATP11A
Scaffold_15	148303401	148303700	300	6	-67.902	gene	exon	G09180	0	Tubgcp3
Scaffold_15	149405101	149405200	100	6	-25.3326	gene	intron	G09183	0	Col4a2
Scaffold_15	149640001	149640150	150	6	-43.5039	Unknown	Unknown	Unknown	0	NA
Scaffold_15	150276701	150276800	100	11	-32.8843	Unknown	Unknown	Unknown	0	NA
Scaffold_15	151322951	151323050	100	5	46.0425	gene	intron	G09195	0	FAM155A
Scaffold_15	153606251	153606350	100	10	26.5604	gene	upstream	G09201	-1177	KDELC1
Scaffold_15	153607151	153607250	100	6	27.433	gene	upstream	G09201	-277	KDELC1
Scaffold_15	153634901	153635050	150	6	26.2393	Unknown	Unknown	Unknown	0	NA
Scaffold_15	153664651	153664800	150	6	23.6303	gene	exon	G09203	0	TPP2
Scaffold_15	153665351	153665500	150	6	30.9897	gene	exon	G09203	0	TPP2
Scaffold_15	153669851	153670150	300	8	25.4295	gene	intron	G09203	0	TPP2
Scaffold_15	153677451	153677600	150	5	33.4885	gene	intron	G09203	0	TPP2
Scaffold_15	153791351	153791650	300	10	21.173	gene	upstream	G09205	-1816	Fgf14
Scaffold_15	154629201	154629350	150	6	-31.6049	Unknown	Unknown	Unknown	0	NA
Scaffold_15	154729801	154730050	250	6	-35.2335	Unknown	Unknown	Unknown	0	NA
Scaffold_15	154733151	154733300	150	6	-41.6102	Unknown	Unknown	Unknown	0	NA
Scaffold_15	154738401	154738850	450	8	-32.7954	Unknown	Unknown	Unknown	0	NA
Scaffold_15	154744301	154744600	300	7	-38.5354	Unknown	Unknown	Unknown	0	NA
Scaffold_15	154747451	154747750	300	6	-50.3732	Unknown	Unknown	Unknown	0	NA
Scaffold_15	154811801	154811950	150	6	37.4654	gene	intron	G09209	0	TMTC4
Scaffold_15	154822801	154822950	150	6	34.8534	gene	downstream	G09209	1483	TMTC4
Scaffold_15	154825001	154825100	100	5	38.1147	Unknown	Unknown	Unknown	0	NA
Scaffold_15	154834151	154834300	150	6	-33.8599	Unknown	Unknown	Unknown	0	NA
Scaffold_15	154903701	154903850	150	10	38.6169	gene	intron	G09210	0	Pcca
Scaffold_15	156008201	156008350	150	5	35.5598	gene	intron	G09221	0	FARP1
Scaffold_15	156416601	156416700	100	6	29.0815	Unknown	Unknown	Unknown	0	NA
Scaffold_15	157074001	157074100	100	8	-27.1427	Unknown	Unknown	Unknown	0	NA
Scaffold_15	157075301	157075450	150	5	-30.9255	Unknown	Unknown	Unknown	0	NA
Scaffold_15	157101301	157101500	200	6	-53.3026	gene	intron	G09230	0	ABCC4
Scaffold_15	157110251	157110400	150	8	-23.5088	gene	intron	G09230	0	ABCC4
Scaffold_15	157114901	157115200	300	10	-37.366	gene	intron	G09230	0	ABCC4
Scaffold_15	157122751	157123050	300	5	-74.1469	gene	exon	G09230	0	ABCC4
Scaffold_15	157189551	157189650	100	6	-36.4712	gene	intron	G09230	0	ABCC4
Scaffold_15	157192751	157193050	300	6	-52.7235	gene	intron	G09230	0	ABCC4
Scaffold_15	157193851	157194000	150	8	-23.2687	gene	intron	G09230	0	ABCC4
Scaffold_15	157218151	157218300	150	6	-23.9514	gene	intron	G09230	0	ABCC4
Scaffold_15	158117601	158117750	150	8	-16.8767	gene	intron	G09234	0	GPC6
Scaffold_15	160162951	160163050	100	8	-16.72	Unknown	Unknown	Unknown	0	NA
Scaffold_15	161922401	161922500	100	8	-18.8544	Unknown	Unknown	Unknown	0	NA
Scaffold_15	162389001	162389150	150	8	-35.5679	Unknown	Unknown	Unknown	0	NA
Scaffold_15	162393701	162393800	100	6	-15.6173	Unknown	Unknown	Unknown	0	NA
Scaffold_15	162599601	162599700	100	6	-25.6394	Unknown	Unknown	Unknown	0	NA
Scaffold_15	167837851	167837950	100	10	29.0891	Unknown	Unknown	Unknown	0	NA
Scaffold_15	168933551	168933700	150	6	-27.4224	Unknown	Unknown	Unknown	0	NA
[truncated: 2,482 more rows]

## Sheet: CHG-methylation in RA vs.RI
The detail of the significant CHG-Methylation Region identify in comparision of RA vs. RI
[truncated: 4 more rows]
