# Supplementary material for: The DNA methylation status of the serotonin metabolic pathway associated with reproductive inactivation induced by long-light exposure in Magang geese
Source: BMC Genomics. 2023 Jun 26;24:355. doi: 10.1186/s12864-023-09342-0 (PMC10294383; doi:10.1186/s12864-023-09342-0)
Supplement: Supplementary file 7 — Supplementary Material 7 [file 12864_2023_9342_MOESM7_ESM.xlsx]

## Sheet: DEGs identified in RA vs.RD
The different expression genes (DEGs) identified in the comparison of RA vs.RD
Transcript_ID	baseMean	log2FoldChange	lfcSE	stat	P_value	adjusted-P	Gene_symbol
G00021.1	46.8820149355919	-2.9248304597377	0.460232469953047	-6.35511540512579	2.08270201288996e-10	1.62502945899582e-07	NPS
G00041.1	159.602874185404	-2.37955126055316	0.437928872850121	-5.43364780921295	5.52135068409363e-08	1.47314894680841e-05	GPR26
G00079.1	5773.17360003345	-2.94238708756332	0.885051888049699	-3.32453625295028	0.000885657180188824	0.029562458100531	SLC18A2
G00160.1	98.4671154076494	1.11912982925204	0.25473997920624	4.39322415248365	1.11681870949007e-05	0.00107888538435739	BTRC
G00192.1	515.846134746366	1.29847252640993	0.35024849533093	3.70728937802596	0.000209489518644166	0.0105388226244719	Crtac1
G00290.1	1768.07205053301	1.10241433636734	0.146385544386366	7.53089617549707	5.03932468907963e-14	2.01680973092237e-10	SCD
G00302.1	194.300427010311	-6.63373561090212	1.5724876931702	-4.21862481958651	2.45796885710028e-05	0.00209300904351564	pitx3
G00399.1	7276.55212062842	-1.93008518094468	0.573943743973323	-3.36284731946549	0.0007714301683763	0.0268433543116549	DNAJC12
G00403.1	156.661406602944	1.14423252135643	0.327527936294729	3.49354175494447	0.000476658436411177	0.0191861869196252	JMJD1C
G00408.1	60.4813822221282	1.13050512661546	0.3608069412401	3.13326878560011	0.00172871057399407	0.0459593661924246	RTKN2
G00420.1	233.317866079177	1.00039127469084	0.236411347998209	4.23157045193285	2.32065280408004e-05	0.00201278911165023	CCSER2
G00471.1	250.717625134151	1.52361252887208	0.42658480298775	3.57165215028964	0.000354736367090896	0.0156126712199396	znf503
G00543.1	718.753559003039	1.38777274110258	0.231595276961205	5.99223248121357	2.06979745335106e-09	9.99747856131552e-07	INADL
G00606.2	182.335532844216	-2.45161929928298	0.438368811193781	-5.59259517712185	2.23700453246691e-08	7.64264414354395e-06	RAB3B
G00609.1	54.3161747744477	1.07548258935174	0.323830381924266	3.32112936087407	0.0008965397271773	0.02970985021864	OSBPL9
G00634.2	154.322841695725	-1.06429583037088	0.262290176399877	-4.05770374239367	4.95575777895586e-05	0.00355532562967892	NA
G00643.1	50.0036681322075	-1.3020701494221	0.414486570124614	-3.14140491700523	0.00168139394174192	0.045423578860077	NA
G00698.1	137.363254217813	1.01591662335209	0.229162867387204	4.43316421606624	9.28600827257831e-06	0.000922508942398161	Tie1
G00739.1	277.987704640819	1.00295307823218	0.196435584305318	5.10576065827919	3.29466487992236e-07	6.46259758554139e-05	Ddah1
G00791.1	207.961249234631	1.1175272684775	0.231007025218462	4.83763325994375	1.31394290476957e-06	0.000186853352675733	TNR
G00842.1	15.8801855872413	-7.48340563013228	1.35277539527319	-5.53189070135402	3.16797294052889e-08	1.0264473222863e-05	LMX1A
G00895.1	345.481866526034	-1.08577977803559	0.272730339828461	-3.98114774732621	6.8583300749928e-05	0.00455287570118593	RGS2
G00908.3	17.4448970387656	-3.85683554793014	0.927280553005658	-4.15929735119399	3.19228099636295e-05	0.00258473272003202	LHX9
G01080.1	769.14620296011	1.02084671444809	0.160682819904957	6.35317898361455	2.10910069617282e-10	1.62502945899582e-07	SLC7A14
G01099.1	231.212001934367	1.04367555365167	0.196854939121717	5.30174939124261	1.14698223306561e-07	2.67759388262881e-05	GNB4
G01114.1	200.897222296409	1.23873960276024	0.218104511861975	5.67956890109712	1.35034647101869e-08	5.04399418474516e-06	Mcf2l
G01198.1	51.5788360045626	1.49409808102951	0.411458558134587	3.63122373199197	0.000282080510689364	0.0131708091782709	CCDC50
G01227.1	95.8534688557678	1.25488051168731	0.36610170537063	3.42768278125584	0.000608756342379171	0.0227694378261048	KLHL24
G01230.1	25.8484261358406	1.65665165174008	0.471748932216689	3.51172316163108	0.000445211501580323	0.0183420591423129	NA
G01287.1	127.015934607918	-2.53493367499247	0.544738934440337	-4.6534835583156	3.26373639114746e-06	0.000389578973057451	SOX14
G01341.1	989.884380380357	-1.46458454666264	0.198403656403162	-7.38184251849954	1.56113786880692e-13	3.97593430860235e-10	VAMP1
G01361.1	14592.3340156919	-1.21728613892762	0.201529803695325	-6.04022887239013	1.53895776423038e-09	8.22384197505631e-07	SCG2
G01370.1	157.248363281573	1.1667370402619	0.253869223947333	4.59581914704222	4.31052461322952e-06	0.00048693285096623	DOCK10
G01451.1	1513.43951247138	-1.07749854133059	0.254344530064488	-4.23637394937252	2.27158346538197e-05	0.00197634816095267	TMEFF2
G01486.1	2003.89222765611	1.07051599302206	0.168523623309817	6.35232006051759	2.12091453533738e-10	1.62502945899582e-07	Map2
G01516.1	115.559269094974	2.41204324806427	0.579546410321775	4.16195011323606	3.15541294528457e-05	0.00256228677281586	Gbx2
G01579.1	138.513087622366	1.34011956463386	0.302215526876836	4.43431738429512	9.23644725278303e-06	0.000922022173328799	NRP2
G01658.1	169.704392084421	1.09409451978549	0.221123724363702	4.94788391853391	7.50246263491445e-07	0.000124367745986467	UBR3
G01676.5	39.3517456857653	1.91655841798574	0.469653034005627	4.08079641611083	4.48816532189876e-05	0.00332634792309507	SCN2A
G01677.1	232.560550162167	1.01803227035815	0.209014291820875	4.8706347374112	1.11240314057235e-06	0.000168090714683487	Scn1a
G01732.1	142.109189410823	1.27021946516334	0.262890093519641	4.8317509730295	1.35337472652759e-06	0.00019052659780739	HEG1
G01736.1	125.880064749303	1.19060825815072	0.34809966938562	3.42030850029847	0.000625501574203092	0.0231976771364786	Mylk
G01824.1	943.726071394836	-3.71183721929469	1.10998989260083	-3.34402794479277	0.000825714196559099	0.0281200399127257	EN1
G01878.1	368.95014612465	-1.33942888031194	0.319884612483836	-4.18722510567656	2.8238572103177e-05	0.00235170632639286	RPRM
G01881.1	149.199341186535	-2.08964195122165	0.486275705533388	-4.29723699424703	1.72940266312345e-05	0.00157066253233332	NR4A2
G02045.1	22.3728180996762	2.22436073491814	0.54869753054366	4.05389237439103	5.03723982472949e-05	0.00358168207334509	PSKH1
G02175.1	218.044068865576	1.15665908618331	0.218289432150044	5.29874064351528	1.16604124105199e-07	2.67759388262881e-05	SLC7A5
G02365.1	56.9049997571341	1.28957205134513	0.314195187545919	4.10436601979038	4.05425147246512e-05	0.00306972581084082	Pitpnc1
G02547.1	44.7143037061509	2.14537686631536	0.566931284391534	3.78419206239062	0.000154208707241173	0.00847089594776755	PIRT
G02592.1	224.130812790433	1.03178723459062	0.180659109872645	5.71123833897987	1.1215704015668e-08	4.36399927776305e-06	ARHGAP32
G02603.1	157.479539405774	1.06919693928511	0.239866692337647	4.45746313865062	8.29352926588275e-06	0.000851074074665587	Snx19
G02721.1	123.431032346927	1.40789196257141	0.303253216232921	4.64262829611689	3.44004895906752e-06	0.000404928452051583	KMT2A
G02739.1	156.232450461588	1.14464691943936	0.293258687103823	3.90319867671683	9.4929715005084e-05	0.00581036602114788	C2CD2L
G02755.1	179.174588718765	1.02771337404403	0.279313212575041	3.67942985786224	0.000233755969929625	0.0114287495594737	HIPK1
G02791.1	84.8685513589154	1.30819484456969	0.405912635861514	3.22284829047798	0.00126922757291859	0.0365065815762979	PLXNA2
G02882.1	237.552470263767	1.93267651970011	0.239952641255545	8.05440819316442	7.98642745268067e-16	3.72899608478082e-12	SYT2
G02892.1	71.9612385775448	1.52903285412162	0.478575573639887	3.19496635085719	0.00139847144520144	0.0392960657345219	PTPN7
G02914.1	12.4701989818015	2.82653411203474	0.758015247527232	3.72886181545207	0.00019234658672625	0.00990549563811747	NA
G02927.1	94.8145634413377	1.00258289007365	0.306936192620488	3.26642121124273	0.00108916111472809	0.0333216802270444	UHRF1BP1
G02964.1	208.636179273488	-1.10648067526658	0.345683391441237	-3.20084997619756	0.0013702285465799	0.0387355728884319	CPNE5
G02982.1	55.9693985773993	1.19770528992988	0.375366992171872	3.19075815110958	0.00141900008504237	0.0397532873824621	Spen
G02985.1	227.973514809203	1.24579264616095	0.298380722254016	4.17517806361628	2.97753061368445e-05	0.00245339765124617	PROK1
G03011.1	13.5888089778392	-2.70198517342744	0.861906263654646	-3.13489446285088	0.00171915948114068	0.0458688122515773	Vipr1
G03066.1	202.329993399632	-1.7343306471895	0.349307526994987	-4.96505375108732	6.86820450037025e-07	0.00011521721501669	CYB561
G03100.1	127.553076190085	-1.20309199524813	0.318246077856252	-3.78038278853997	0.000156587424718138	0.00856991534976285	NXPH3
G03255.1	28.1970881381259	4.33640839070331	1.06873236528398	4.05752509380685	4.95954897726257e-05	0.00355532562967892	HOXB4
G03269.1	101.550474725357	1.00212753813173	0.265487940082213	3.77466312715148	0.000160224034145328	0.00868912524657718	Abi2
G03544.1	158.60403980245	-1.34210572606497	0.352994044297156	-3.8020633711745	0.000143496009901232	0.00800804923781478	C2cd4cC2CD4
G03638.1	33.25569274598	1.4939353771963	0.477904538680031	3.12601211388897	0.00177194252516292	0.0465207876767121	slc25a42
G03644.1	317.931529617958	1.07431405442752	0.213778471708856	5.02536128095547	5.02485672799444e-07	8.90957982498509e-05	Cers1
G03813.1	56.6182193589025	1.20232674072126	0.362682995285501	3.31508991695294	0.000916136507683297	0.0301947814855854	LINGO3
G03841.1	151.842676315522	1.03608990164664	0.308582745624812	3.3575756141154	0.000786292340454761	0.0271615042143528	RUNX3
G03935.1	93.8769807926455	1.26072442750488	0.32297957787595	3.90341840123743	9.48435357263932e-05	0.00581036602114788	Ago1
G03960.1	19.0691607794065	1.97853962087188	0.637038178466928	3.10584151429254	0.00189738379490994	0.048543568049682	EPHA10
G04002.1	526.308137106542	1.02309406542652	0.148529838146369	6.88813829055889	5.65272478368779e-12	8.79783804527852e-09	SLC9A1
G04017.1	100.796054279789	1.39671521228581	0.26163345437774	5.33844272938147	9.37483096354702e-08	2.24475119182709e-05	OPRD1
G04064.1	75.4762460011853	1.36690921107084	0.358482769668262	3.81304019809869	0.000137267776064317	0.00772200149887919	LUZP1
G04197.1	86.5038803549874	1.32648602530904	0.317207914350773	4.18175576742449	2.89266604961917e-05	0.00239050263658056	TBC1D13
G04201.1	236.873237406012	1.02982575797311	0.20449414162118	5.03596704438035	4.75442360505267e-07	8.53815239074043e-05	Lrrc8a
G04222.1	247.762149768943	1.03458685427493	0.236088602691647	4.38219737200189	1.17488298618859e-05	0.00112335654805711	Ncs1
G04223.1	284.263224684312	1.207675740317	0.193861442720875	6.22958192906793	4.67681529238011e-10	3.11954715276259e-07	NA
G04237.1	375.910717187114	1.03778151474812	0.254280453967201	4.08124768757091	4.47945875516562e-05	0.00332634792309507	PRRC2B
G04242.1	126.73378766943	1.32901560697964	0.280606786841143	4.73622046686996	2.17740716812094e-06	0.000281306603138467	RAPGEF1
G04244.1	173.547134759255	1.23342646468133	0.278502930984863	4.42877373074531	9.47703835631826e-06	0.000934856442085409	NTNG2
G04281.1	46.3731300080441	-1.91703142506764	0.568981646634349	-3.36923244608557	0.000753778319173739	0.0263634202392663	DBH
G04309.4	26.294367071491	3.04662047256813	0.846358849556034	3.59967934897386	0.000318609820849386	0.0145135839530009	LHX3
G04396.1	52.256043820229	1.07603040267176	0.32525070862572	3.30831070966242	0.00093860611716419	0.030706220822272	PRKCB
G04464.1	344.779395704012	1.12100205059451	0.225582814287087	4.96935927560452	6.71745021235899e-07	0.000114054162241962	Tom1l2
G04500.1	184.286508456161	1.18739980793662	0.20923250448138	5.67502554576693	1.38667960730037e-08	5.11155647348946e-06	RADIL
G04529.1	73.6352562915417	-2.44083663691626	0.500646182126963	-4.87537251666741	1.08603314535277e-06	0.000168090714683487	UNCX
G04719.1	316.698802246481	1.19699548765546	0.251805708631503	4.75364714390636	1.99779584331072e-06	0.000261533881076401	sec14l1
G04789.1	1401.27266561708	1.08495943891398	0.196726990258418	5.51505127735037	3.4867828194683e-08	1.04809336476223e-05	SECISBP2L
G04927.1	58.0931475594163	1.00414082392062	0.300493589476716	3.34163808841727	0.000832855771481374	0.0282632158710031	cyp11a1
G04931.1	31.2618421688434	1.32367083235204	0.421429207109838	3.14090910174398	0.00168424297138334	0.0454567117950907	ARID3B
G05043.1	89.4467210123149	1.31579723445113	0.287833731329689	4.57137955434416	4.84523757544689e-06	0.000538648137603749	polg
G05058.1	244.668500534426	1.60020671793821	0.194111742185252	8.24373991971613	1.66909748429349e-16	1.55865886741607e-12	Sv2b
G05075.1	81.5884408810807	-1.32652565634114	0.401952369512108	-3.30020608648552	0.000966138529789515	0.0312906022104662	LINS1
G05102.1	114.774842625192	1.31299348703717	0.273015579064997	4.80922550842634	1.51516198698004e-06	0.000210678420710924	MEGF11
G05172.1	4779.60432114276	1.15080867929045	0.162959247546364	7.06194153825503	1.64192069907393e-12	3.53833910650432e-09	MAP1A
G05260.1	17.3542023118237	1.92065431110951	0.581117206653875	3.3051065931584	0.00094940284935944	0.0309151285899025	SPRY3
G05280.1	220.813411587869	1.00810694399684	0.165329625754528	6.09755776919024	1.07701203214278e-09	6.41967916605956e-07	Mid2
G05326.1	43.061774546203	1.56177514540739	0.383688553531497	4.07042412663266	4.69276234900402e-05	0.00342363898977468	NPAS2
G05377.1	99.8834481945798	1.28507649809619	0.367230655760587	3.4993715201543	0.000466356292298716	0.0189897841987624	TAF1
G05515.1	153.32136491156	1.18533218562241	0.227499136918112	5.21027113192552	1.88564861088968e-07	4.00200347227837e-05	SLC1A4
G05530.1	185.4049046968	-1.33195459057374	0.340332155624194	-3.91369010703922	9.0896275931665e-05	0.00564625093176407	PROKR1
G05622.1	52.7511762102258	-1.60893405996786	0.449562760751911	-3.57888642127932	0.000345061379273313	0.0154176946416936	Otx1
G05746.1	163.691873700811	1.45810229735235	0.301037772790195	4.8435858524922	1.27516584875475e-06	0.000183927928995468	Esrrg
G05827.1	37.554767182346	-4.17601209165257	0.962281882259457	-4.33969730558286	1.42679111375134e-05	0.00133684123918875	SIX3
G05848.1	701.909862968625	1.24103063684482	0.27458556531343	4.5196499511117	6.19419624182079e-06	0.000664867462508083	DAAM2
G05857.1	85.2013322188094	1.03889785891073	0.289830812030173	3.58449763030224	0.000337727630831835	0.0151638363423031	BTBD9
G05911.1	98.7896622142609	1.05051511278842	0.308968497587512	3.40007191992406	0.000673681310804436	0.0245106258729692	PRKD3
G06047.1	338.845557663633	1.19540225639306	0.175790578860847	6.800149724402	1.04510477506371e-11	1.39421953682904e-08	UTRN
G06056.1	525.868473030677	1.04530389766937	0.195569686306887	5.34491780095759	9.0458094549545e-08	2.1846409644875e-05	SASH1
G06071.1	1991.04183117596	1.27671261166862	0.145782600662834	8.75764738633934	1.99367698634183e-18	5.58528607723663e-14	AKAP12
G06079.2	291.285295357097	-4.94342150191302	1.39172682760498	-3.55200561192037	0.000382306706562325	0.0164797490914757	VIP
G06107.1	71.3530980341644	1.12933863770978	0.336189873311777	3.35922860074507	0.000781603822791377	0.0270328778956795	Phactr2
G06165.1	164.8899291709	-1.22020402284169	0.349857446736495	-3.48771773824988	0.000487162076758108	0.0194413754706245	TMEM200A
G06444.1	114.27965989422	1.1332491369178	0.305754499379652	3.70640215995857	0.000210224395077371	0.0105492242293225	ICK
G06534.1	153.839302913651	1.14153519810454	0.242580968304591	4.70579042569902	2.52884206648091e-06	0.00031912392113722	EPT1
G06646.1	106.172031751666	1.24782330756946	0.259492365549427	4.80870913071925	1.51908052770326e-06	0.000210678420710924	AFF4
G06661.1	381.161352246454	1.12466016033893	0.203663323391915	5.52215362888249	3.34869488172524e-08	1.04237430123925e-05	ACSL6
G06758.1	93.5973848433428	1.09595160094216	0.286240716711885	3.82877605091135	0.000128782125995293	0.00734792517262347	sap30l
G06842.1	128.381341593804	1.24520209740751	0.330088834130604	3.77232420080841	0.000161733916480977	0.00873210569202754	Adrb2
G06885.1	168.436524216776	-1.48677720486289	0.448976305977129	-3.31148255502512	0.000928030259834417	0.0305149855977244	PCDHB4
G06963.1	40.9066373577346	-1.84912907796837	0.591367627745142	-3.12686895801013	0.00176678658377923	0.0465207876767121	ADRA1B
G07002.1	44.9301007470088	1.35671278238938	0.417657681007761	3.24838460797796	0.00116062273620733	0.0348497813020883	KSR1
G07004.1	250.772937564336	1.15018041803789	0.211512413519199	5.43788612167433	5.39164152679393e-08	1.45241130645372e-05	NF1
G07030.1	245.092074144643	1.03637041465772	0.203610481104112	5.08996594398199	3.58127827554222e-07	6.77902100603482e-05	USP32
G07095.1	4194.23353890315	-3.35958312945924	0.939158044859498	-3.57722871868903	0.000347256308828444	0.0154728941790573	SLC6A4
G07227.5	184.999007233674	1.03719487464248	0.198868188847032	5.21548911696621	1.83332824419224e-07	3.92066341687372e-05	CAMKK1
G07235.1	47.6626663118016	1.25691704994413	0.339030161406018	3.70739005854662	0.000209406278279699	0.0105388226244719	Spns2
G07295.1	2499.25819081563	1.19733926465613	0.143540430180412	8.34147747189573	7.33680065817142e-17	1.02770235219336e-12	Epb41l1
G07342.1	107.452056263148	1.16693324563676	0.300274418890472	3.886222642437	0.000101816133192664	0.00614736847282865	SRC
G07351.1	89.2098487194132	1.03652933090328	0.328943765634108	3.1510836781027	0.00162665879837301	0.044157796740717	MAFB
G07356.1	144.464794774817	1.70399466207916	0.367160746440696	4.64100446084692	3.46719639547977e-06	0.000406416347361363	PPP1R16B
G07386.1	322.985068563307	1.46929706521911	0.269444232784575	5.45306555658897	4.95088067142731e-08	1.40099921222259e-05	KCNS1
G07459.1	104.662248269522	1.36398520193737	0.244581215867992	5.57681912364665	2.44956332945336e-08	8.16958531840903e-06	Bmp7
G07483.1	22.6269877849308	1.7040556192354	0.510977701696001	3.33489233205171	0.000853324319673114	0.0287676062763445	PPP1R3D
G07535.2	36.7385815818261	-4.38175991739694	0.962225241326634	-4.55377777385651	5.26910174152581e-06	0.000583454092050773	Crh
G07549.1	48.1990906927071	-2.70859200887013	0.572210846063168	-4.73355586931871	2.2062019905224e-06	0.000283517196167363	PDYN
G07618.1	26.2497176009172	3.43624192726735	0.823569064110552	4.17237858609764	3.01436233702346e-05	0.00246922107812024	NA
G07619.1	55.6956720993105	2.50136968819971	0.510887044184355	4.89613059613445	9.77421222331475e-07	0.000154488180816328	NA
G07633.1	432.737463765673	1.53593704918148	0.228337486302313	6.72660925743895	1.73662262443399e-11	2.11528186189209e-08	SLC12A5
G07721.3	80.1996774537612	-1.37528394650216	0.400097501444063	-3.43737199442232	0.000587388284369287	0.0223279277972938	GATA3
G07801.1	271.788534230942	1.09993110736089	0.180047628463266	6.10911188749871	1.0018707548208e-09	6.10161069484884e-07	ABCD2
G07810.1	489.295121389798	1.44101536954064	0.226913811224795	6.35049652448474	2.14621060085116e-10	1.62502945899582e-07	H2B-V
G07912.1	160.947082609161	1.04137542984599	0.316686216756131	3.28835097565336	0.00100776120801274	0.0320823070937237	SLC38A1
G07971.1	6949.07613934175	-2.3640957222727	0.711528751072077	-3.32255825040191	0.000891960458838013	0.029628487516435	TPH2
G08020.1	46.453878623606	1.509548800278	0.362529339581397	4.16393553697208	3.12808464864533e-05	0.00254747940208718	Fam109b
G08149.1	347.69072185243	-1.65633073053926	0.38008807206483	-4.35775508960657	1.31403304664971e-05	0.00123948268693238	NTS
G08182.1	105.915366177496	1.04430900270946	0.318954437156673	3.27416358279566	0.00105975243079698	0.0327692763231538	CBX7
G08183.1	81.9189612875223	1.42122549529062	0.356287699264907	3.98898277493972	6.63572393832417e-05	0.00443674954969336	Cbx6
G08247.1	45.8126657487511	1.38066778597533	0.349326841949933	3.95236672415002	7.73820290353591e-05	0.00496309185260711	Rbfox2
G08351.1	417.075156460897	1.16138515687501	0.189727436099427	6.12133479876037	9.27946947562399e-10	5.77698527465791e-07	DENND5B
G08472.6	178.489070688601	-1.05250019861	0.3101701881964	-3.39329902957518	0.000690562094073982	0.0247709309417191	KIAA1644
G08680.1	216.474597886085	-1.39797569372601	0.363893044576613	-3.84172139193413	0.000122174468335144	0.00712885772708004	Nhlh2
G08727.1	422.050701595721	1.42369804354658	0.269914877368222	5.27461864061813	1.33032433953983e-07	3.00556744937164e-05	Vamp1
G08824.1	104.247229740117	1.10788325455653	0.309411611282207	3.58061305445338	0.000342788983523794	0.0153651733974706	Kcna6
G08825.2	27.8796374825819	1.79890333406726	0.464473186698689	3.87299716234048	0.000107505079867921	0.0063673463266381	KCNA1
G08863.1	1369.64125837425	1.02890175816284	0.146014605947557	7.04656737239271	1.83385354500888e-12	3.66967193310171e-09	SYNJ1
G08917.1	18.1123373799523	-3.08581940697491	0.803963309870516	-3.83825899651055	0.000123909748909998	0.00717217275973884	Umodl1
G08923.1	83.7062019519689	-1.16007486653389	0.307159563546936	-3.77678250723461	0.000158867343149762	0.00867576728721362	RSPH1
G08998.1	19.1525796288358	3.51128865228054	0.678960742894312	5.1715635830614	2.32143253002726e-07	4.74707535246086e-05	SHOX
G09012.1	117.292997015681	1.24203392540123	0.252715926607022	4.91474337243738	8.88988299430641e-07	0.000144294228733304	NIPA1
G09284.2	64.2535693965457	1.26285494291406	0.358138539542081	3.52616321194796	0.00042162704532	0.0177622280821651	PDGFD
G09436.1	29.8163942073942	-2.85938816291056	0.875413077545337	-3.26633018886158	0.00108951130065938	0.0333216802270444	NA
G09449.1	105.833137794929	1.02574474824186	0.299614250160272	3.4235512753254	0.000618085899276749	0.0229955862792007	FOXO1
G09485.1	219.549588138601	1.30238724247074	0.175912517604894	7.40360754426782	1.32533733041841e-13	3.97593430860235e-10	SLC7A1
G09486.1	58.1711237990831	1.03333597887931	0.312531813274833	3.30633853895258	0.000945238089662295	0.0308275262885788	MTUS2
G09501.1	241.487787252486	-1.16364020259431	0.360087048271092	-3.23155250426632	0.00123119702625777	0.0357750226801313	Rasl11a
G09671.1	78.0279574781789	-1.81103589870822	0.51952985905982	-3.48591301756092	0.00049046045378551	0.0195451630338564	TRHR
G09745.1	2990.81829228336	-1.51587966171399	0.443227874451487	-3.42009099402865	0.000626001924511076	0.0231976771364786	NECAB1
G09747.1	360.856676773195	-1.63839713387146	0.236104231470224	-6.93929593582096	3.94058880947786e-12	6.49385855867779e-09	CALB1
G09798.1	61.0235538754	1.15035469940672	0.336464854851134	3.41894460244797	0.000628645236782496	0.0232350137232197	TRAPPC9
G09852.1	35.2036568099601	-1.67777625494474	0.417859953455211	-4.01516403060763	5.94044653515886e-05	0.00405906365079208	MAL2
G09908.1	31.5549685305624	1.414295070522	0.436827651888583	3.23765005353353	0.00120518542086296	0.0353542089690846	PREX2
G09945.2	820.861817920581	-1.92986961291312	0.520234274501541	-3.70961643148601	0.000207573483181244	0.010534730310367	Penk
G09964.1	79.3767145197525	-2.09168246053706	0.613789846293687	-3.40781535108065	0.000654851917353771	0.023887599563367	Oprk1
G10009.1	66.2863154776125	1.44738931594657	0.459162807732864	3.15223552859848	0.00162025523208062	0.0440344633016517	ANKRD29
G10056.1	131.186337370009	1.04775968831968	0.277161196130458	3.78032604472708	0.000156623118296576	0.00856991534976285	APCDD1
G10075.1	60.1805933335835	-2.27713285541784	0.490778814579327	-4.63983527359406	3.48687006077838e-06	0.00040701943646961	MC5R
G10135.1	135.822233175767	-1.19629514573875	0.301580724149585	-3.96674936407868	7.28595405083278e-05	0.0047579487816802	IRX4
G10167.2	2303.66257349466	-3.08966481473833	0.942575381376928	-3.27789678765522	0.00104583628454177	0.0327144110162487	DDC
G10242.1	68.7985239913348	-1.08651084568647	0.34704441410384	-3.13075445542649	0.00174357876779114	0.0461225396242062	Cdh9
G10308.1	1841.55254089955	-1.94498773381296	0.510691151634611	-3.80854010802317	0.000139789674471444	0.00783241546063501	CCK
G10315.1	65.0356641943721	1.37182074655757	0.395214379044217	3.47108004995964	0.000518369443719294	0.0203886400006356	gfod1
G10581.1	18.2837933385731	2.39679883965165	0.6258688550749	3.82955441897619	0.000128375493191454	0.00733967233011954	Hoxa1
G10637.1	365.616617686534	1.21383048750723	0.228187597033637	5.31944112338543	1.04086489382656e-07	2.47117203394501e-05	KIAA1217
G10699.1	292.862541791533	-6.33533121855224	1.3991977710765	-4.52783112545843	5.95921752076648e-06	0.000644584860402598	EN2
G10756.1	722.439945115705	1.06492971101573	0.182855373319449	5.82389071583525	5.74931789606313e-09	2.40398717698819e-06	GJC1
G10773.2	98.7742362056016	1.03073916021052	0.26261047689191	3.92497349081305	8.67392894284931e-05	0.00544843316892205	SETD2
G10838.1	1142.08329558214	-1.12622143224926	0.301267960192968	-3.73827150928327	0.000185289784063243	0.0096485005586092	ST8SIA6
G10874.1	39.0813583138582	-1.71562241532759	0.456437111389277	-3.75872682680355	0.000170780172208239	0.00904424673802232	efcab1
G10912.1	833.525262020523	1.00423499754746	0.17126303647206	5.86369959469504	4.52666125522855e-09	1.98147523539419e-06	THSD7A
G10982.1	765.228785051028	-2.96709627707825	0.90125737810344	-3.29217418815706	0.000994160157675198	0.0318450276974063	GCH1
G11000.1	940.721781944503	1.02821608746794	0.229461837966718	4.48098950387155	7.42977657076898e-06	0.000768063434059383	C14orf37
G11066.1	1227.09205733853	1.16130613588736	0.241884100169168	4.80108504475974	1.57808227905793e-06	0.000215658414867356	Inf2
G11127.1	829.047256483643	-1.30375948169845	0.26514190856665	-4.91721391290628	8.77846106919513e-07	0.000143817887048831	C14orf132
G11188.1	68.6767760406565	1.52857394798331	0.466960522987845	3.27345433443224	0.00106241556065242	0.0328154045553226	DIO2
G11204.1	1535.12431193634	-1.32634542364225	0.283914320051719	-4.67163975174144	2.98804690228423e-06	0.000360819542963331	NGB
G11302.1	126.811132906772	-5.68294127199042	1.7171610455362	-3.30949813167691	0.000934633898242051	0.0306960945594971	TH
G11405.1	257.668181283065	1.4247545047264	0.208261806662711	6.84117038816364	7.85487609331603e-12	1.10027176877124e-08	Cend1
G11432.1	100.027424738418	-1.74523734678907	0.509076237512211	-3.42824358747879	0.000607500108294581	0.0227528282538405	Gchfr
G11433.3	867.015137490674	-1.79944207079824	0.284453469106364	-6.32596282425854	2.51658403486597e-10	1.80774619837872e-07	DNAJC17
G11495.1	34.1112611639944	1.54726842816586	0.480382519162896	3.22090910148457	0.00127784670222772	0.0367167952440099	ITPKA
G11532.1	128.941863299549	1.08009298854689	0.276311703851626	3.90896575675593	9.26921002978822e-05	0.0057197559247691	PSEN1
G11537.1	118.087058260741	1.10113409533783	0.269995411261506	4.07834373996568	4.53576717803705e-05	0.00333515793944115	RGS6
G11584.1	58.9137716232118	-4.63466536718866	1.33990646813988	-3.45894693203678	0.000542291739977438	0.0210128673519612	Chrm5
G11588.1	36.5870148554783	-1.81107562447584	0.561181853377067	-3.22725265184038	0.00124985048132267	0.0360974858085099	GREM1
G11642.1	277.892013582952	1.30134095308377	0.215508386718129	6.03847011664486	1.55582232617521e-09	8.22384197505631e-07	CPT1A
G11723.1	159.769592534285	-1.55612938664614	0.450088627713981	-3.45738437016235	0.000545446261751921	0.0210767958937656	Ubc84D
G11953.1	19.2484284187166	1.94834315703762	0.602069996190079	3.23607415976016	0.00121185895346198	0.0354529214361845	Mob1b
G12132.1	90.493272869894	-1.95452828829974	0.493692090502912	-3.95900263726872	7.52634058548114e-05	0.00485830487332383	RXFP1
G12157.1	425.931789336444	1.40422560903101	0.240702047672044	5.83387479505063	5.41547647277526e-09	2.33407035976614e-06	TRIM2
G12238.3	100.543275307544	1.43275570341933	0.353392122182239	4.0542944041081	5.02858542057785e-05	0.00358168207334509	NDNF
G12267.1	173.485428832928	1.08448753642406	0.282362524389914	3.84076300056904	0.000122652487040963	0.00712885772708004	AFF1
G12278.1	43.4025829234624	1.55875696691475	0.499501473429418	3.12062536315022	0.00180467464691049	0.0469119179902337	SPP1
G12301.1	115.739884751608	1.31148112476085	0.305269990206648	4.29613511591186	1.73801672326728e-05	0.00157066253233332	ADAMTS3
G12318.1	146.845632905877	-1.25886465854867	0.401184404002891	-3.13787038077282	0.00170180115340763	0.0456191671614802	KIT
G12335.1	2839.21770386456	-3.48093868764113	0.981400340384137	-3.54691000644918	0.000389777712106184	0.016722239823361	Slc10a4
G12355.1	734.795465395899	-3.39484443236149	0.844930377288683	-4.01789842525876	5.87194971306297e-05	0.00403064066704649	Shisa3
G12362.2	57.8289558263157	1.24055895275279	0.305615547483677	4.05921414328258	4.92381435960461e-05	0.00355517163103925	APBB2
G12388.1	201.089936434226	-1.73834380871982	0.430536340013056	-4.03762388249759	5.39953322683993e-05	0.00376288366542091	NWD2
G12396.1	38.8314616005827	-1.84807523035077	0.489910663514184	-3.77226986057891	0.000161769154173203	0.00873210569202754	Cckar
G12452.1	140.480052896976	-1.3261640199029	0.238426218240806	-5.56215683697798	2.66460649053062e-08	8.78222950967238e-06	STK32B
G12499.1	102.212182530328	1.40994596134349	0.26956979293615	5.23035591631534	1.69183995094244e-07	3.64591509428096e-05	NA
G12531.1	10.5654024809016	2.51624024800152	0.788792521312497	3.18998999104945	0.00142277721193523	0.0398192843080575	CD8A
G12586.1	46.913666330717	2.41739668884427	0.485460192041123	4.97959818019331	6.37164233544806e-07	0.000109510159526121	SIGLEC1
G12588.1	113.481602399627	-1.64797968660938	0.508093287313437	-3.24345888394459	0.00118087852971818	0.0351602716275978	NA
G12738.1	382.044048860105	-1.3480401680537	0.22377922447655	-6.02397372323974	1.70186008012921e-09	8.82918706385554e-07	KLHDC8B
G12746.1	31.1126436130621	1.70597387444734	0.54646494965375	3.12183585704495	0.00179727114845191	0.0468377220687258	Ttll3
G12901.1	59.8915854572718	1.35389083961202	0.419261631772777	3.22922666185151	0.00124125474049899	0.035927871728607	Bsn
G12957.1	1079.71037331367	1.17054796779535	0.186276541262312	6.28392582266708	3.30128269541243e-10	2.25574231004828e-07	Atp2b2
G13008.1	174.121221784153	1.09885343077948	0.202864176678325	5.41669529224912	6.07106733569601e-08	1.58954160195817e-05	ADRBK2
G13017.1	19.4084073725499	1.72289790888485	0.549066629342925	3.13786673021208	0.00170182234776903	0.0456191671614802	TRPV4
G13022.1	115.415832729179	1.21682801002692	0.251772524575396	4.83304527401889	1.34460192915411e-06	0.000190247591137639	KCTD10
G13040.1	799.942463227903	1.20167542899383	0.162140006767391	7.4113443865694	1.25025443647498e-13	3.97593430860235e-10	RPH3A
G13102.1	60.3115046072664	1.27356525247651	0.347996033837996	3.65971197553763	0.000252498896965125	0.0120712569939897	PITPNM2
G13117.1	43.9306665983229	1.89261117572302	0.520631349565886	3.63522322906816	0.000277740033687487	0.0130771210819411	DNAH10
G13149.1	73.6121142652522	1.16951673591661	0.333566492915044	3.50609776688354	0.000454728158679773	0.0186214706685703	ZDHHC8
G13179.1	156.207483473048	1.10527607965819	0.247566907507131	4.46455501984387	8.02353291420817e-06	0.000826394391880669	PI4KA
G13188.1	256.473191259335	1.19773243744412	0.216556545934081	5.5308068951594	3.18761081702331e-08	1.0264473222863e-05	DGCR2
G13231.1	130.804718236704	1.06435140366578	0.311387444453872	3.41809351219186	0.000630614364928063	0.0232350137232197	SPECC1L
G13233.1	107.999429677537	-1.18851603680476	0.380314079859463	-3.12509081242523	0.00177750175893483	0.0465207876767121	RAB36
G13306.1	285.61053017459	1.08116240044747	0.188168278007008	5.7457208616598	9.153019689882e-09	3.66316923731492e-06	KSR2
G13314.4	3504.7151592263	1.31772786799712	0.227720540718124	5.78660082152285	7.18249847194973e-09	2.91619847379234e-06	NEFH
G13354.1	125.174243473976	1.36000598410534	0.369896834192639	3.67671701509361	0.000236254875197714	0.0114708497897122	AIFM3
G13408.1	1295.48151669144	1.07001310651919	0.167671301520336	6.38161150308367	1.75234058610998e-10	1.53411942249597e-07	Plec
G13478.1	55.1693195292433	-2.43389046685225	0.712184014908351	-3.4175022408576	0.000631985738250702	0.0232350137232197	HSD17B6
G13483.1	87.8986875739311	-2.54668546965271	0.490340219477205	-5.19371115909676	2.06142885902397e-07	4.27784662855974e-05	Tac3
G13489.1	123.166568397927	1.04535120506953	0.271220593924481	3.85424716443397	0.000116086277273639	0.00678947193699581	Nxph4
G13552.1	597.712842590896	1.1074005397771	0.1499205923216	7.38658060662927	1.5065283376932e-13	3.97593430860235e-10	SCN8A
G13642.1	160.54486762778	1.12684766602045	0.235849980458086	4.77781538854404	1.77209963739752e-06	0.000236406530198531	SLC23A2
G13728.1	27.2675730868949	2.15238888358665	0.566659894478064	3.79837871810068	0.000145645666078621	0.00809576058569956	DOCK5
G13729.1	38884.4357363739	1.08968214857467	0.200279056285565	5.44081926879543	5.30360984970998e-08	1.45241130645372e-05	NEFL
G13730.1	30193.6504527038	1.30053077187858	0.220077021551075	5.9094346275345	3.43283873530083e-09	1.57657339622054e-06	NEFM
G13731.1	25.0438092026729	2.10807460323009	0.527876290907814	3.99350120386111	6.51047480084447e-05	0.0043843978736937	ADAM28
G13732.1	49.0830965339567	-1.19048263222503	0.382830049961771	-3.10968961904612	0.00187284030566934	0.0480913117904002	STC1
G13758.1	1933.9450153928	1.06178273050811	0.144458186351378	7.35010425733469	1.98052314080291e-13	4.62369631579947e-10	LGI3
G13781.1	95.7695153169131	1.48569418335684	0.330360121092511	4.49719590380221	6.88555397004062e-06	0.000730677251782909	Gpr124
G13802.1	85.3118337500698	1.08440420603733	0.324222329316036	3.34463147040162	0.000823919696115359	0.0281200399127257	PLEKHA2
G13815.2	25.3333295611597	3.62294289124673	0.97862230792702	3.70208492275337	0.000213835014564948	0.0106784098628111	Nkx6-3
G13943.1	1925.83741554835	1.01532054360986	0.178716774459967	5.68117092913008	1.33775698659671e-08	5.04399418474516e-06	CAMTA1
G14030.1	460.003695756596	1.01623174076828	0.208556456434241	4.87269374510449	1.1008680799662e-06	0.000168090714683487	AGRN
G14053.1	743.744529090769	1.23139041912872	0.228239964596782	5.39515689683945	6.84637006733327e-08	1.73778190954203e-05	KIF1B
G14132.1	254.839910608971	1.09886118153536	0.234134745738572	4.69328539029537	2.68852013373343e-06	0.000331801284346	UBR4
G14136.1	52.4453045071331	-5.35860823812488	0.886481003749797	-6.04480887402898	1.49587221261299e-09	8.22384197505631e-07	PAX7
G14219.1	41.9085593639746	1.910231707798	0.589479367136319	3.24054040615174	0.0011930336272153	0.0351602716275978	NA
G14253.1	59.2133681136812	1.24136537502115	0.387413059063261	3.20424246416134	0.00135418381117297	0.0383982383299703	Gmip
G14377.1	33.3688391463022	1.80924228614417	0.47262126583277	3.82810173163969	0.000129135382949786	0.00735310518971189	SND1
G14378.1	26.8805995870502	1.78636532668751	0.542631237009721	3.29204292869617	0.000994624281107639	0.0318450276974063	ZNF783
G14460.1	1024.72662587496	-1.09047258252272	0.201529923071859	-5.41097106524423	6.26839008652457e-08	1.62600878031468e-05	Eif3g
G14483.1	8.96862110717713	6.55853423016921	1.71023562478382	3.83487171891781	0.000125629844976401	0.00722694067148641	IGHV3-23
G14500.1	683.928551574436	-1.04638244793983	0.235033779634959	-4.45205131604919	8.50538322300143e-06	0.000863327213740526	Tuba1a
G14583.1	61.8281920518652	1.64496392472117	0.48932628410101	3.36169132574453	0.00077466668404353	0.0268592662790588	P2RY11
G14584.1	305.611866515533	1.20554224167015	0.249139954609246	4.83881537010369	1.30615311119039e-06	0.000186693262295912	Ppan
G14698.1	1309.30462009224	-1.05521845329519	0.207133120479125	-5.09439751042393	3.49852029534723e-07	6.66741810028249e-05	Rit2
G14718.1	9.28953992265248	4.07550226726996	1.1712620044189	3.47958206779869	0.000502196530250975	0.0198996263012462	Skor2
G14796.1	69.1666083236475	1.03734226842591	0.328513911318581	3.15768140308654	0.0015902925739459	0.0434944242425825	PIGO
G14834.1	26.2850733566189	1.58688397325066	0.48956149499605	3.24143951162552	0.00118927670011872	0.0351602716275978	PMAIP1
G14835.1	245.354336073987	1.06282653341725	0.262067962195634	4.05553782504648	5.00190768987446e-05	0.00357470520234268	PDZD2
G14896.1	170.322433251152	1.61613257886559	0.246422649314443	6.55837676999954	5.4396631091413e-11	5.25490213802047e-08	EMB
G15020.1	7.24420973865911	6.23934622356086	1.66819781759772	3.7401716737322	0.000183894612686215	0.00959368263390002	DMRT3
G15027.1	45.0979825790067	-1.94618264711921	0.572651771461291	-3.39854470746322	0.000677453896393461	0.0245522262709739	Glis3
G15188.1	94.8063985869583	-1.63343793606438	0.442870847344824	-3.68829410618796	0.000225762606104526	0.0111351045951026	TAL2
G15194.1	227.874971063466	1.01385873121491	0.275386578650238	3.68158367115847	0.000231789694267072	0.0113524270714896	PSD3
G15262.8	304.713770968952	-1.15552255312562	0.282700117533289	-4.08744985042164	4.36140915322499e-05	0.00325826339806929	Pam
G15271.1	163.200607016094	-3.15104401599755	0.50110059544296	-6.28824640132809	3.21072025400014e-10	2.24870819789535e-07	CARTPT
G15305.1	46.9958163323692	1.08176817892347	0.330870373851284	3.26946219551735	0.00107752134795773	0.0330632645816383	MOB3B
G15359.1	20.7261317834012	-5.3848600890939	1.32532476554499	-4.06304947216433	4.843575894299e-05	0.00350627335087304	Pax5

## Sheet: DEGs identified in RD vs.RI
The different expression genes (DEGs) identified in the comparison of RD vs.RI
Transcript_ID	baseMean	log2FoldChange	lfcSE	stat	P_value	adjusted-P	Gene_symbol
G00003.1	14.7757777918661	-2.55239415450387	0.655192262181679	-3.89564148087591	9.79391713774164e-05	0.00129885890668129	NA
G00004.1	1528.78164331913	-1.1952964684794	0.383769128251149	-3.11462382064554	0.00184179635731914	0.0138615421914049	NKX6-2
G00010.1	46.747718229659	-2.38521130062383	0.49807131459003	-4.78889514564221	1.67702073726145e-06	3.9985986329852e-05	Jakmip3
G00022.1	465.563277076962	-1.07540404585778	0.303328469820311	-3.54534490776564	0.000392099654363418	0.00406819028130552	Dock1
G00023.1	1446.48351580201	-1.14339101103945	0.306853103292824	-3.72618363239539	0.000194400801258155	0.00227746831268639	C10orf90
G00041.1	95.7678328323248	1.3940419854195	0.444747434784586	3.13445761883866	0.00172172122432195	0.0131300308792807	GPR26
G00043.1	9.44775288459689	-3.4372964303074	1.18248331250029	-2.90684561377822	0.00365093338060729	0.0239201104425865	Hmx2
G00077.1	19.1901158427308	4.87354608610976	1.31745066102507	3.6992247454017	0.000216259038123358	0.00248248699711983	EMX2
G00079.1	890.838737965783	-1.71770832112811	0.358026000850581	-4.7977194869849	1.60482312633182e-06	3.84068422605119e-05	SLC18A2
G00084.2	2820.34627642241	-1.39059502112625	0.196839665466385	-7.06460772442092	1.61070350503439e-12	1.41572615281837e-10	HSPA12A
G00100.1	16.7611839394917	2.9387792448873	0.856920780590083	3.42946432325241	0.000604773935712976	0.00578657349603894	NRAP
G00102.28	233.512020453096	5.22163497818739	0.470063327478091	11.1083649222365	1.14231988266945e-28	8.79856859101371e-26	TCF7L2
G00107.2	114.973264885478	1.78032651080264	0.358833103075862	4.96143331131369	6.99748953449726e-07	1.87726417218332e-05	ADRA2A
G00111.1	330.462207931711	-1.52994385488705	0.312257277363077	-4.89962593604537	9.60192880980676e-07	2.48927240331474e-05	RBM20
G00113.1	176.329578972489	3.04541993747588	0.326557071992788	9.32584285770157	1.10104945724662e-20	2.5781293251321e-18	DUSP5
G00120.1	29.6160696328335	1.99375090205559	0.50397208840714	3.95607405234894	7.61915517299399e-05	0.00105240704463597	Cfap58
G00121.1	32.7897628561457	-1.09036304209494	0.397224253810901	-2.74495585713657	0.006051903756112	0.0358006981497159	ITPRIP
G00123.2	38.7375231102964	2.22701268176722	0.526110906006137	4.23297190068369	2.30623329098944e-05	0.000384841175564253	CFAP43
G00139.1	389.685176457425	-1.06172421917732	0.216532190067401	-4.90330892070521	9.42356072490324e-07	2.44519679837937e-05	As3mt
G00158.1	7.06015763026257	-6.25282814534268	1.4877076853891	-4.20299512246405	2.63406266679931e-05	0.000430706034606419	LBX1
G00165.1	203.258699399738	5.8317154070033	0.955172663066813	6.1054044284299	1.02540698453536e-09	5.54762237160173e-08	FGF8
G00174.1	26.4008474803764	-1.86732510673123	0.650678579210966	-2.86981186470839	0.00410716089991944	0.0262472690785463	C10orf12
G00229.1	32.3057993098467	2.28235819940097	0.834713522432637	2.73430121600212	0.00625128285319516	0.0366965097934555	CYP26C1
G00270.1	53.5386817509939	3.67297202210659	0.737511196321194	4.9802254398684	6.35102465047375e-07	1.72598087738827e-05	FRMPD2
G00271.1	419.726423605831	3.95614179119884	0.394763963933618	10.02153730492	1.22581228708162e-23	3.73732289901999e-21	Gdf10
G00282.1	389.5258155295	-1.56755902009987	0.276654114411273	-5.66613304644202	1.4605613256555e-08	6.02640483240954e-07	2021-03-08
G00283.1	250.881449167176	-1.20637477074213	0.249770583872627	-4.82993133954211	1.36580138757027e-06	3.35085002621914e-05	ALOX5
G00290.1	1572.77646134168	-1.90823571507457	0.189852332352312	-10.0511576098703	9.0794509009156e-24	2.82708987679679e-21	SCD
G00291.1	31.2415721524274	5.95864118497927	1.05698118551866	5.63741461685088	1.72622145612909e-08	6.9978913849643e-07	wnt8b
G00292.8	102.457942037448	2.10549245019133	0.528966061351291	3.98039232387171	6.8801624204588e-05	0.000967221296274777	SEC31B
G00295.7	34.0860268247797	-3.64414321832773	0.619840563208833	-5.87916221465482	4.12348130412416e-09	1.99818169354983e-07	pax2-a
G00303.1	147.288835731359	-1.14797847620339	0.377781830542503	-3.0387339554019	0.00237574556210694	0.0169186610358414	ELOVL6
G00308.1	313.124601155588	-2.03981530359568	0.318526401242177	-6.40391281740191	1.51444611354263e-10	9.91640342221015e-09	TLL2
G00318.1	35.9507786123929	4.59331872874362	0.769685503711843	5.96778646160299	2.40493821344827e-09	1.21571911173432e-07	Adam8
G00338.1	93.9508223998561	-1.16527995061489	0.337076341133579	-3.4570208834476	0.000546182520585813	0.00533407280447987	PRKG1
G00372.2	141.682421481833	2.17590093054021	0.627257015879436	3.46891445684275	0.000522565813843389	0.00515155904526176	Cdh23
G00376.1	310.282215670603	1.02216717017574	0.272581471352792	3.7499510333657	0.00017686910441982	0.00211989427406376	AIFM2
G00389.1	22.3618097285761	1.96303756554621	0.677050059563962	2.89939796595019	0.00373880011502615	0.0243504540646863	STOX1
G00400.1	151.805214665884	-1.52007697248222	0.405792183452917	-3.74594936636722	0.000179712839352308	0.00213908706588153	CTNNA3
G00402.1	239.716995195503	-1.93044737903676	0.39294844578039	-4.91272430204658	8.98195356179735e-07	2.34935477033286e-05	REEP3
G00403.1	157.622597616527	-1.25297860820068	0.344932277211306	-3.63253511190865	0.000280650373056531	0.00307308483688425	JMJD1C
G00414.1	1593.95538040051	-1.01599639425755	0.234580964676585	-4.3311118430189	1.48358295802794e-05	0.000263648995740861	Ank3
G00420.1	209.591818519043	-1.69324459748607	0.387600521507578	-4.3685302354604	1.25085501801178e-05	0.000227823743137441	CCSER2
G00431.1	117.579674170982	1.88912307376831	0.284638598880447	6.63691811721492	3.20309461876261e-11	2.34447804941394e-09	NA
G00454.1	21.9793718696388	2.48624208710212	0.754980521540359	3.29312083711715	0.000990818812303547	0.00846723381527372	SFTPA1
G00455.1	71.4071390906842	2.66021569696363	0.597725218202725	4.45056627351699	8.56441579468093e-06	0.000163517211933801	MBL
G00458.6	201.278259837171	-2.6234622546461	0.49982451743911	-5.24876664331636	1.53120889708508e-07	4.91413960622622e-06	RET
G00464.1	76.3717575388147	-1.61933375148817	0.477022896554645	-3.39466671974031	0.000687121899006183	0.00638861844409529	ZCCHC24
G00470.1	1063.79189534555	-1.28016578219148	0.276051501362201	-4.63741648161444	3.52791089075016e-06	7.67720623504584e-05	DLG5
G00471.1	228.680847840825	-2.36881980236351	0.392715040965514	-6.0319049571914	1.62038074892984e-09	8.43895447338565e-08	znf503
G00484.1	576.517660810348	-1.19927016734794	0.164358449406744	-7.29667486932825	2.94966411111568e-13	2.89710466000822e-11	Camk2g
G00493.5	291.639220345836	1.17151798535833	0.199140742228309	5.88286441161909	4.03226247932209e-09	1.96373195519598e-07	Ppp3cb
G00497.1	2848.08976676177	-1.21866235297188	0.311494321797618	-3.91231000918103	9.14174530915418e-05	0.00122794742291709	slc44a5
G00511.1	108.447042683982	1.70542061942558	0.397351365131661	4.29197121006618	1.77093914595246e-05	0.000306707798005222	RPE65
G00521.1	129.863316936592	1.53028243696276	0.414058059164175	3.69581608929871	0.00021918159697479	0.00250888782239152	WDR78
G00538.1	48.1737529126536	-4.78822838440617	0.588592579529349	-8.13504714625342	4.1177806704478e-16	5.90800600212434e-14	FOXD3
G00542.4	69.109463383413	-1.71521220092434	0.388334466202105	-4.41684256795192	1.00153119836434e-05	0.000187548411035994	KANK4
G00543.1	620.593620569678	-2.65803686086617	0.303074641530748	-8.77023840543421	1.78288384871416e-18	3.3237724438226e-16	INADL
G00554.1	248.844356430648	-1.77434704561987	0.48315111039784	-3.67244741331304	0.000240238598007254	0.00270567944984904	DAB1
G00563.1	25.041260582724	3.46658452578897	0.624855337372483	5.54781934065886	2.89254525258627e-08	1.10524682764944e-06	TMEM61
G00576.1	7.92346356251096	3.45563605350402	1.21016405673117	2.8555104031417	0.00429677151899724	0.0272373289085349	LDLRAD1
G00583.7	28.7147553709559	-1.27560932138202	0.454967007828683	-2.80374027002491	0.00505135792134857	0.0310344657850444	Glis1
G00591.1	276.562246268474	-1.26531591306384	0.339154476188913	-3.73079526262553	0.000190876296253033	0.0022454816378738	PODN
G00606.2	438.954302830413	3.81952035834874	0.313562413507585	12.181052938146	3.9218566222864e-34	4.09960076706073e-31	RAB3B
G00609.1	48.7790273760026	-1.81791644866674	0.369457072324769	-4.92050791510823	8.63199090659791e-07	2.26388657567396e-05	OSBPL9
G00632.3	41.9111277512705	1.01908616816702	0.373578301169564	2.7279051405731	0.00637379341423464	0.0371993139464075	MOB3C
G00634.2	324.800955109982	2.41177163141806	0.265577182795125	9.08124563275671	1.07339280301958e-19	2.29322145631971e-17	NA
G00643.1	143.965504046717	3.12165457003385	0.314900220359213	9.91315460647476	3.64937822504481e-23	1.09832925015216e-20	NA
G00658.1	636.72973226147	-1.01547889620588	0.242360810365715	-4.1899467767646	2.79019892697994e-05	0.000451694316337256	TESK2
G00668.1	314.345642945434	1.29977309888524	0.480339127271807	2.70594882883598	0.00681095401510314	0.0391649927442149	ptch1
G00695.1	1558.99187122268	-1.26672261480932	0.204791864143528	-6.18541473855397	6.19394058739605e-10	3.53392684312856e-08	Elovl1
G00696.1	52.9016308262159	1.59341667911219	0.449196951854493	3.54725621474906	0.000389265824386172	0.00404308779771429	CDC20
G00700.1	497.726780062901	-1.34568166364205	0.361951623146008	-3.71784950691936	0.000200925899706562	0.0023400451146165	Tmem125
G00703.1	46.3488205751368	3.40409203855178	0.599841872563779	5.67498234826853	1.38702957367609e-08	5.78304395896375e-07	Fam183b
G00706.3	159.201514923131	2.12006011953494	0.258255758416242	8.20914945918823	2.22760805590438e-16	3.25999300941326e-14	ST6GALNAC5
G00708.2	3853.10497063876	1.62078352145701	0.202781242382276	7.99276847511159	1.31941772054776e-15	1.83895415536726e-13	AK5
G00713.1	45.5129915734853	2.30094543860458	0.550762429132038	4.17774582451222	2.94412393913256e-05	0.000473210123967441	NEXN
G00716.4	12.4189503800031	2.56515120535719	0.677730115659466	3.7849154790195	0.000153760826989399	0.00187830786525573	Ptgfr
G00730.1	51.0756663776769	2.03591442082403	0.418357265695517	4.86644929529151	1.13621056388702e-06	2.88678359326467e-05	VTG2
G00731.2	40.6379697424593	1.49638818002952	0.364642068561359	4.10371788952737	4.06563185026984e-05	0.00062269481227393	SSX2IP
G00732.3	12.3550809320899	4.13934284720219	0.929373807721814	4.45390521317683	8.43223380522855e-06	0.000161626097737547	Lpar3
G00744.1	40.500104325277	3.13998066187333	0.656234303111646	4.7848468862182	1.71117727893218e-06	4.05870727528897e-05	CLCA2
G00767.1	85.1876217116231	-1.0672159944522	0.315941346536429	-3.37789278342887	0.00073043554018716	0.00671243887778273	HMCN1
G00782.1	14637.2114154103	-1.33723644624716	0.355632256223412	-3.76016635962036	0.000169800400470477	0.00204353944135295	Hebp2
G00785.1	52.32144423745	-1.17831979451942	0.402168652859049	-2.92991456729074	0.0033905520714657	0.0225643630240404	RC3H1
G00793.1	61.4243050387419	-2.76888929089516	0.458958357328081	-6.03298588354466	1.60957481155111e-09	8.39761945798385e-08	PAPPA2
G00795.1	698.341812855525	1.21272405302377	0.343171088211014	3.5338759431799	0.000409513241734615	0.00420858253944187	Brinp2
G00813.1	20.2181791453163	-6.79746071248571	1.33663405796058	-5.08550614283853	3.6664696403077e-07	1.05520058900852e-05	Lhx4
G00825.8	199.332303182591	1.63774950686438	0.255767566637693	6.40327281677718	1.52081085524367e-10	9.93585109868906e-09	CACNA1E
G00860.1	479.254395462117	-1.4552855412093	0.2379921028323	-6.1148480302086	9.66490220139043e-10	5.26782164864984e-08	DNM3
G00878.1	652.388638635424	-1.81059197651198	0.264203310389713	-6.85302532296537	7.23042805197129e-12	5.8622548103365e-10	PACS2
G00894.1	211.092522809603	-1.32824738559185	0.384729721738129	-3.45241688006609	0.000555588621701048	0.00541148864178635	RGS1
G00906.2	131.687168457219	2.20006072759748	0.476846128281596	4.61377496243036	3.95420551003564e-06	8.47259451487798e-05	CRB1
G00908.3	94.0690443031286	6.32997446630885	0.685600343559896	9.23274692868623	2.63778758925322e-20	5.9388773038348e-18	LHX9
G00925.4	65.840258809995	1.22269058269944	0.400396657295209	3.05369827750074	0.00226039294160287	0.016247406927253	FAM102B
G00928.1	51.0598572241155	2.79858902091256	0.438050713241985	6.38873293961875	1.67265880767286e-10	1.07834913307879e-08	NA
G00929.5	201.312045622821	2.38660337455047	0.359896200780639	6.63136584763542	3.32594740438295e-11	2.42157100942499e-09	NTNG1
G00954.1	1550.00730435542	2.34071693979126	0.135998702538459	17.2113181677548	2.184033318393e-66	3.19622355980224e-62	LPPR4
G00955.1	655.885167712343	2.14529004639959	0.159102200699811	13.483723273239	1.95012010547598e-41	3.35753325689274e-38	LPPR5
G00961.1	28.6125127936215	-1.2508782507953	0.418429189422173	-2.98946221348155	0.00279469012285339	0.0193192690613594	tmem56-b
G00965.1	1584.50353727238	1.17519943503069	0.424829764572275	2.76628318689935	0.00566992738781847	0.0340213796292886	F3
G00994.1	26.3175840752322	4.26331708817261	0.68619121516674	6.21301613011273	5.19771114441506e-10	3.0244892144311e-08	Barhl2
G01019.1	1062.79969194356	1.01709857675544	0.202818976969966	5.01480971825459	5.30859757892233e-07	1.464442436734e-05	P2RY1
G01041.1	161.576885253202	1.35689284475661	0.401667324144097	3.37815093037001	0.000729750157681733	0.00670824665992043	NA
G01060.1	61.3589660647269	1.44756174476476	0.445624698115737	3.24838760258482	0.00116061051991208	0.00958789424422997	SLITRK3
G01064.3	3193.79056009645	1.98493673769419	0.341218461432201	5.81720206275707	5.98407893883893e-09	2.79789147701081e-07	SERPINI1
G01067.1	288.551976969364	1.03534736866913	0.304876794650916	3.39595333864161	0.000683900172731255	0.00636877955955173	Megf6
G01070.1	57.8233071904148	3.17514395832903	0.564596657035546	5.62373850210227	1.86868459911953e-08	7.54407303884545e-07	Lrrc34
G01079.1	3405.03628203556	-1.03243503812983	0.276033456894226	-3.74025326402897	0.000183834927752825	0.00217594261127014	CLDN11
G01099.1	238.97327253444	-1.02197744418327	0.288919613059533	-3.53723803434794	0.000404335076021285	0.00415974809844183	GNB4
G01114.1	209.352471321185	-1.17795582284162	0.266417969435389	-4.42145785187847	9.80371895574484e-06	0.000184057120022897	Mcf2l
G01139.1	1940.18991303003	-1.09670610325295	0.199768806736552	-5.48987662873338	4.02214584274899e-08	1.47894706873643e-06	ABCC5
G01140.1	236.366342973405	-1.36159994545801	0.272287710468143	-5.00059273008324	5.7154330615787e-07	1.56633904755943e-05	RNPEPL1
G01166.1	44.3111022936788	1.72536460620862	0.431758385345668	3.99613456222114	6.43851458204158e-05	0.000913470108103612	Iqcg
G01167.1	251.754108489066	-1.32111919848207	0.29659321263714	-4.45431365989607	8.41619870479533e-06	0.000161424456022709	LRCH3
G01183.1	79.5137914013148	-1.75257403701247	0.484343294214371	-3.61845422027621	0.000296367910733088	0.00321819877682396	MASP1
G01194.1	92.1962832897616	1.86806807599901	0.454000067633035	4.11468677909747	3.87705513897718e-05	0.000598825999275584	IL1RAP
G01195.3	75.8023774877159	-1.47321270532435	0.46380692726298	-3.17634907701376	0.00149141369735642	0.0116623530611608	OSTN
G01197.1	411.459289203734	-5.42703879935052	1.53221299006525	-3.54196109453387	0.00039716404789122	0.00410328080399863	UTS2B
G01198.1	51.5351015712378	-1.65124436386433	0.499037821850837	-3.30885614589327	0.000936779560629158	0.00812162350712525	CCDC50
G01202.1	459.21729251781	-1.07730047546748	0.257187498619509	-4.18877465370613	2.80464727584926e-05	0.0004532811767909	HRASLS
G01222.1	235.42311961504	-1.24057901624088	0.261248841994809	-4.74864886201308	2.04780130439109e-06	4.7456133316091e-05	GPC1
G01227.1	87.5136042197791	-1.94391823568056	0.357305832550997	-5.44048839561864	5.31347010768518e-08	1.92237276368155e-06	KLHL24
G01228.1	102.286330558912	-1.45510069864528	0.336078134917324	-4.32965000535735	1.49346511233487e-05	0.000265083264844932	KLHL6
G01230.1	28.4077972777034	-1.29126633907112	0.456644654913584	-2.82772682254537	0.00468797917460867	0.0292190081902941	NA
G01236.1	193.824544631904	2.42770984152221	0.886606477798978	2.73820449355283	0.00617756501560638	0.0363516453666175	Tspear
G01239.1	490.768522029019	1.52837904179716	0.203536822759222	7.50910337047554	5.95337034631319e-14	6.57544138363172e-12	Dgkg
G01241.2	347.751578574279	2.66865904242578	0.235895720118033	11.3128760500212	1.13313251958069e-29	1.00501987016991e-26	BOK
G01252.1	8.30861317738868	2.26904257022958	0.858513241196804	2.64299076746497	0.00821772760474138	0.0449915206253601	AGXT
G01256.1	3.23127324565206	5.14362288495223	1.68468612615248	3.05316391291198	0.00226442213568479	0.0162723720818458	Espnl
G01271.1	230.524347097616	-1.2907592298109	0.282295210926542	-4.57237381241574	4.82229640013883e-06	0.000100386766241581	Pak2
G01291.3	345.937947248788	-1.11996699200367	0.251002191642051	-4.46198092804236	8.12054549789562e-06	0.00015626577657982	EPHB1
G01298.1	159.926128775044	-1.18890501203526	0.34633473459373	-3.43282060180857	0.000597337196528553	0.00573416280918144	EHHADH
G01309.14	402.68786748887	1.23294355323766	0.297027775777046	4.15093689474726	3.31117059896942e-05	0.000523063245085815	GIGYF2
G01311.1	57.6569941874194	3.09905711113659	0.503704163896907	6.15253423192045	7.62545054439798e-10	4.25122499017113e-08	Neu2
G01341.1	928.153723303917	1.2776416303597	0.199306419612536	6.41043892536685	1.45101274313233e-10	9.60852759700001e-09	VAMP1
G01350.5	74.4140404375668	-1.09078108400572	0.299977385732442	-3.6362110475175	0.000276677678291748	0.00304324651105643	SPSB4
G01352.2	114.211839502621	1.91810026331848	0.342106553096796	5.60673347515727	2.06180785525906e-08	8.23288596392597e-07	pxylp1
G01361.1	17364.8723884546	1.50768760116959	0.1426706258362	10.5676104827672	4.21086978467753e-26	1.81246981952539e-23	SCG2
G01363.1	394.215050457422	-1.13968904366201	0.232745185794428	-4.89672445757328	9.74473275244832e-07	2.52182655111768e-05	WDFY1
G01367.1	79.1474074030966	-1.1959088566719	0.320953010479268	-3.72611820928582	0.00019445123896967	0.00227746831268639	GUCY1B2
G01370.1	150.047772927251	-1.55275185390743	0.334800950895956	-4.63783585366808	3.52076216357552e-06	7.66735028018541e-05	DOCK10
G01371.2	71.9615349247484	1.11423928472943	0.273926990734927	4.06765058726049	4.74895190194197e-05	0.00071134633171924	NYAP2
G01373.1	68.0537060683656	-1.3521255839955	0.358777599438173	-3.76870124030278	0.000164099156672324	0.00198584834811165	RHBDD1
G01384.3	138.691791233159	1.92320491255703	0.371596951674795	5.17551315716964	2.27285412147284e-07	6.92093418686819e-06	DAW1
G01385.3	222.845192963778	1.92091181600061	0.260506931011078	7.37374552202958	1.65899726312205e-13	1.7037610840112e-11	SPHKAP
G01391.1	177.829155921922	-1.30452155921142	0.331624478589742	-3.93373120331466	8.36373117196351e-05	0.00114071783631034	RASA2
G01409.1	173.810105199129	1.50354395066901	0.42886511688482	3.50586674334909	0.00045512301728955	0.00459661683680049	PLSCR5
G01410.1	188.512520706251	2.56191323706598	0.425034709907091	6.02753887470977	1.66475216703375e-09	8.60876875917152e-08	zic4
G01411.2	1472.64928979845	3.05592355298683	0.317728721297914	9.61802741818068	6.710566645181e-22	1.78555977398002e-19	zic1
G01437.1	1305.11311398353	-1.31791063384643	0.284540168460327	-4.63172086028402	3.62638869600343e-06	7.86993128985639e-05	PLCL1
G01443.1	225.647574988926	-1.40959492038045	0.360133591836543	-3.91408897235068	9.07461728676751e-05	0.00122229624190703	ANKRD44
G01445.1	31.2002476560071	1.43818950339045	0.489317837466852	2.93917244226331	0.00329089920064862	0.0220112725557094	C2orf66
G01451.1	1777.99153239528	1.35055585555483	0.212903229063286	6.34351983056759	2.245740490691e-10	1.41966692056231e-08	TMEFF2
G01464.1	26.4822852994831	2.1848752856544	0.665937479525319	3.28090151527705	0.00103475868377364	0.00877610892940323	MSTN
G01478.1	487.622461448674	-1.20615331324349	0.253728132370206	-4.7537232153809	1.99704392238249e-06	4.64269091058086e-05	ITGAV
G01508.1	5.36438250748363	4.86833198446924	1.46785582135498	3.3166281821707	0.000911107817280118	0.00793667104284874	RAB17
G01516.1	1277.72265747795	3.55068747036195	0.91094713675249	3.8977974979098	9.70715346443169e-05	0.00128852006689547	Gbx2
G01526.1	117.561673475371	-1.05113834609533	0.233156730741259	-4.5082908083053	6.53519608971219e-06	0.000130744124641002	ASB1
G01533.1	54.6396686293891	-1.86663712312901	0.540869233819877	-3.45118007535005	0.000558141035421756	0.00543273361016275	AHR
G01536.1	194.879259245749	-1.00027441788125	0.322664636955987	-3.10004352295259	0.00193492208239747	0.014405085882953	SLC19A1
G01545.1	320.671303162368	-1.15037604302798	0.275371747351182	-4.1775383789133	2.94680953124382e-05	0.000473381823106341	Adarb1
G01549.1	24.9452144936429	4.58897496722826	0.978193684353663	4.69127437707841	2.71508570798691e-06	6.08948993004358e-05	C21orf58
G01553.1	2386.92922906879	-1.73765751161738	0.346740294282905	-5.01140923125485	5.40328690477796e-07	1.48775921369658e-05	S100B
G01580.1	360.209541486094	-1.14126549367401	0.189393202898084	-6.02590523952513	1.68165695243026e-09	8.67022266100086e-08	PARD3B
G01589.1	121.919128334229	-1.17026211192917	0.259361596436144	-4.51208709388592	6.41928171813338e-06	0.000128600928547602	NBEAL1
G01595.7	29.530735243593	1.53509783536102	0.496840967652958	3.0897167007236	0.00200347494744815	0.0147856046991578	PDE1A
G01598.1	189.00449024594	3.21916146282645	0.295415275175621	10.8970717946548	1.19026291296353e-27	7.74173448878437e-25	Neurod1
G01599.1	82.5552702235509	1.81633101841292	0.293863331662073	6.18086988989019	6.37493417644539e-10	3.63011572782841e-08	CERKL
G01600.1	101.063218380956	2.44876451003748	0.306002782658138	8.0024256275251	1.21991855927058e-15	1.70841130676032e-13	ITGA4
G01619.1	33.6346702334196	-8.50530840301169	1.33425502031143	-6.37457478033431	1.83471277961826e-10	1.18022435926696e-08	hoxd3
G01620.1	19.3724145023137	-7.7099586238396	1.42446648834851	-5.41252369704978	6.21426277979208e-08	2.2100274277246e-06	HOXD4
G01626.1	9.26917998067015	-6.64750646475956	1.36361463324472	-4.87491575896471	1.0885489734213e-06	2.78016927600944e-05	Evx2
G01630.1	4933.51715289059	1.42122484781302	0.168381339949291	8.44051275658589	3.15948568332268e-17	5.1952239587175e-15	CHN1
G01636.1	165.812378709414	4.19373121122661	0.532073823310404	7.8818596734086	3.22544140041375e-15	4.33052497012431e-13	SP9
G01644.2	31.3049355516433	5.55806722062014	1.09598557703325	5.07129595232941	3.95115757484255e-07	1.12606067242518e-05	DLX2
G01645.1	64.0744583588098	2.80291970889101	0.703752284709055	3.98282146970193	6.81019143173854e-05	0.000958766200171021	DLX1
G01662.4	54.510371376892	1.57717500893733	0.390291767539158	4.04101531242033	5.3220282861016e-05	0.00078119581698048	CCDC173
G01673.2	1405.8031770326	-1.11530346639319	0.16616842650815	-6.71188558398299	1.92125323009608e-11	1.44930826782686e-09	Stk39
G01676.6	32.3231498119967	-1.91877379230243	0.512989168338335	-3.74037876573045	0.000183743156297475	0.00217594261127014	SCN2A
G01677.1	236.580411678905	-1.07127030168077	0.211519784894909	-5.06463403512355	4.09185654819079e-07	1.15938576291381e-05	Scn1a
G01682.1	363.988894429148	1.38820461256026	0.321015053044224	4.32442217084759	1.52932182460264e-05	0.00026997418868694	SCN2A
G01687.3	45.9930530991652	1.06847004921175	0.394997060647513	2.70500759539887	0.00683028277012799	0.0392530034162333	KCNH7
G01691.1	4248.07729408544	1.37601070597565	0.215210925488095	6.39377718791405	1.61837207729423e-10	1.04796752943196e-08	DPP4
G01698.1	2607.05996863417	-1.0233505326879	0.346302572423253	-2.95507632394124	0.00312591708691211	0.0210957959918908	LY75
G01705.1	273.957750321547	1.2975496127945	0.308322752369544	4.20841343307452	2.57170015258225e-05	0.000422871302055786	OBSL1
G01706.1	92.4524017794613	1.28484894398879	0.365592011433106	3.51443386017172	0.000440692398897623	0.00446783021244702	NA
G01736.1	128.682228630279	-1.21323289533042	0.366748788357212	-3.30807608326367	0.000939392848357592	0.00813704920940467	Mylk
G01760.1	67.8692061664058	-1.26875432737217	0.309898327688126	-4.0940986575733	4.2381383535989e-05	0.000644060599540427	CNTNAP5
G01761.1	371.595902025776	-1.26395394451678	0.195854250181121	-6.45354360882088	1.09264540940214e-10	7.4029255758776e-09	BIN1
G01780.1	70.5505839264673	4.13050068777532	0.564703245942208	7.31446244989007	2.58413755014889e-13	2.57262319575877e-11	catip
G01792.1	1538.84344234685	1.36844565610237	0.188994409308606	7.24066738856731	4.46482155990391e-13	4.29871257357985e-11	CYP27A1
G01796.1	52.0888390442891	-4.04653953282284	0.869206711643655	-4.65543981496749	3.23289836697097e-06	7.14141149455647e-05	fev
G01797.1	32.6335683592244	-2.98308980334736	0.588137054091996	-5.07209974714627	3.93450051436856e-07	1.12240638942547e-05	CRYBA2
G01817.1	12.5144242609268	-3.80646181682829	0.878589659784007	-4.33246826256079	1.47446923336737e-05	0.000262507542526943	Sctr
G01824.1	81.7289229267435	-2.43623963375281	0.707035463276463	-3.44571066133383	0.000569559836985416	0.00552001551944574	EN1
G01835.8	2073.25341833696	1.54513765725177	0.303445715046062	5.09197388737958	3.54354915757708e-07	1.02995174074601e-05	Mgat5
G01836.1	900.605972004733	1.38219299468983	0.326347141493911	4.23534579884047	2.28200257944847e-05	0.000381450219862234	TMEM163
G01837.1	56.9895564757439	2.12613063214136	0.532908304109777	3.98967442568391	6.6164049413056e-05	0.000935534088053495	ACMSD
G01842.6	216.144569866045	1.07912421949092	0.208760148218639	5.16920604195362	2.35090598053422e-07	7.13782854193528e-06	R3HDM1
G01852.1	807.963240913135	-1.79323163442929	0.212410391720194	-8.44229710188331	3.1116124029928e-17	5.17464678540889e-15	NXPH2
G01858.2	1698.56370026441	-1.10229660207713	0.290815920779191	-3.79035851656168	0.000150429999845759	0.00184679578174081	ZEB2
G01863.1	756.520698482965	-1.34501453846331	0.236612079015474	-5.68447115658601	1.3121806522937e-08	5.53403681728882e-07	KIF5C
G01865.2	559.22930951324	-1.5849253296593	0.274580026145615	-5.77217997939437	7.82524667727368e-09	3.54546664082234e-07	Lypd6
G01878.1	1128.09798159581	3.24570315696595	0.386311907478627	8.40176834866403	4.39804782828513e-17	7.07288252121304e-15	RPRM
G01880.1	1168.38595578678	1.24560263170156	0.243561249427091	5.11412482335137	3.15198883981127e-07	9.25331608349409e-06	KCNJ3
G01881.2	117.118438440259	1.26285387998605	0.324851435700867	3.88748129513864	0.000101289790300094	0.00133663249427117	NR4A2
G01884.1	4463.65086246069	-1.28502006620256	0.294695192242267	-4.36050570226527	1.29762200212468e-05	0.000234300421839527	ERMN
G01899.1	87.1552598745216	1.2492054738474	0.28048482652083	4.45373637263272	8.43887079733327e-06	0.000161647453774311	CadN
G01900.1	285.358132164286	2.74600634922862	0.310707004436272	8.83792869172939	9.75094772959758e-19	1.87763479669468e-16	kug
G01904.1	99.5776593464436	-1.30705631166426	0.27815496436034	-4.699022052941	2.61410228564886e-06	5.89461939897199e-05	ZNF536
G01922.1	815.880591332705	1.23475092846632	0.203179812991553	6.07713389576581	1.22349598773965e-09	6.52286048545573e-08	Neto2
G01928.1	8273.28320176341	2.29195630063238	0.381635285300639	6.00561947207491	1.90602750489776e-09	9.71907997227397e-08	CBLN1
G01929.4	308.817107786681	1.67030111373631	0.324046185642871	5.15451558370491	2.5428741441367e-07	7.66502402932412e-06	Znf423
G01961.3	163.970434002504	1.49251548971829	0.2756425951408	5.41467652688404	6.13996025365783e-08	2.18625908350743e-06	Smpd3
G01967.2	998.695557770679	3.001828276458	0.416670401550347	7.20432328595648	5.83328188638268e-13	5.4981584213851e-11	Necab2
G01971.2	44.332107277782	1.01346780721419	0.377213812042996	2.68671977233609	0.0072157461503301	0.0409218512059701	DNAAF1
G01991.1	293.507612363059	-1.23633806028507	0.321844405127766	-3.84141541871535	0.000122326887997256	0.00156417024237296	LDHD
G01994.1	2182.22833527455	-1.25215296903857	0.337356383692723	-3.71166229413664	0.000205902581436903	0.00238675748755514	FA2H
G02003.1	147.234623315295	2.22201427648099	0.384353987173445	5.78116619219114	7.41845593078502e-09	3.38737576658575e-07	SPCC663.09c
G02006.1	34.0708468192627	3.17777164548266	0.509669621880148	6.23496380608286	4.51882558326689e-10	2.66119730375531e-08	HYDIN
G02020.1	566.024309961601	-1.09434935619682	0.213871479871239	-5.11685502366033	3.1067222822518e-07	9.15716560717301e-06	PLEKHG4B
G02026.1	351.848919816899	1.49678776763446	0.308297350859018	4.8550133936082	1.20378606946483e-06	2.99860548656733e-05	Clec18a
G02039.1	395.928145919467	1.14164219722678	0.36841528304976	3.09879163474494	0.00194311625138289	0.0144421202543742	Kiaa0895l
G02042.1	140.723814271299	-1.12596321066469	0.240380914032255	-4.68407908006207	2.81221427313101e-06	6.27846678568052e-05	exoc3l1
G02045.1	26.2915956623377	-1.39074349380987	0.440151463196416	-3.15969299229446	0.00157935462722511	0.0122335847009329	PSKH1
G02046.1	238.410714572589	2.7561198042287	0.525948559144212	5.24028397133224	1.60329681138143e-07	5.100749388296e-06	NRN1L
G02059.2	678.757716284512	1.13212613857246	0.17284734944926	6.54986114730559	5.75906054770385e-11	4.04225283383079e-09	CPNE2
G02063.1	31.808369139952	1.30453191370486	0.445884431187888	2.92571756818114	0.00343662777592435	0.0227984266485788	PARD6A
G02077.1	76.647983129387	2.29095522252718	0.47178890604773	4.85589040598469	1.19846976092619e-06	2.99324352759062e-05	DRC7
G02096.5	25.812390603968	2.52758823097719	0.494312308286978	5.11334269570681	3.16507337658801e-07	9.28241810213973e-06	CHST8
G02106.1	39.0712100089189	2.08075665381692	0.399073715772826	5.21396566994504	1.84845691211342e-07	5.77063326345055e-06	NA
G02108.1	192.139875092194	1.06739177243239	0.258689748901804	4.12614638563647	3.68892508343553e-05	0.000574314618441886	RRAD
G02125.1	17.5628332668476	3.04236323551191	1.12444955875246	2.70564669782726	0.00681715308107122	0.0391929392123107	CLEC3A
G02133.1	257.578182679017	1.19283926411983	0.356664278893065	3.34443154167808	0.000824513755546374	0.00734409406910737	NA
G02142.1	50.1828012107223	-2.10415514371266	0.760853529358495	-2.76551933127885	0.00568322364677786	0.034058614438481	HSD17B2
G02161.3	20.9862164957655	-1.47468868899037	0.563676600877417	-2.61619639114854	0.00889153996736863	0.0478570215713337	MTHFSD
G02193.1	17.0540806036233	-1.72686818458839	0.568967384006434	-3.03509169968319	0.00240462563688013	0.0170827640208361	CBFA2T3
G02200.1	2119.70013896033	5.91796201160255	0.446848234811455	13.2437851390408	4.90149032921535e-40	7.1730860222902e-37	Cpne7
G02202.2	12.8396109911797	3.40462571707956	0.974150555891239	3.49496871555415	0.000474117324393658	0.00475619799108235	DPEP1
G02265.1	97.3483351354917	3.4890367961309	0.354294367669247	9.84784719859871	7.00278199707454e-23	2.04964426272375e-20	Notum
G02295.1	73.6421828966602	-1.28389573965652	0.417004425022875	-3.07885399438171	0.0020779849376811	0.0152317909193559	C1QTNF1
G02311.1	5785.60025260089	-1.10139743907002	0.241757821008802	-4.55578824492268	5.21894928707214e-06	0.000107648644597121	AATK
G02315.1	856.563754850069	-1.33317342392373	0.221604730405373	-6.01599713817035	1.78782729469993e-09	9.17019721276782e-08	Slc38a3
G02329.1	355.746349015159	-1.22127906698991	0.263872680785224	-4.62828915579918	3.68698980046746e-06	7.97005202879483e-05	kif19
G02330.1	241.99717164118	1.56040923322134	0.195647290858144	7.97562402411559	1.51612821549602e-15	2.09318663864873e-13	DNAI2
G02331.1	6124.91034891338	-1.2939559845485	0.276233664159122	-4.68428056546767	2.80944963263852e-06	6.27708254180892e-05	ttyh2
G02340.1	683.420447319674	1.15891544265186	0.373868137206129	3.09979730102782	0.0019365312043373	0.0144106967979964	SOX9
G02342.1	143.021390974246	1.37723163038121	0.38487677220625	3.57837035081758	0.000345743302311717	0.00366916632174099	KCNJ2
G02360.4	138.475278190021	2.47234514128151	0.338112977722055	7.31218647074203	2.62830019126224e-13	2.60771926434083e-11	CACNG5
G02376.1	202.019456834314	-1.17065394033917	0.341934708412466	-3.42361834449121	0.000617933390542901	0.0058893820930642	ERN1
G02395.1	624.869630100973	4.32252483967522	0.728053490755664	5.93709788437217	2.90111475189277e-09	1.44902265653839e-07	NOG
G02411.1	227.788151635092	1.29589483996974	0.230944567046977	5.61128090840145	2.00834443160006e-08	8.03490277033351e-07	NA
G02415.1	186.834785867908	-1.07342076973411	0.239855201378662	-4.47528660443553	7.6308880802631e-06	0.000148207341221779	Ankrd40
G02419.16	56.036656888404	1.66073405648738	0.330987226574364	5.01751706153608	5.23435543877344e-07	1.44805623192306e-05	CACNA1G
G02434.1	132.392474300914	-1.41090599453172	0.335921918990673	-4.20010101981734	2.66795917219584e-05	0.000435518667099833	Rab37
G02438.1	146.971106868258	-1.86187583718627	0.402439676074431	-4.62647186119373	3.71947373820422e-06	8.03433777442799e-05	Grin2c
G02450.1	43.8719415232995	1.58830908029601	0.52816474829273	3.00722281339328	0.00263646441571189	0.0184212644983221	SLC16A5
G02465.1	24.648860238234	1.63187336751645	0.470944422296711	3.46510817467185	0.000530018240845997	0.00520830534714755	MYO15B
G02486.3	96.5206109838131	2.41647630037893	0.358130051386871	6.74748262822694	1.50432241408519e-11	1.16587537939066e-09	foxj1
G02489.1	253.058271518566	1.48095970691605	0.236097491900252	6.27266175085732	3.5492741783238e-10	2.13313564528459e-08	QRICH2
G02498.1	754.099907498359	-1.41466169818183	0.222389470279302	-6.36119010673094	2.00196478080247e-10	1.27659057013742e-08	MXRA7
G02499.1	455.237650833203	-1.34798129639052	0.195690464156504	-6.88833409538275	5.64495148978791e-12	4.68051232732585e-10	JMJD6
G02513.1	111.88433403959	-1.1335416373355	0.295187359149886	-3.84007513262086	0.000122996662567088	0.00157136155245573	NA
G02528.1	47.4481215297191	2.49146345791653	0.737255536591767	3.37937571745372	0.000726506470189402	0.00668472740521019	TEKT3
G02534.1	577.999403929106	2.07883199292121	0.268877618097472	7.73151743767533	1.06272116158227e-14	1.33496934241852e-12	USP31
G02535.1	102.608242006506	2.19095878815394	0.411172669890185	5.32856132859973	9.89937709948809e-08	3.34578369890204e-06	CFAP52
G02539.1	199.902479706096	1.17568314043871	0.40182065508918	2.92589025862243	0.00343472074980732	0.0227909411983927	PIK3R5
G02547.1	40.1822145321458	-3.81814312372282	0.865984479604871	-4.40902026958376	1.03839307186219e-05	0.000193092292378236	PIRT
G02548.1	676.298479812549	-1.58115786792701	0.181547298417507	-8.7093439655092	3.05638509996933e-18	5.66185667664572e-16	Shisa6
G02566.1	9842.80410173406	2.41816143055118	0.286462336987308	8.44146373999006	3.1338814448262e-17	5.18223593269029e-15	Esam
G02567.1	481.035997786279	2.32553653640762	0.298286920310968	7.79630744111483	6.37449728478153e-15	8.21917008935113e-13	NRGN
G02590.3	56.2980848572926	-1.05447278913824	0.311384953900306	-3.38639608603517	0.000708170905811732	0.00655724588491097	FLI1
G02595.1	136.834628713878	1.68668579987788	0.464433052302936	3.63170922378216	0.000281550258865216	0.0030794822596136	tmem45b
G02606.1	158.99190510537	1.21730361109939	0.432135487436639	2.81694895811555	0.00484822298934468	0.0299942165874296	IGSF9B
G02607.2	559.563309442865	-1.14847345048797	0.259039979428958	-4.43357605655978	9.26827904065927e-06	0.000174902165854969	JAM3
G02618.2	388.929306248914	-1.37454860576734	0.304853838047707	-4.50887748230427	6.5171529055738e-06	0.000130472331322325	CLMP
G02620.1	6.07800201583495	5.06208682705489	1.56009957194764	3.24472034867321	0.00117566018959461	0.0096777329199026	BSX
G02640.1	13.9767910766304	3.71422161657011	0.940370789932195	3.94974158739865	7.82356112978927e-05	0.00107809703723071	MFRP
G02641.1	274.642173641752	1.48618040878223	0.413047569252035	3.5980853524292	0.00032056842591219	0.00344319899377024	C1qtnf5
G02660.1	14.2551469346851	7.2900339645849	1.48447094721989	4.91086334713227	9.06762659392353e-07	2.36121319197107e-05	C11orf88
G02680.1	96.0054624687275	1.35453225894403	0.360990597659	3.75226465101329	0.000175244321530269	0.00210300370925356	UMODL1
G02689.1	162.901762481476	1.4176709717043	0.410852612481919	3.45055849381192	0.000559427922920699	0.00544164037087601	AMICA1
G02691.1	485.699210358057	-2.19320005750101	0.327150126243989	-6.70395601762757	2.02851341836849e-11	1.51868223806067e-09	SCN4B
G02692.1	5.52742024084597	-4.89652800376629	1.48601990661003	-3.2950621872465	0.000983999015331168	0.00842371078670019	Tmprss4
G02693.1	5.52408545189252	2.87123448487464	1.0510896999765	2.73167407590316	0.00630134428512939	0.0369237329091996	NA
G02694.1	77.7121592390189	1.42386712256019	0.34142882483431	4.1703190211054	3.0417353166538e-05	0.000486760803625697	IL10RA
G02714.1	38.7413811301492	-1.90508864692514	0.587600366920379	-3.2421501996497	0.00118631481641177	0.00974249392860718	HTR3A
G02721.1	136.612159304887	-1.05610653704561	0.322619833431659	-3.27353258419348	0.00106212144002137	0.00894339252818917	KMT2A
G02742.1	5916.02411753081	-1.26811657917876	0.314734212105333	-4.02916661234897	5.59749371336348e-05	0.000816080190126517	Tspan2
G02753.3	85.7805403257949	1.22140924077027	0.467512348421549	2.61257107944654	0.00898640035771105	0.0482345409994214	SYT6
G02758.1	31.3043914358965	-1.26984535833137	0.449528320690253	-2.82483950373031	0.00473043042722514	0.0294209452134408	PTPN22
G02762.1	383.245813567203	-1.20080082512778	0.209943264607639	-5.71964443523324	1.067471997507e-08	4.62186951109947e-07	SLC16A1
G02769.1	788.490302631207	5.00098326477659	0.770141212015094	6.49359258634062	8.38132166386879e-11	5.74503287540458e-09	WNT2B
G02788.1	51.135963442473	1.97211936846884	0.618159675129624	3.19030737172447	0.00142121549424004	0.0112253287880138	G0s2
G02790.1	198.789112047799	1.65843080943461	0.385877436629075	4.29781752445085	1.72488068002284e-05	0.000300330354691186	CAMK1G
G02796.1	6.01926609899391	-3.49277824285436	1.2025425350172	-2.90449455312147	0.00367846603941989	0.0240484749849856	CR2
G02797.1	434.65902525659	-1.11137287081839	0.231067155645165	-4.80973969543753	1.51126972779944e-06	3.6556490630547e-05	PFKFB2
G02808.1	68.8278977934556	-1.08361049531475	0.358780814150908	-3.02025764080843	0.00252559746116951	0.0178081696196026	FAM72A
G02817.1	109.134473996239	-1.11147314034582	0.261523462290692	-4.24999397992972	2.13776260963102e-05	0.000360012507602361	Rab29
G02829.1	762.273112365728	-1.3872065542294	0.290289092946093	-4.77870711624361	1.76425966614131e-06	4.16772527589103e-05	NFASC
G02831.1	234.249111470401	-1.37131547145394	0.359521909408725	-3.81427511249377	0.000136583248192786	0.00170872302033423	Mdm4
G02838.1	267.364526696203	1.12818153681005	0.422989555320696	2.66716168902728	0.00764948604336806	0.0427729991172672	Sox13
G02848.1	36.4548324177109	5.78993796790377	0.922499924519175	6.27635603430711	3.46600011916983e-10	2.09599912165251e-08	PIFO
G02856.1	264.266293949368	1.19112604639612	0.431480100674433	2.76055846963581	0.00577026281185453	0.0344602779514732	PRICKLE1
G02865.1	247.404953233266	-1.01236264898591	0.174558625429118	-5.79955671910925	6.64904467091103e-09	3.06473840114795e-07	Trem2
G02882.1	201.370806517731	-4.7428922703336	0.3300938134313	-14.3683161493746	8.17958566740171e-47	2.17643902635619e-43	SYT2
G02892.1	68.7302672179211	-2.03266325219185	0.570958013055541	-3.56009234604458	0.000370724402240708	0.00388636551904845	PTPN7
G02897.1	51.1501635722802	2.35713861413177	0.47770508476432	4.93429668075375	8.04400899525048e-07	2.12299458324604e-05	CACNA1S
G02905.1	417.906582633355	-1.00646548915344	0.213738658170184	-4.70886033331445	2.49105681446552e-06	5.6420846090595e-05	SRPK1
G02908.1	7.56178158989722	2.46414403326631	0.897945735147471	2.74420149995102	0.00606582921469505	0.0358523334581804	Armc12
G02915.1	180.378617252695	-1.93161285017263	0.262211008375515	-7.36663522305801	1.7498843925603e-13	1.79081700300166e-11	LRMP
G02916.1	23.3363265528001	-1.35939107098011	0.510212500882688	-2.6643625325297	0.00771343851809742	0.0429945975978277	FANCE
G02927.1	94.1569700754185	-1.15940410403176	0.403184609311603	-2.8756159765407	0.00403239977164781	0.0258511644725347	UHRF1BP1
G02939.1	8.4636082314645	2.65602438488237	0.845366152530198	3.14186270284519	0.0016787673720285	0.0128695238899691	IP6K3
G02945.1	14.6795154290708	2.4750808244277	0.829394531871737	2.98420200437307	0.0028431899782124	0.0195943789668704	Apobec2
G02964.1	365.669318810254	2.12659118033525	0.28955062505951	7.34445377176504	2.06601082864394e-13	2.08517486012343e-11	CPNE5
G02965.1	1235.51448485163	-1.06702441889909	0.196440265714136	-5.43180093459985	5.5788136808189e-08	2.00597417228364e-06	SORT1
G02980.1	2347.80471640263	1.33945629133403	0.316927512938617	4.22638059698356	2.37480192918395e-05	0.000394260224987437	SLC6A17
G02982.1	59.6866974636442	-1.03501524310083	0.390602733820624	-2.64979006413237	0.00805418009140639	0.0443867062879634	Spen
G02989.1	748.746416773755	1.13163114438974	0.192295047693671	5.88486889268439	3.9836965651891e-09	1.943313579442e-07	KCNA3
G02991.1	4.00571311733392	-5.44810467734506	1.96855753040003	-2.7675618279939	0.00564773316175656	0.0339292902117103	PNPLA1
G02999.1	209.823994230853	1.21044740988306	0.335377371490723	3.60921013991709	0.000307130742954296	0.00332325682644336	Pi16
G03009.1	6.01109308081515	6.04252539483706	1.50588211192176	4.01261516223589	6.00497670356409e-05	0.000865811148456243	AGPAT1
G03010.1	54.713592488026	5.20812332415383	0.758953072682801	6.86224683924631	6.77857997558583e-12	5.52652527313152e-10	PRR29
G03028.1	501.968547733493	-1.93003065162441	0.264139971166162	-7.30684811959144	2.73481376163163e-13	2.69512673364297e-11	MYO1D
G03049.1	88.7158661532288	2.37649049953986	0.499842597498518	4.75447773245638	1.98960067901639e-06	4.63274640207881e-05	Wnt3
G03052.1	61.4044378630241	4.39832265672308	0.505495250420958	8.70101678118699	3.28923617493613e-18	6.05488387447834e-16	Gtsf1
G03054.1	284.750616215225	-1.2549648338999	0.435760591624955	-2.87994109155242	0.00397749481174506	0.0255918434040374	VWA5A
G03055.4	55.7240497193349	-1.61949792414707	0.413786346694782	-3.91385055858706	9.08358657991916e-05	0.00122294156213272	Vwa5a
G03059.1	45.0320709812985	3.70143036618581	0.75085076108556	4.92964855071116	8.23776765278047e-07	2.16826637975928e-05	rprml
G03060.2	24.6049760609436	1.7272477276184	0.651757597082951	2.65013823444328	0.00804588432394171	0.0443660490349378	ITGB3
G03066.1	284.734093491627	2.29548535450376	0.222332397137076	10.3245653087998	5.45653968762919e-25	1.8570634897351e-22	CYB561
G03086.1	175.391805268453	1.00903211862997	0.242552385287173	4.16005852688404	3.18166052767724e-05	0.000505589133563936	NA
G03088.1	225.346832285319	-1.45609315987578	0.545056689002675	-2.67145269337046	0.00755237170763699	0.0424199515468868	COL1A1
G03100.1	339.545418175199	2.91701403840495	0.434060108735012	6.72029974582563	1.81351110369111e-11	1.38589181446306e-09	NXPH3
G03123.1	9.29669167824309	2.36342740493506	0.818543115916775	2.88735847749205	0.00388491331040773	0.0251176336828637	Aoc3
G03152.1	55.7685071295161	1.4919146712195	0.31317723827891	4.76380301269158	1.8997797400259e-06	4.45193380390858e-05	HCRT
G03153.1	12.9735674008769	2.98917757920326	0.779216346000524	3.83613305155338	0.000124986713195648	0.00159400266166598	Kcnh8
G03161.1	36122.8715221721	-1.01588495479646	0.298363360402833	-3.40485826887345	0.000661984016485078	0.0061942487782934	Dnajc7
G03162.1	7975.58514839745	-1.67999329543423	0.348859379307593	-4.81567472478063	1.46703331100482e-06	3.55746462135874e-05	CNP
G03170.3	45.2222865880271	1.43294804127458	0.404853357817335	3.53942486484479	0.0004009999024213	0.00413269934646797	TRAK1
G03195.1	88.6403588417825	1.59016901862938	0.477100121082155	3.33298808439322	0.000859186219767859	0.00757767839160306	NR1D1
G03209.1	537.793032952838	3.32679642048261	0.492563542870115	6.75404517577108	1.43778949191423e-11	1.12520482991544e-09	TCAP
G03211.1	186.600274702464	3.44091721341839	0.415966752118602	8.27209673824436	1.31623435028746e-16	1.98581769064761e-14	PPP1R1B
G03212.1	104.492671889065	1.89224618646327	0.399999315975814	4.73062355581049	2.23831245748147e-06	5.13426076160071e-05	Neurod2
G03216.1	635.968191094142	-1.58812068689554	0.246849724531058	-6.43355259930915	1.24655429122985e-10	8.3490612242578e-09	STAC2
G03232.1	431.949093611942	1.17786852820349	0.297003249468157	3.9658439101683	7.31367147387467e-05	0.00101644753261556	GPR179
G03236.1	236.500516327243	1.24521052792899	0.360439459520631	3.45470090756729	0.000550903592645465	0.00536942965472531	TBKBP1
G03237.1	45.4216757316917	3.32175093499847	0.659925666641703	5.03352286917788	4.81547339101975e-07	1.34488636146715e-05	eomes
G03251.1	79.381742580638	-1.2495584776941	0.272531101370901	-4.58501239457993	4.53959505601166e-06	9.49745587522554e-05	Skap1
G03252.1	3.35226978767147	-5.18712752888488	1.66800130859298	-3.10978624666694	0.00187222777834395	0.0140364331056222	HOXB1
G03253.1	52.5061490988324	-9.14828735779079	1.23530043235885	-7.40571857513383	1.30442197228669e-13	1.36354023953068e-11	HOXB2
G03254.1	49.6105547561462	-9.06660403679228	1.30398205325913	-6.95301289931984	3.57565980097753e-12	3.06011657060852e-10	HOXB3
G03255.1	27.7940631798544	-8.23099690755271	1.50151562670926	-5.48179237108031	4.21038197711095e-08	1.54042087610076e-06	HOXB4
G03256.1	22.0425537442053	-7.89804690599697	2.5624147259532	-3.08226721693498	0.00205430334419516	0.0150884327681927	hoxb5a
G03269.1	102.840596520354	-1.07340744978967	0.250307274734328	-4.28835898169149	1.79998019055609e-05	0.000311184998212558	Abi2
G03297.2	58.4930943753881	1.04167829041042	0.363774656747831	2.86352628224046	0.00418954055757799	0.0267037592725937	THBS3
G03340.1	120.305170705648	1.50960738823934	0.421421348948028	3.58218061806241	0.000340738068471701	0.00362524991861077	SMAD4
G03342.1	32.2877415201838	1.94844765569161	0.586255936453377	3.32354443603414	0.000888812612413219	0.00778881926728219	S100A1
G03360.1	64.9274543477635	2.62963190069186	0.469956580751829	5.59547840884581	2.20014228752585e-08	8.7375800018445e-07	NA
G03375.1	70.3408764636091	1.37683957635755	0.317497099329456	4.33654222122154	1.44741634608926e-05	0.000258793091225941	SLAMF8
G03386.1	38.9597434055404	1.39746307197128	0.505440061853313	2.76484429597283	0.00569499723265193	0.0341221850568043	SLAMF8
G03389.1	143.441050691721	2.01853477021628	0.214420538607236	9.41390588479833	4.78034929764207e-21	1.14685281633349e-18	Lrrc71
G03391.1	11.2897693361706	-4.4436044727123	1.12258279247962	-3.95837572291396	7.54611875930053e-05	0.00104379654993368	NTRK1
G03403.1	1416.79391803425	-1.59150774520319	0.290299442502912	-5.4822969396065	4.19838768019985e-08	1.5379550564677e-06	HAPLN2
G03426.1	58.4075473707092	-1.03147780088038	0.319437093085717	-3.22904829528859	0.00124202918057533	0.0100868346521253	Ecm1
G03437.1	198.87060071393	-1.05516851063921	0.21754805192263	-4.85027791016247	1.23288609885025e-06	3.06531700894231e-05	OTUD7B
G03440.2	66.2000088050061	3.50284537724655	0.57865414120233	6.05343525230515	1.41789078269506e-09	7.47752167904536e-08	NR2F1
G03464.4	9.31479807535277	3.412217739842	1.0504246777853	3.24841734205662	0.00116048920620681	0.00958789424422997	CFAP45
G03466.1	47.2105771978951	3.81128535935977	0.666752800752579	5.71618950090331	1.08939247790251e-08	4.69593938670522e-07	cfap126
G03468.2	266.857554332499	-1.1332485337087	0.377537675391454	-3.00168329567025	0.00268491345717811	0.0186830046714138	MPZ
G03477.1	416.006554056005	-1.05101568993353	0.230903106584796	-4.55176071677303	5.31988202754599e-06	0.000109191884336777	ADAMTS4
G03486.1	81.9887057051284	-1.12024832633153	0.365783423269934	-3.0626000388892	0.00219423118957382	0.0158536047118332	ADAMTS4
G03515.3	159.033192951128	-1.2719375197709	0.220010739364148	-5.78125196727635	7.41467390954764e-09	3.38737576658575e-07	CGN
G03517.3	747.623023321367	1.65438754041598	0.261654255202949	6.3228000596924	2.56865575633797e-10	1.60302740580503e-08	Celf3
G03520.1	491.389030567955	-1.04907216829988	0.156242484685098	-6.71438482570377	1.88861281087501e-11	1.43206757413214e-09	S100A10
G03544.1	298.67564750087	2.45034907506949	0.41728689152562	5.87209693098888	4.30317000898277e-09	2.07153754922561e-07	C2cd4cC2CD4
G03567.1	60.4247330438509	-2.09462559943017	0.36188617769808	-5.78807848576551	7.11961458674334e-09	3.26109545132067e-07	Grin3b
G03572.1	68.1637526321096	-1.00390228945998	0.331530104620384	-3.02808787337575	0.00246106511978233	0.0174245077384879	HMHA1
G03578.1	534.036214635267	1.50505876843997	0.327295045919512	4.5984770842211	4.25590516256276e-06	8.96158907935608e-05	Dos
G03590.1	17.4217957442947	1.56417441295477	0.601338535873503	2.60115445733517	0.0092910611581938	0.0495427343849835	Gzmm
G03593.1	506.404157009976	1.02376844569596	0.226160575856483	4.52673257405225	5.99026669212076e-06	0.000121083643516355	reep6
G03594.1	7.56665786632269	2.2701403601585	0.858459908640996	2.6444337555056	0.00818277219726402	0.0448672835222406	PCSK4
G03624.2	54.3430236474672	2.52471501263751	0.401302051103132	6.2913085186018	3.14800962272813e-10	1.91956445099229e-08	YJEFN3
G03630.1	4749.06062953447	-2.15919593353588	0.401762515125736	-5.37430908122462	7.6876889920878e-08	2.66600674300258e-06	Hapln4
G03647.1	828.178684525815	-1.04311836736968	0.289364062379262	-3.60486495383278	0.000312315287659376	0.00336814891470239	COMP
G03670.2	88.7166315372582	-1.19542840807512	0.411022187932738	-2.90842792231632	0.00363250901885317	0.0238118491540455	IL12RB1
G03671.1	720.521337301216	-1.35521066861404	0.179144377134391	-7.56490764763097	3.88140264580987e-14	4.36941438616189e-12	ARRDC2
G03674.1	80.3207101561774	-1.04511549011631	0.39092694028039	-2.67342918184842	0.0075080126722213	0.0422275216954737	ARHGEF18
G03689.1	718.331539289419	-1.12743883055624	0.335610500675407	-3.35936696941038	0.000781212534447352	0.00704849250022797	KLF2
G03703.1	89.4206544589576	-1.07485498871454	0.260343913567227	-4.12859657053971	3.64984144376237e-05	0.000569324494868336	TICAM1
G03705.1	23.3963934133839	3.11888864661797	0.661175953548661	4.71718402624639	2.39131375977064e-06	5.44256317532868e-05	NA
G03736.1	634.960989617758	-1.65814424922243	0.345471744312963	-4.79965229144852	1.58941335915751e-06	3.8131589843591e-05	NMRK2
G03759.1	241.786819445611	1.89507552862954	0.400874220370078	4.72735694223502	2.27461210970323e-06	5.20122045616437e-05	ANGPTL4
G03767.1	79.322809720155	4.76603195779349	1.34753732354395	3.53684597415016	0.00040493574639673	0.00416446393579968	PRAM1
G03773.1	89.3786809261794	-1.02892698618511	0.316728173004378	-3.24861213457914	0.0011596948953087	0.00958574128517091	MALT1
G03776.2	77.0684345932742	1.35770009917525	0.304340240093205	4.46112580695688	8.15302075099446e-06	0.000156787624415806	TJP3
G03788.1	10.1516579215435	2.17660493560491	0.814073851732505	2.6737192589747	0.0075015220658812	0.0421991253788731	SMIM24
G03795.2	54.8524040192642	-1.76674050718037	0.538738228653615	-3.27940438085434	0.00104026456069308	0.00881112324471808	ONECUT2
G03796.1	5.90152627370372	5.01302937932646	1.90617761252913	2.62988577054745	0.0085413562614474	0.0463730210380827	Atp8b3
G03800.1	193.15799313501	2.39462439118557	0.472113225946942	5.07214002823697	3.93366755374711e-07	1.12240638942547e-05	RORB
G03806.1	62.6372237061021	-1.0135656245262	0.361946948884918	-2.80031542647003	0.00510526937949528	0.0313131034091466	DOT1L
G03810.1	68.4991710058354	-1.05755219745041	0.327242155379526	-3.23171137967812	0.00123051274997817	0.0100155388429119	NA
G03820.1	284.598136459935	-1.04676534249873	0.192219377294837	-5.44568064484542	5.16076571457099e-08	1.87175280916702e-06	Myo1f
G03826.1	127.931282317157	2.14515924685061	0.362825553468101	5.91237090757779	3.37218116776725e-09	1.66723598985439e-07	RFX2
G03846.1	504.893676811345	-1.16215658188281	0.162453811665681	-7.15376616877695	8.44288370689423e-13	7.84491311800276e-11	NIPAL3
G03850.1	275.276512194687	1.22804901002353	0.258867071824018	4.74393672926611	2.09604340463277e-06	4.845900032401e-05	IL22RA1
G03866.1	967.898289977006	1.06650028962868	0.244510444741738	4.36177804492223	1.29009711417569e-05	0.000233397633728979	MFSD2A
G03867.1	137.62248007763	1.24324235381856	0.326954244849725	3.80249644530531	0.000143245322513088	0.00177579303034119	MYCL
G03870.1	614.852792498375	5.40038348849493	0.355473829027779	15.1920705478234	3.99110959241511e-52	1.6687969522914e-48	Hpcal4
G03875.1	55.933710967449	1.64246896496511	0.337465606268187	4.8670707013023	1.13264517718177e-06	2.88022516863016e-05	BMP8B
G03878.1	717.977469626162	1.52132913322586	0.316546545251683	4.80602033428059	1.53964246583198e-06	3.71506968940118e-05	azin2
G03912.1	43.4388697907921	-1.56569013505231	0.382047242825043	-4.0981584462561	4.16450181766377e-05	0.000635178758213658	Kcnq4
G03916.1	113.164787056762	1.42902276145572	0.534886269929437	2.67163851793062	0.00754819119575729	0.0424127487250182	COL9A2
G03938.1	27.3126554914329	-2.16409551936969	0.795724228532723	-2.71965517923235	0.00653500238275073	0.0379811327920435	Col8a2
G03954.1	383.183843164492	1.08910177855016	0.232773112485148	4.6788126297003	2.88540965358774e-06	6.41740540660028e-05	Dnali1
G03957.1	59.701457844438	1.34080573440027	0.444176518518612	3.01863263477331	0.00253918226603846	0.0178761568633162	RSPO1
G03960.1	19.1761205036553	-2.12827888438339	0.683844378638644	-3.11222692013676	0.00185681712396805	0.0139423243718371	EPHA10
G04009.1	62.0103654615118	-1.0857414700127	0.37201220203468	-2.91856413331164	0.00351647531598735	0.023207151301834	WASF2
G04031.2	177.945038028518	-1.02488865538566	0.379779515987976	-2.69864121744288	0.00696231917802236	0.0397852635731231	TMEM200A
G04036.1	26.1062667782179	3.61586153448063	1.01366242128662	3.56712595687535	0.000360918022619413	0.00379989554102432	MATN1
G04047.1	184.636584844676	-1.53513787291482	0.381833286979936	-4.02044013778056	5.80895093000541e-05	0.00084294588383901	EDN2
G04064.1	74.1910752578736	-1.62291659902609	0.40034743368393	-4.05377045655642	5.03986711132645e-05	0.000745762742575399	LUZP1
G04073.1	1571.21781228695	1.74582249303477	0.15636483503804	11.1650582601264	6.0451554681718e-29	4.9148793166089e-26	ENTPD2
G04078.1	2618.0137808868	-1.66830342040571	0.257634993573409	-6.47545349824675	9.45275970284262e-11	6.43425171494188e-09	Abca2
G04094.2	18.5652067473575	-2.27308538020744	0.632988784272676	-3.59103579192053	0.000329366396084238	0.00352734176618718	NCF2
G04128.3	549.340011810508	3.23021124152327	0.335600389308025	9.62517131813718	6.2602517720914e-22	1.69658619553096e-19	NSMF
G04139.4	83.5830873848514	-1.51556665902507	0.439180705665692	-3.4508953591844	0.000558730153169066	0.00543665985808025	glul
G04142.1	92.8820566808776	1.61643863009527	0.374348108973786	4.31800933768965	1.57442771119262e-05	0.000277101170648808	NA
G04150.2	45.0715499232945	-1.52161872846954	0.437265462786009	-3.47985116129374	0.000501692412947722	0.00498947850308082	NA
G04151.1	175.06328183369	-1.43614369208223	0.470174166910245	-3.05449297973953	0.00225441290724026	0.0162150100517812	TNFSF15
G04162.1	383.291984673085	-1.17437330010401	0.184405039893778	-6.36844470617762	1.90954587335376e-10	1.22566881945595e-08	slc25a25
G04166.1	102.885745226911	-1.34281130359137	0.393837891903707	-3.40955334973123	0.000650693498108534	0.00611008918708331	FAM102A
G04197.1	88.7283503525639	-1.34733047746587	0.364523154623885	-3.6961451155443	0.000218897883397629	0.00250741386088068	TBC1D13
G04198.1	117.551697373306	-1.17462135739906	0.416181065067611	-2.8223805838169	0.00476685709134601	0.0295971871460769	ENDOG
G04201.1	228.028357380949	-1.34501754250633	0.253531523774386	-5.30512940751006	1.12593091862405e-07	3.77058032691158e-06	Lrrc8a
G04219.1	1959.99537440614	-1.05821224096971	0.249740112593953	-4.23725379947367	2.262703168135e-05	0.000378656712568	USP20
G04227.1	58.5337059126804	6.84792710303178	1.11170818748757	6.15982429571553	7.28257003550784e-10	4.09123881706869e-08	PRDM12
G04233.1	498.516148128473	-1.00463395710483	0.273712332615033	-3.6704007726163	0.000242170467983966	0.00271991075495883	Aif1l
G04235.1	554.642076152242	-1.15755300704647	0.214718939717902	-5.39101491730198	7.00608578810156e-08	2.45876648599454e-06	FAM78A
G04242.1	134.552896005428	-1.17484315045793	0.314040391617088	-3.74105746209368	0.000183247614345018	0.0021714897469494	RAPGEF1
G04244.2	151.372908844754	-1.59875029706465	0.463503993523651	-3.44926973532769	0.000562104905672663	0.00546404798543114	NTNG2
G04248.1	36.7236851449407	-5.13833577172154	0.720438143468397	-7.13223726187528	9.8750457215337e-13	8.94838121435201e-11	BARHL1
G04257.6	44.7863954339427	1.22656640381077	0.362718577796934	3.3815924490569	0.000720669781662073	0.00663937168381089	ak8
G04258.1	44.2369380135755	2.69613608991459	0.511749973850286	5.26846356166761	1.3757034275195e-07	4.46897487459136e-06	NA
G04266.1	87.1973307390782	2.23290166258538	0.384200460692853	5.81181412057302	6.17994391455243e-09	2.8756880514314e-07	CCDC180
G04280.1	635.44883012098	2.18158299393217	0.253765609007794	8.59684258423355	8.19392600626491e-18	1.42754773974624e-15	Fam163b
G04290.2	4175.98760091425	1.52083790426149	0.245848034690016	6.1860893302608	6.1675066545899e-10	3.53392684312856e-08	OLFM1
G04309.4	24.2048507037351	-8.03014881441122	1.39683870612663	-5.7488017615709	8.98781213468161e-09	3.9979372852583e-07	LHX3
G04331.1	95.1741509941225	2.06987340901221	0.447781251377887	4.62251021596575	3.79124134777956e-06	8.17729130494916e-05	LHX6
G04343.4	457.329766553241	1.42157251053659	0.235075640013487	6.04729826729399	1.47294921229059e-09	7.73999111212447e-08	DENND1A
G04344.3	60.7115059538264	5.91229096931366	0.653689850047974	9.04448947597973	1.5036614766954e-19	3.14361912581411e-17	Lhx2
G04350.1	1173.14830729378	-1.16359858612101	0.239511710822444	-4.85821165956942	1.18450748260311e-06	2.97590982903951e-05	olfml2a
G04374.1	15.9147350671724	1.73736348331547	0.596492790139638	2.91263115336023	0.00358397660718867	0.0235358786887604	IL21R
G04403.1	251.367742574881	1.59435531006584	0.41481585651094	3.84352547049702	0.00012127940576641	0.00155349099666392	Grid2ip
G04412.1	2484.0746563342	1.07614771691585	0.233233486127901	4.61403606652652	3.94923848488634e-06	8.46815100469878e-05	Rab26
G04443.2	42.9481445777137	1.26033030021608	0.469785477417416	2.68277833351635	0.00730133671449471	0.0412713063531374	TEKT4
G04445.3	44.8063194943076	1.53882167994131	0.418161877380313	3.67996645122619	0.000233264640227483	0.0026370887426876	Cacna1h
G04464.1	361.035791896297	-1.04607535876816	0.318276472525002	-3.28668767273078	0.0010137319949939	0.00862777602834445	Tom1l2
G04469.1	1640.71591024352	1.26164720290282	0.389742124335357	3.23713328410254	0.00120737006542685	0.00986459705113536	RASD1
G04471.1	74.3442958819641	-1.23031829188815	0.365522496099157	-3.36591674936034	0.000762897291393775	0.00692809209488191	Nt5m
G04480.1	29.941435086043	-1.12599535951771	0.423550307687686	-2.6584689919479	0.00784965736146299	0.0435664162578322	NATD1
G04491.3	1314.36308359651	-1.15832874373212	0.273659155327035	-4.23274252362529	2.30858750277673e-05	0.000385014516346281	SMURF1
G04499.1	321.258001253237	1.02403105179264	0.239317634082994	4.27896195663337	1.87766949494558e-05	0.00032233142784494	Mmd2
G04504.1	95.4901240097275	-1.68335478312577	0.360436718465019	-4.67031991161896	3.00731026587319e-06	6.67331039968478e-05	cyp3a40
G04511.1	78.9486330874901	-1.1313955237442	0.425065688850302	-2.66169571767682	0.00777481265309049	0.0432790018150068	ttyh3
G04514.1	125.420412942251	1.90326917050162	0.4886740180277	3.89476235749807	9.82950503244272e-05	0.00130239829241542	Hcrtr2
G04517.1	125.659660600928	-1.16867924650806	0.224457585961211	-5.20668188381045	1.92247251854253e-07	5.96068306623106e-06	SNX8
G04522.1	420.090465370999	-1.41490463008542	0.309285507870761	-4.57475243449382	4.76783427873885e-06	9.93236594337419e-05	ELFN1
G04541.2	14.5769590129716	-1.7355688687484	0.608956298160586	-2.85007130066781	0.00437094294368916	0.0276253787559573	Foxl1
G04545.1	1923.96883743161	4.95029234288153	0.344156265197469	14.3838507197919	6.53547379271333e-47	2.17643902635619e-43	Nptx2
G04575.1	39.7312001085312	1.73920729355203	0.428335920937194	4.06038160364105	4.89925761954736e-05	0.000729381339097313	DNAH3
G04583.2	277.184823223237	-1.25406749654417	0.323454090469141	-3.87711126090647	0.000105704027776979	0.00138679961119919	GPR139
G04584.1	1621.97279280371	-1.16419077859508	0.237046584276716	-4.91123203545537	9.05059098030583e-07	2.36021239775127e-05	GPRC5B
G04585.1	34.5127836218211	1.07937144663597	0.375086838979237	2.87765747679492	0.00400639888296921	0.0257340690154775	IQCK
G04590.1	28.2883303640238	1.255622418897	0.458535816683971	2.73833007850376	0.0061752062528728	0.0363516453666175	TMC5
G04593.1	274.158450208644	1.34116873794059	0.28006239174563	4.78882126793632	1.67763815685737e-06	3.9985986329852e-05	syt17
G04594.1	62.5570159078083	4.64870009422575	0.771463693266449	6.02581836942024	1.6825605491983e-09	8.67022266100086e-08	CLEC19A
G04607.2	502.407227169804	1.24604255832541	0.219367659747482	5.68015613495511	1.3457184072628e-08	5.65917127330098e-07	Mpv17l
G04616.1	468.641112254791	1.99006846542032	0.232340938352144	8.56529408693404	1.07800349140261e-17	1.85600495234489e-15	Shisa9
G04632.1	202.621215135091	-1.14159293816188	0.331380954403317	-3.44495639532885	0.000571151520773086	0.00552994834982053	Tmem8a
G04634.2	68.1142051374776	1.25495054486757	0.344638060138028	3.64135796367053	0.000271203737313286	0.0029988145777947	AXIN1
G04639.1	22.5581340160498	-2.57784054930241	0.991706992380363	-2.59939737151081	0.00933875984689792	0.0497065215418904	Itfg3
G04661.1	10.7930264961499	3.39307887098611	1.14647961294451	2.9595631990975	0.00308075505007433	0.0208679980468932	SRL
G04672.3	129.831362611165	1.0605554656201	0.305216712498389	3.47476210243795	0.000511306583431542	0.00506779596863866	Sbk1
G04678.1	236.080863824353	1.33971032667077	0.275467979223219	4.86339766403546	1.15387695548632e-06	2.91647880916487e-05	myadm
G04688.1	116.34499744837	1.34685560433379	0.299818608154334	4.4922348636896	7.04796350287357e-06	0.00013919490132632	Metrn
G04697.1	83.6589898670601	-1.32044905188343	0.418021807575062	-3.15880422493586	0.00158417870011825	0.0122632442141658	NTN3
G04699.19	63.9219834765515	1.88135981692525	0.46017352949871	4.08837035666677	4.34414212731722e-05	0.000658433417607379	ANKFN1
G04719.1	271.755845009494	-2.34155884529123	0.39303275330532	-5.95766847826099	2.5586188716251e-09	1.29117613368268e-07	sec14l1
G04720.1	236.15593181331	-2.0873703594298	0.41044795919054	-5.08559078609231	3.66483472199002e-07	1.05520058900852e-05	STXBP4
G04721.1	1160.85852566822	-1.72956250849051	0.404783851435584	-4.27280510908857	1.93029160112721e-05	0.000330395934932119	PPL
G04725.1	169.959868790829	-1.0826777791492	0.210209333386819	-5.15047434719225	2.59828470536683e-07	7.80792556893036e-06	AMDHD2
G04727.1	17.4341356599856	1.97411000047295	0.675179044897957	2.92383185673558	0.00345751456088978	0.0229109777481854	NA
G04739.1	73.8381538318819	1.32617823710254	0.422517390498811	3.13875420734018	0.00169667698750804	0.0129796233004111	Tmem114
G04774.4	34.0696858865986	-3.0340835478084	0.533304855249517	-5.68921043553756	1.27628110785805e-08	5.39818955865568e-07	ECI1
G04789.1	1207.83786816452	-2.10723698783861	0.366719536496067	-5.74618142238301	9.12813663771955e-09	4.04805198862748e-07	SECISBP2L
G04802.1	91.9579395438115	1.79733573208731	0.419574830137822	4.28370722690138	1.8380474435278e-05	0.000316271667399266	CYP19A1
G04803.1	515.036478906514	1.70073293991481	0.234274848752312	7.25956264179647	3.88343918108345e-13	3.77622529538643e-11	TNFAIP8L3
G04805.2	1975.49985715801	1.20248617928667	0.221634501022725	5.42553697072361	5.77805680920586e-08	2.072523832704e-06	SCG3
G04808.1	211.937234476061	-1.23145542693837	0.295129065957689	-4.17259961482383	3.01143866930569e-05	0.000482968758421414	TMOD3
G04836.1	310.043157097365	-1.36949452461861	0.266807001195175	-5.13290325397718	2.853065809257e-07	8.44351700416006e-06	MYZAP
G04847.1	232.959505650539	1.10102784180712	0.247290800380718	4.45236070291345	8.49313369620115e-06	0.000162474202715106	FAM81A
G04852.2	576.566570799495	-1.18937856879835	0.256843473355047	-4.63075254847614	3.64339088618895e-06	7.89914132206403e-05	LARP6
G04856.14	255.252379481908	-1.244013203656	0.202578919351496	-6.1408818234315	8.20646217012919e-10	4.53198002372663e-08	TJP1
G04857.2	48.6844205705361	1.32967711607386	0.32826267298365	4.05064975553919	5.10756091567482e-05	0.00075499340368453	FAM189A1
G04862.1	1414.68282599259	-1.07141441483043	0.376696022282594	-2.84424138152078	0.00445173086830268	0.0280391028156555	MTMR10
G04910.1	2837.90923105372	1.65120441365855	0.30438502283929	5.42472293234464	5.80445049785739e-08	2.07944261470977e-06	LINGO1
G04923.1	249.371097326871	2.5456174655519	0.45647889406028	5.57663782197943	2.45211652629523e-08	9.60789807337818e-07	ISLR2
G04927.1	191.405226369507	1.9238528892221	0.38251489092991	5.02948495559253	4.91799085115132e-07	1.37220852452191e-05	cyp11a1
G04937.1	199.613822422198	4.32135971517927	0.397955666668481	10.8588973021942	1.80920612197227e-27	1.15116639095666e-24	Cplx3
G04960.9	66.7232299934769	1.31697014587777	0.289842287911727	4.54374741300295	5.52628727958188e-06	0.000112953144124359	CELF3
G04991.2	185.534682289404	2.10276002925934	0.473204662950814	4.44365872505764	8.84418543113394e-06	0.000167547225491171	NMB
G04999.1	381.418377916816	-1.61508466130875	0.404494282520944	-3.99284917265826	6.52840968180942e-05	0.0009253269877815	cdc42se2-c
G05000.1	487.647342845454	-1.01960412052688	0.301541093370501	-3.38131068349646	0.000721409250389587	0.00664409293569944	Sppl2a
G05018.1	17.4855762937427	1.60548354149065	0.609251668731963	2.63517298989455	0.00840944125439453	0.0458097777917129	SAXO2
G05024.3	88.2926094810897	2.18537366357734	0.447392382323298	4.88469126861023	1.03591040394418e-06	2.66432878849229e-05	C15orf26
G05027.1	48.3461834909429	-2.06609799709618	0.756076810082776	-2.73265621897593	0.00628258699087322	0.0368433257134579	Cemip
G05036.1	9.66540374116745	2.67763604490766	0.859510371207474	3.11530393885302	0.00183755460932689	0.0138367342064288	WDR93
G05046.1	45.2276641899174	1.12372512969602	0.431751895846424	2.60271035404031	0.00924900564765453	0.0493454513855633	RLBP1
G05058.1	272.622484738701	-1.18786359203059	0.344966044288178	-3.44342178512582	0.000574402714264312	0.00555591310105821	Sv2b
G05060.1	882.84531245748	2.17346821351173	0.285715791650714	7.60709865196662	2.80317346878913e-14	3.25579699436465e-12	ST8SIA2
G05071.3	122.490342229378	1.09122542215979	0.243699882743147	4.47774291015934	7.5436369697976e-06	0.000147000473015317	MEF2A
G05079.1	140.660658117609	-1.5493776503185	0.267031949254045	-5.80221825383329	6.54433000053842e-09	3.02600307718418e-07	LRRK1
G05088.2	59.8208493767428	1.33470259723102	0.513419459445117	2.59963383287714	0.00933232805732027	0.0496894095308383	Rasl12
G05091.1	143.002472509051	1.00006259156711	0.325861449816179	3.06898097989577	0.00214790265673193	0.0155881385717547	CILP
G05111.1	68.7876102249182	-1.56655037593378	0.426634388705421	-3.67188022673774	0.000240772524854657	0.00270940831602113	SMAD3
G05113.2	61.0718237986398	1.0510958766233	0.339737102769196	3.09385071002203	0.00197576879520268	0.014640196675136	IQCH
G05118.1	175.267141306267	2.02495481203897	0.461421857120987	4.38851081887093	1.14129458172302e-05	0.000209301698699568	CALML4
G05155.2	184.212232397886	1.14661773721123	0.263909156346251	4.34474405164956	1.39438145325133e-05	0.000250534995427951	Ttll13
G05172.1	4523.67246816971	-1.58825819156562	0.260558193386628	-6.09559872565162	1.0902859821454e-09	5.87949819766044e-08	MAP1A
G05183.1	575.631322089692	-1.09754866290515	0.213413505493259	-5.14282664711593	2.70635325018037e-07	8.08288298770706e-06	Gria3
G05210.2	639.423680979438	1.40150222208601	0.200395099831354	6.9936950717132	2.677391495663e-12	2.31163928278939e-10	Dcx
G05222.13	33.0156544112215	1.03847536781929	0.370345047669361	2.80407521135919	0.00504611323853893	0.0310152642542621	KIAA2022
G05228.1	83.0814863425513	2.57135699727392	0.671529370319943	3.82910578587028	0.000128609718835588	0.00162955751541074	zgc:110179
G05262.1	13.6774116958138	6.24383914410862	1.59032927136041	3.92612980000518	8.6323584646594e-05	0.0011729828222011	HEPACAM2
G05275.1	2328.07108361679	-1.01072299940205	0.253279358298113	-3.99054627346462	6.59212856156964e-05	0.000932552009997979	Eva1c
G05280.1	208.881883558527	-1.40822932534426	0.316709000206556	-4.44644555230768	8.73027815158779e-06	0.000165818631550177	Mid2
G05288.1	91.1749444429219	-1.2993423418695	0.264536983516101	-4.91176063399245	9.02622030932903e-07	2.35882537708707e-05	SASH3
G05315.1	547.957674071309	-1.58698926547863	0.496040040165213	-3.19931686351381	0.00137753675375256	0.0109414174343511	KIAA1210
G05328.1	49.021083543157	2.21106513591771	0.577043700010852	3.83171176788886	0.000127254772735912	0.00161518644544987	NA
G05339.2	748.977663809086	1.03636799140537	0.188443131878994	5.49963260041158	3.80583410470914e-08	1.40825484716475e-06	GABRB4
G05349.1	584.051207922463	1.3960949409145	0.286728258581962	4.86905248830025	1.12134622452436e-06	2.85397240396553e-05	PIH1D3
G05352.1	219.112667486874	-1.36439753329652	0.252681768231766	-5.39966750606658	6.67645202252169e-08	2.36291504531061e-06	RAB9B
G05353.1	83763.8718123443	-1.36586810688538	0.254105326281583	-5.37520455345282	7.64957883527033e-08	2.65593740129926e-06	PLP1
G05354.1	555.75613226332	-1.26310488224395	0.20031204237927	-6.30568620458871	2.86919822805966e-10	1.77169964002275e-08	Glra4
G05355.1	930.638134855022	-1.08099706324686	0.217700093319044	-4.96553330210399	6.8512534529336e-07	1.84649481872849e-05	GLA
G05357.1	141.417042882375	-1.40711270264766	0.419463889805787	-3.35455026486108	0.00079494109350252	0.00713715670727769	BTK
G05377.1	105.509165475603	-1.16091728611644	0.357715450269348	-3.24536523441272	0.00117300070961824	0.00966520780868593	TAF1
G05382.1	168.973493913292	-1.4735501979918	0.31990500861254	-4.60621171385448	4.10070896172715e-06	8.69346617032096e-05	GJA3
G05383.1	275.375728952834	-1.39185006736452	0.295019317488292	-4.71782688406413	2.38377197388266e-06	5.42962038160091e-05	Gjb1
G05389.1	120.882311328854	-1.02366166905146	0.299021678589133	-3.42336941549314	0.000618499607028431	0.00589094207553373	Foxo4
G05401.10	94.5633369632845	-1.4183008207789	0.300057649197766	-4.72676108931358	2.28129409159082e-06	5.21242753838966e-05	PLS3
G05403.2	6.81970315908209	2.87164120349754	0.948004260380568	3.02914377446441	0.00245247938640268	0.017376329983205	SLC6A14
G05433.1	474.670161116411	5.7157684864326	0.423122715255573	13.5085361299504	1.39263072791054e-41	2.54755679845085e-38	ZIC3
G05437.1	410.205838471192	-1.41195253287154	0.228805866089279	-6.17096299585521	6.78753078831621e-10	3.83521696222446e-08	Atp11c
G05439.1	21.2202415077296	3.04919192564216	0.580672532507676	5.25113855906702	1.51161913024862e-07	4.87264100476288e-06	Xkrx
G05464.1	390.431126007124	-1.04759945100876	0.236844019525277	-4.42316193209582	9.72667820106188e-06	0.000182749971761283	SH3BGRL
G05520.1	772.289685929826	-1.36027909155465	0.216322512558535	-6.28819939018858	3.21169246277638e-10	1.95432487927239e-08	MEIS2
G05527.1	1854.86330138724	1.49407027507257	0.21601096093966	6.91664102864629	4.62478000592008e-12	3.9235561157471e-10	Cnrip1
G05530.1	336.966703190728	2.38390435403811	0.386336069231381	6.17054565674104	6.80547197863422e-10	3.83794526671763e-08	PROKR1
G05532.1	6748.96204264947	1.84268747681341	0.241312172831044	7.63611489298375	2.23874559514353e-14	2.64217116226839e-12	Pcsk2
G05541.1	23.4123893874258	2.32799381021442	0.740900046466011	3.14211589177058	0.00167731630923411	0.0128647080794324	SPTLC3
G05548.3	2920.88564887108	-1.24908517761461	0.303952158967655	-4.1094795373621	3.9655184971799e-05	0.00061119937279599	Pak7
G05551.1	1387.93844962256	-1.78027861204934	0.323651866272077	-5.50059739359807	3.78506603866659e-08	1.40412037877988e-06	Lamp5
G05566.1	109.40027903551	-1.18199066925364	0.242004185920782	-4.88417448134784	1.03863073403724e-06	2.66898006624547e-05	KIAA1841
G05590.1	54.1559129395317	-1.28404314901602	0.331751455677351	-3.87049740714576	0.000108613512368308	0.00141477921384424	Chac1
G05614.1	257.202689804163	-1.1180165356592	0.220203335045288	-5.07720074007626	3.83036127965407e-07	1.09590268127268e-05	RALGAPA2
G05615.3	124.032340580083	1.58045154889671	0.261687010553373	6.0394726721614	1.5461869583672e-09	8.11027707606623e-08	CFAP61
G05622.1	234.577240559719	4.04714809322985	0.343585104982027	11.7791721309967	4.99815518966552e-32	5.04451738780415e-29	Otx1
G05623.10	60.739942660338	1.07828274473775	0.317545989877372	3.3956742617161	0.000684597793567255	0.0063717828277064	EHBP1
G05624.1	75.4245927247379	1.38091044567918	0.300655297170246	4.59300221441713	4.36914424616844e-06	9.16705970903972e-05	TMEM17
G05630.1	581.142170788665	-1.15296269559901	0.18594828082963	-6.20044826687795	5.63025652350941e-10	3.2632074888435e-08	GPCPD1
G05671.1	114.828896060243	-1.04136632347229	0.311271461107296	-3.34552457770399	0.000821270802032688	0.00732324970335625	Acss1
G05677.1	349.833689211614	-1.15880896951757	0.286235541344731	-4.04844543089759	5.15589517210381e-05	0.000761008047364126	Rrbp1
G05691.1	12.6007252909305	4.66379290716363	1.06659629639238	4.37259431983619	1.22778744811972e-05	0.000223761586668842	LHCGR
G05698.1	88.27462917937	1.39956723857855	0.350365923302287	3.99458721723641	6.4807062109643e-05	0.000919010610894933	Kcnk12
G05704.1	34.4571464168042	1.83277998069028	0.592066248454004	3.09556571663393	0.00196437837748772	0.0145742435312264	Fam179a
G05717.1	99.6340441205895	2.15939726859652	0.49798667903848	4.33625508370208	1.44930745526209e-05	0.000258973015311759	GALNT14
G05719.1	143.14164869328	-1.02539990978564	0.273536709895168	-3.74867384410167	0.000177772093072531	0.00212481023774332	XDH
G05731.5	140.796519819291	-1.03365453363698	0.348717549787299	-2.96415977419967	0.00303510656051314	0.0206304073199394	Tmem63a
G05742.1	26.4037234913391	2.64035195528332	0.607780842478046	4.34425004993258	1.39752260865684e-05	0.000250791472917087	CENPF
G05746.1	148.196829070278	-2.32162494508059	0.353297936272222	-6.57129495172521	4.98795410347468e-11	3.52638716557006e-09	Esrrg
G05780.1	191.551958342043	1.47128935892822	0.380039086639281	3.87141589024159	0.000108204994673361	0.00141134224112951	Cnih3
G05812.1	123.134853267472	2.53073810300126	0.456115082077005	5.5484639786018	2.88190243222063e-08	1.10261963776033e-06	KCNG3
G05817.1	47.447746285078	-1.00698163482611	0.384878883161349	-2.61635979234527	0.00888728553379283	0.0478570215713337	PLEKHH2
G05827.1	171.98014930991	6.40486751929449	1.22038492699367	5.24823551784797	1.53562901253328e-07	4.92292722539283e-06	SIX3
G05828.1	14.1832565219833	-3.28249789069453	1.09975090330543	-2.98476489614931	0.00283796356411414	0.0195629664526747	Six2
G05848.1	603.088633441354	-2.41325721353419	0.385325797604277	-6.26290071554607	3.77881232642677e-10	2.2434494519713e-08	DAAM2
G05857.1	86.5114613210357	-1.09676367111253	0.318163752545963	-3.44716726005452	0.000566497745398502	0.00549762019564614	BTBD9
G05877.3	114.913388212382	1.28908868626128	0.296557749710476	4.34683864279317	1.38113745428939e-05	0.000248307814186709	RSPH9
G05891.1	707.229664821358	-1.01112061208022	0.311913199215266	-3.24167305078488	0.00118830264279592	0.00975608136100804	RASGRP3
G05903.1	166.625464272675	-1.03105338160816	0.313914997766694	-3.28449863480067	0.00102163993122952	0.00869255207766187	STRN
G05911.1	101.89343149626	-1.03574182076653	0.395830924139663	-2.61662684141647	0.00888033636221611	0.0478319037515096	PRKD3
G05917.1	542.741772072946	2.27803222361026	0.402054441617148	5.66597949881495	1.46187004373596e-08	6.02640483240954e-07	SRD5A2
G05936.1	13.3973478384336	-2.66090526391549	0.672016585528181	-3.95958272640565	7.50808334856102e-05	0.00103907320853177	PLD5
G05949.1	649.288636690731	-1.23401927428025	0.166142001658066	-7.42749733339533	1.10671613421425e-13	1.17790816481153e-11	LGALS8
G05966.1	2450.8035665528	-1.51021161909506	0.171696937667874	-8.79579822219296	1.42034626403452e-18	2.68207192271138e-16	Kcnk1
G05979.1	7249.02483007187	-1.0303967012853	0.225397836928309	-4.57145780690446	4.84342821922585e-06	0.000100755011050832	RHOU
G05994.1	454.870946788817	-1.56458114870446	0.375785364218596	-4.16349676618681	3.13410466524312e-05	0.000499634942809149	fam89a
G06014.2	26.7392405375981	1.80236313528683	0.437812587644443	4.11674580894089	3.84259471468525e-05	0.000594597524297596	KIF25
G06015.45	351.517345991883	-1.63929443162631	0.301056126575449	-5.44514556230259	5.1763037907692e-08	1.87506479767356e-06	MLLT4
G06024.1	12.0029953402787	2.22608086509932	0.683746483733818	3.25571087831134	0.00113108866230987	0.00939439104913383	T
G06026.3	259.017580795433	-1.23080642001313	0.274058192518153	-4.49104041993419	7.08760976186628e-06	0.000139706017454171	QKI
G06027.1	733.032701994946	1.38649563138255	0.30947438416626	4.48016282548827	7.45861182689428e-06	0.000145537406374246	Pacrg
G06047.1	338.403688743908	-1.34647037638552	0.300013550980887	-4.48803186383837	7.18841792203815e-06	0.000141206579973245	UTRN
G06051.1	230.448387587678	1.87865396337996	0.296380522041083	6.33865528828359	2.3177915587825e-10	1.45891271255925e-08	GRM1
G06053.1	47.5837268349634	2.85852742604461	0.546232425482653	5.23317051989143	1.6662688909236e-07	5.28385960654852e-06	ADGB
G06056.1	494.13969396	-1.49459863699666	0.260250549907125	-5.74292210921373	9.30565386198193e-09	4.10810230597812e-07	SASH1
G06067.1	913.910608918599	1.21663150123233	0.225359642471178	5.39862190004993	6.71547324050216e-08	2.37385490671809e-06	Ppp1r14c
G06069.1	341.780127356728	-1.3975834339874	0.176043513876175	-7.93885218043551	2.04060788525819e-15	2.79096038287953e-13	PLEKHG1
G06070.1	50.2779627676932	-1.23540710423891	0.417199819488641	-2.96118801238491	0.00306454800828812	0.0207837314936415	MTHFD1L
G06071.1	1775.32085683157	-2.16521707223809	0.260110931479616	-8.32420636811171	8.48955936305203e-17	1.29417142186026e-14	AKAP12
G06075.1	160.516500973208	1.7192733148417	0.223200650252269	7.70281499134755	1.33101000848786e-14	1.63001388863729e-12	CCDC170
G06079.4	86.7066494118659	4.15783156694966	1.39630666238342	2.97773524896921	0.00290386700715254	0.0199421124899924	VIP
G06082.2	58.9034451400185	1.23536774276446	0.32347216405504	3.81908516416967	0.000133947515530413	0.00167973857414724	RGS17
G06084.1	513.183537632367	2.18500986012606	0.29682454146157	7.36128437819537	1.82149053433884e-13	1.85115300172095e-11	OPRM1
G06086.1	2084.72723686721	-1.00664451269083	0.269930226878531	-3.7292767258104	0.000192030173923396	0.00225542983971264	CNKSR3
G06094.1	33.110915569771	1.12240930293527	0.427774462831067	2.6238342875987	0.00869460762628959	0.0470566698620322	SYNJ2
G06116.1	13.7088833585354	2.47636694467438	0.84077604620065	2.9453347961859	0.00322605375388622	0.021636885270966	NMBR
G06117.2	220.765933130621	1.501824842931	0.362530260947541	4.14261926440485	3.4336170716839e-05	0.000540024385121527	Cited2
G06125.2	586.897899047558	1.16627597935943	0.222015618709274	5.25312582123622	1.49539304255382e-07	4.82565148428971e-06	ARFGEF3
G06133.1	145.581628856148	-1.07078783457715	0.398695273042557	-2.68572994709885	0.0072371556621774	0.0410194246855675	SLC35D3
G06142.1	41.9786402014764	5.16703523382398	0.78073448383453	6.61817217096188	3.63667330508228e-11	2.63469779619934e-09	MYB
G06156.2	78.1349677472984	1.84920010506266	0.675350263363654	2.73813486923441	0.00617887306361413	0.0363516453666175	MOXD1
G06158.1	398.921166439872	-1.13593940333602	0.315314888104189	-3.60255556014428	0.000315104021854676	0.00339447170248969	ENPP1
G06162.1	511.911123935605	-1.69954200737218	0.333267454878175	-5.09963389012421	3.40311074564275e-07	9.91100979245945e-06	EPB41L2
G06165.1	429.888214509816	2.89457783606731	0.318999948018597	9.07391319041396	1.14817594136154e-19	2.4352146107037e-17	TMEM200A
G06166.1	8.26042383828348	3.58985007933703	1.17473315647579	3.05588555115497	0.00224396892601492	0.0161571282891835	Samd3
G06172.1	218.195683224091	-1.13030750881752	0.292733131129256	-3.86122166786249	0.000112821486163938	0.00146372875821467	SOGA3
G06176.2	127.191722403619	2.39851283988702	0.538812781059869	4.45147725554884	8.52815669497544e-06	0.000162931212992974	RSPO3
G06184.1	304.508200210416	1.46769039545468	0.375618640911655	3.90739498948318	9.32965678352959e-05	0.0012454521500388	TPD52L1
G06193.1	157.192394366535	1.53058823849797	0.25995402090906	5.88791907563304	3.91088520189828e-09	1.91097994948849e-07	PKIB
G06229.1	107.801553901637	1.00774078540567	0.302073066088241	3.33608288370634	0.000849678276533593	0.00752245416692732	TRAF3IP2
G06238.1	878.381667496726	-1.05079200043035	0.204641265896633	-5.13480013831187	2.82444012982574e-07	8.36811028689928e-06	AMD1
G06239.1	110.977112345594	-1.25050152476851	0.300429152265676	-4.16238409401319	3.14942012757989e-05	0.000501525450022501	CDK19
G06244.3	276.442979928256	1.00774928210703	0.183671268961964	5.48670071156158	4.09510077107339e-08	1.50388336848867e-06	WASF1
G06245.1	43.0763159498445	2.33159859461231	0.399673622082759	5.83375650977917	5.41931894494253e-09	2.56663505177221e-07	Gpr6
G06248.1	75.9410026147845	2.66276186879832	0.439499735257859	6.05861996079715	1.37294338457923e-09	7.26165080238593e-08	PPIL6
G06249.1	178.436524220413	-1.43181297575033	0.223425227444306	-6.40846600953887	1.46991040447027e-10	9.68982153793702e-09	Cd164
G06251.1	23.0790330427516	3.66820636882271	0.914705896378121	4.01025770506933	6.06525125865828e-05	0.000872781903095719	CEP57L1
G06257.1	98.612780944456	5.91264055867012	0.649951069821764	9.09705489105749	9.28144508065227e-20	1.99748982401185e-17	NR2E1
G06260.1	39.8075158449741	1.21087165973658	0.395385160058188	3.06251165207712	0.00219487930094433	0.0158543737066485	SCML4
G06285.1	119.280015545008	-1.31848792961435	0.363761990372461	-3.62458960669403	0.000289420663456641	0.00315613017835783	POU3F2
G06286.1	147.608240495139	-1.02866057445685	0.249927881740976	-4.11582960368922	3.85789249229927e-05	0.000596180862497927	MMS22L
G06289.1	475.512813125771	1.97471900117621	0.304481393825888	6.48551616360973	8.84285185003266e-11	6.04722969155621e-09	GPR63
G06301.5	98.004020636817	2.21024764625392	0.36143569745197	6.11518912447112	9.64425174866566e-10	5.26637321700924e-08	Ankrd6
G06304.1	400.636547059614	1.55255339788494	0.422809042344586	3.67199667555742	0.00024066281383671	0.00270921534545641	Gabrr1
G06315.1	88.3793905700696	1.41657116082751	0.328604684676519	4.31086721183539	1.62615540011106e-05	0.000284835083218735	QtsA-12767
G06321.1	103.627676864186	2.75926731046775	0.387920862939691	7.11296445764178	1.13576535964984e-12	1.01971522428194e-10	5HT1E
G06333.11	29.1558116297423	1.31072536662628	0.476769357868298	2.74918122357257	0.00597443443503037	0.035462527170737	PRSS35
G06344.1	5799.0644409691	-1.13208658101515	0.197688313677064	-5.72662369341912	1.02449071573864e-08	4.45554513506008e-07	SH3BGRL2
G06406.1	617.788499708242	1.14801733377453	0.36947052311315	3.10719600606123	0.00188871125684107	0.0141276429741709	ID2
G06410.1	32.9298038485554	1.5442704907803	0.489014670528313	3.15792262246841	0.00158897728192411	0.0122938874080457	SOX11
G06411.1	51.7580058618982	1.4244089624181	0.378875469128713	3.75957030338694	0.000170205443861491	0.00204757218922399	COLEC11
G06432.3	118.455431320084	1.24534815813688	0.252463958568717	4.93277600968107	8.10691035901583e-07	2.13766810178409e-05	Dlgap2
G06444.1	114.67972549198	-1.24982891022468	0.31956735857399	-3.911003037988	9.19136159605708e-05	0.00123065856612532	ICK
G06454.1	259.442382954271	-1.40013978964409	0.258155956736158	-5.42361992086461	5.84040006874456e-08	2.08721208317563e-06	GFRAL
G06455.2	317.734746638599	-1.48824333083272	0.231902369439807	-6.41754258237113	1.38491629578035e-10	9.23351140346127e-09	HMGCLL1
G06468.1	10.0077771462086	6.77379358974572	1.82179657989498	3.7181942619171	0.000200651947233156	0.00233793067020989	TFAP2D
G06474.1	4.22992882692868	5.53398522831512	1.68198475346621	3.29015183812502	0.00100133333594452	0.00854212340710004	Il17f
G06486.1	95.7417451910135	-1.30203698493247	0.380642407538565	-3.42063038470182	0.000624761795675561	0.00593320992784815	TDH
G06488.1	434.93875905678	-1.00970419591784	0.253879591551218	-3.97709870946496	6.9761211729916e-05	0.000979096452161639	MTMR9
G06509.1	159.227515889028	1.01664058377592	0.32339527255115	3.14364701671736	0.00166856576759234	0.0128047329448506	CENPO
G06517.1	126.626412539872	1.59157483919264	0.345217356004705	4.61035579906056	4.01980391846472e-06	8.58800298463823e-05	DRC1
G06518.1	181.932668723179	-2.00240337140726	0.271323903215005	-7.38012149935975	1.58145146422002e-13	1.63465354547683e-11	Otof
G06524.2	36.4049123072591	-1.22570955930145	0.43410327332798	-2.82354369250606	0.00474959516947978	0.0295213210905721	ESCO2
G06532.1	222.81574457879	1.80197850944562	0.256577133879023	7.02314536842264	2.16928300962731e-12	1.88405769758997e-10	CHRNA2
G06533.2	199.701692714754	2.53404314184041	0.237346303137833	10.6765646160869	1.31031260025093e-26	6.39192324945744e-24	PTK2B
G06534.1	162.339654877434	-1.03361115436368	0.285324884476294	-3.62257626516119	0.000291683423042793	0.00317725422740585	EPT1
G06558.1	37.5300944415023	2.46850140746044	0.617144581688583	3.99987536260355	6.33758524852794e-05	0.000902167275425066	ANKRD66
G06559.2	9.18882295251903	2.23810815361394	0.861276985775209	2.59859277628263	0.00936067460803615	0.0497779042700963	MEP1A
G06568.13	40.1829501710216	-1.03797189780124	0.342066849968543	-3.03441241937561	0.00241004719169367	0.0171129721624653	ITSN2
G06607.1	1845.05963398601	1.12819081089847	0.254346195218486	4.43565043278648	9.17947024175026e-06	0.000173449912527946	B3GAT2
G06613.1	37.8258628455485	1.80477340343025	0.421659749210675	4.28016524415408	1.86754598674914e-05	0.000320970073318618	EYS
G06617.1	1105.87644136538	2.40901636252153	0.269184436512757	8.9493151748666	3.57694506285837e-19	7.12201394862597e-17	EGR1
G06629.1	2.72745077720808	4.89868877186631	1.77053730893327	2.7667808789738	0.00566127928012895	0.0339827693293877	Pou4f3
G06635.2	373.997909751487	1.14492077722229	0.333136728292997	3.43678940202391	0.000588653110585141	0.00566380272640253	KCTD16
G06646.1	103.095409132145	-1.55139059510935	0.302837113886952	-5.12285490769958	3.00943922711556e-07	8.88832257703787e-06	AFF4
G06661.1	402.980840208258	-1.0058005663181	0.349486433704663	-2.87793879623969	0.00400282790874013	0.0257209154908704	ACSL6
G06682.1	687.699671545591	1.41573932613481	0.294898612224157	4.80076632255796	1.58059619127574e-06	3.79511648256354e-05	Cxcl14
G06693.1	100.727199982111	4.06670227483451	0.575862010091502	7.06193880403455	1.64195301553245e-12	1.43887194046764e-10	NPY6R
G06694.1	60.5010086088093	3.29914690629772	0.616269648943651	5.35341455149186	8.63098025699093e-08	2.95462176774114e-06	MYOT
G06709.2	104.002204825595	1.49017293726581	0.49566439424825	3.00641513604357	0.00264347829787721	0.0184658630788946	ADAMTS2
G06721.1	156.845193638152	3.05650651991659	0.612590356153007	4.98947867725356	6.0542456266627e-07	1.65454449343409e-05	FLT4
G06723.1	19.8687031669551	2.8888449731809	0.666711193340456	4.33297806012043	1.47105774818296e-05	0.000262219179242186	NPY2R
G06728.1	630.913471987057	2.28016793545138	0.299062716523863	7.62438047094193	2.45209152974049e-14	2.88234003951704e-12	SLC6A7
G06729.4	1989.7697796449	3.23981694793512	0.250456970921026	12.9356229775561	2.8331717820175e-38	3.94876689942239e-35	Camk2a
G06735.1	82.8065538037746	-1.76756519791955	0.656728072338745	-2.69147196894581	0.00711374761595503	0.0404767260830847	Synpo
G06743.3	926.145161938448	-1.31844619282476	0.209408747811912	-6.29604162481777	3.05342410685945e-10	1.87538160893718e-08	ANXA6
G06751.1	2083.95056015381	-4.01074319393872	0.357551504557855	-11.2172460269699	3.35557891658201e-29	2.80612683741254e-26	GLRA1
G06753.1	324.495661661843	1.19673571004135	0.299011928164839	4.00230090279747	6.27294489207505e-05	0.000895238890021389	Gria1
G06758.1	84.9632252610516	-1.76651938600339	0.343641649220048	-5.14058581086664	2.73883204045919e-07	8.1466336374187e-06	sap30l
G06770.1	50.2641163674487	1.49421334341514	0.382070981574951	3.91082656226803	9.19808056605025e-05	0.00123099506212951	NIPAL4
G06772.1	8.11952288631803	2.32493586514606	0.874889872328604	2.65740402155761	0.0078745009067598	0.0436678224782024	SOX30
G06780.1	30.1169937723012	-4.38463110098433	0.951957096991409	-4.60591250891625	4.10661035614807e-06	8.69346617032096e-05	NA
G06792.3	144.613681722425	2.79146674086418	0.30037161503894	9.29337727368911	1.49468702562809e-20	3.47206305977053e-18	Gprin1
G06793.1	86.8587607625281	3.19978602680859	0.517034941384491	6.18872298696169	6.06535626574781e-10	3.50151701266613e-08	GLUD2
G06811.1	117.669695543879	2.62470745294807	0.340736496562094	7.70304173292383	1.32864943862391e-14	1.63001388863729e-12	Prr7
G06815.1	1557.32848804533	1.44807201113663	0.254100652968531	5.69881263278756	1.20644729065729e-08	5.13248630090816e-07	Rgs14
G06823.2	124.169407290063	2.90227427278834	0.345650611242906	8.39655472429866	4.59769506736143e-17	7.35354846593452e-15	drd1
G06839.2	280.140714327144	2.83015687214592	0.275450244716252	10.2746573162835	9.16696313696269e-25	3.01469487703102e-22	NEURL1B
G06885.1	181.766428601076	1.57957422590292	0.309373081875702	5.10572612305539	3.2952667106948e-07	9.6449161355326e-06	PCDHB4
G06909.1	12.4764330432929	-2.18487824282948	0.818524221502745	-2.66928966233671	0.00760118655433417	0.0425553039898253	F2rl2
G06910.1	107.335111843708	-1.0620121266969	0.343377995005983	-3.09283687988915	0.00198253074814911	0.0146680213517634	Arap3
G06929.1	31.0364599877402	-2.79985478259935	0.830318823012661	-3.37202373955656	0.000746180163692716	0.00681859107434346	TLX3
G06931.1	6227.3713979359	-1.04255149247961	0.306132176529244	-3.40555999143728	0.000660285046166846	0.00618230422784947	Kazald1
G06932.1	67.6063229061511	1.06006517487022	0.334776816033166	3.16648323331087	0.00154294240628518	0.0120075462083385	GABRP
G06953.1	33.073361993083	3.80367303083659	0.797608781184907	4.76884547984283	1.85284705788914e-06	4.35240614264505e-05	GABRA6
G06963.1	46.9582876916769	2.04590247240853	0.432001576102569	4.73586807452475	2.18119446122049e-06	5.01897646898291e-05	ADRA1B
G06965.1	51.5240523733662	1.38754306923314	0.406129219046392	3.41650638309439	0.000634301767743133	0.00598304171449363	HTR4
G06971.1	652.434078735728	-1.27919604516338	0.181875098050751	-7.03337652528126	2.01594379973118e-12	1.75609104387892e-10	Arhgef37
G06976.1	1298.31586602179	-1.56794437834207	0.209033975294744	-7.50090685560192	6.33778161430466e-14	6.97370413793546e-12	AFAP1L1
G06979.1	90.6967184331975	3.57486161341426	0.428734641724694	8.33816833422527	7.54501147565994e-17	1.16826706189144e-14	TEKT1
G06981.7	34.2397508636454	1.46685532101035	0.449514298049512	3.26320058644449	0.00110161519591842	0.00920451140496406	FAM64A
G06982.7	127.72200339564	1.11052616638494	0.245265674845635	4.52784992063761	5.95868764121741e-06	0.000120676120232283	PITPNM3
G06988.2	774.954101936224	1.00368203598025	0.293195661958705	3.42324995286462	0.000618771509359867	0.00589110429397289	WSCD1
G07001.1	253.485147286921	-1.27025855256186	0.252137698942034	-5.03795568013766	4.70530355581586e-07	1.31663030377796e-05	KSR1
G07002.1	44.4636382749718	-1.57542236364258	0.446114138032415	-3.53143339189153	0.000413313942201012	0.0042381820251869	KSR1
G07004.1	257.965390750016	-1.15143323122208	0.262361770712171	-4.38872335743335	1.14017995191772e-05	0.000209228382524637	NF1
G07020.5	19.5135633029886	-1.35626642016828	0.516810658093683	-2.62430040659576	0.00868271658909251	0.0470183962712578	ACAC
G07029.1	676.656619968822	-1.06711706113232	0.239519734113934	-4.45523649681706	8.38007654105693e-06	0.000160837023134554	CA4
G07030.1	222.456762278748	-1.6825648592878	0.292651514931872	-5.74938031562727	8.95711320617714e-09	3.9903462166149e-07	USP32
G07046.1	99.8603865562107	-1.01574008840173	0.29303677041811	-3.46625471933933	0.000527763030235297	0.00519230122082586	YPEL2
G07067.1	336.69271035033	-1.26767314654917	0.272901306750726	-4.64517067229398	3.39795422375536e-06	7.44979192322814e-05	ALDH3A2
G07090.1	100.146825781142	2.31209625677292	0.545064803000618	4.24187407450395	2.21661057555271e-05	0.000371580612461926	tusc5
G07092.1	982.178284838423	-1.18774168278655	0.227123456431843	-5.22949809520436	1.69970852742345e-07	5.37824528531425e-06	CPD
G07095.1	396.114194121638	-4.81070168584546	0.863142947076966	-5.57347042241022	2.49714066038526e-08	9.7712312819273e-07	SLC6A4
G07103.1	647.291764207197	-1.55960613858229	0.243696047806049	-6.39980070511252	1.55579889096395e-10	1.00968243325109e-08	TAOK1
G07141.1	597.023026927511	1.08241772967154	0.276279341578944	3.9178380963466	8.93466808418208e-05	0.00120566528425968	DPH1
G07142.1	466.506602413573	3.25543874905029	0.471877212808988	6.89891069261712	5.24028004544187e-12	4.38222161857251e-10	Rtn4rl1
G07160.1	67.6052954856252	1.3426896531388	0.423234143380029	3.17245116950116	0.00151157976707577	0.011794835564527	LRRC75A
G07163.1	257.064051564374	-1.06781347401049	0.292164240836307	-3.65483972629203	0.000257342692090681	0.00286502976599549	KCTD7
G07166.3	45.2464516950333	2.17431406475025	0.463537039976927	4.69070187974293	2.72269437111948e-06	6.10187913846064e-05	ASL
G07191.1	614.769720719078	1.03226653238398	0.289519709905496	3.56544475925639	0.000363239667852832	0.00382158944586073	Gas2l2
G07198.2	473.408157164064	1.16117654974965	0.345109805239722	3.36465823955093	0.000766385237231131	0.00695329494994358	Srrm3
G07199.1	96.735641614307	-2.67836504550062	0.580121309938488	-4.61690511900797	3.89505242911751e-06	8.35808574397656e-05	HSPB1
G07218.10	27.2048799767209	1.27900753322596	0.464196062577553	2.75531749693002	0.00586352060608239	0.0349174739815718	COL26A1
G07227.5	170.44631680888	-1.60556629818157	0.281227882404496	-5.7091291391664	1.13555707142691e-08	4.86473236426531e-07	CAMKK1
G07254.1	790.131644703719	-1.06663469455833	0.227151631613619	-4.69569462029072	2.6570224729903e-06	5.98218390476563e-05	LIMK1
G07265.1	25.5253736529355	1.80979965652307	0.597548201634146	3.02870906744213	0.00245601074748419	0.0173971390532708	RNF43
G07272.1	1510.6390186677	-1.24729165486784	0.248444957332079	-5.02039432903714	5.15655122695037e-07	1.43058860532332e-05	Trim39
G07291.1	142.880401157242	-1.3662370503872	0.311528349753615	-4.38559460629425	1.15669370438635e-05	0.00021186025052368	Itch
G07295.1	2428.66614159416	-1.49491510973006	0.235063471850249	-6.35962320288717	2.02249255492555e-10	1.28687683891556e-08	Epb41l1
G07336.1	32.4727827997873	2.37995758132751	0.592908012632126	4.01404185914447	5.96877542475241e-05	0.000861440275675929	nrn1
G07344.1	533.773885844709	5.67358582852275	0.991223074702005	5.72382339891394	1.04153017929757e-08	4.52292979493481e-07	NA
G07346.1	17.9899764684638	2.26892543048908	0.870536747653876	2.60635227243871	0.00915122897602978	0.0488861691731001	EMILIN3
G07353.1	802.042884261144	-1.22927076893624	0.232270396417973	-5.29241258418553	1.20713175083224e-07	3.9832625947135e-06	DHX35
G07356.1	130.442218141613	-2.76726833648384	0.405362373498593	-6.8266531809555	8.69184804511423e-12	6.96990960088900e-10	PPP1R16B
G07361.2	314.754969863131	-1.40567607268806	0.355554481457879	-3.95347589748938	7.70240259843177e-05	0.00106290250661716	SGK2
G07364.1	29.8931581959879	-1.72938432353334	0.634865080725852	-2.72401865535919	0.00644928634686441	0.0375724844917146	NA
G07367.1	315.396808156877	-1.18003430960532	0.289896241381972	-4.07054021804474	4.69042423598875e-05	0.000703659799913659	SOGA1
G07386.1	326.46690737293	-1.57962484776896	0.362702842527838	-4.35514879552596	1.32976559574056e-05	0.000239808436363095	KCNS1
G07400.5	14.7129886398809	6.3549014341342	1.37866163465705	4.60947144272643	4.03693977025328e-06	8.59325019167588e-05	R3hdml
G07409.1	2772.10101618456	-1.30880014469119	0.427967094537523	-3.05817938200488	0.00222686231008431	0.0160611799314811	SLC13A3
G07415.1	96.6211084298264	-1.19854732305653	0.279049445379636	-4.29510734710817	1.74608826283503e-05	0.000303842195986436	NCOA3
G07416.1	120.783877237711	-1.03005055068192	0.25307347561119	-4.07016400353405	4.69800531288337e-05	0.000704436052780652	SULF2
G07418.1	411.894660801607	-1.03023522278625	0.2366515675885	-4.35338431637886	1.34051847297017e-05	0.000241450062679162	ARFGEF2
G07445.4	166.981385521277	1.1684329669005	0.279561667168916	4.1795178099096	2.92127842122154e-05	0.000469796143465568	TSHZ2
G07447.1	5310.0136845792	-1.54651808881004	0.300225184688311	-5.15119372951877	2.58833645305685e-07	7.78602462944716e-06	BCAS1
G07451.2	597.174887544007	1.23177532920481	0.298687278270556	4.12396315081436	3.72408499343521e-05	0.000578557556649975	CBLN4
G07459.1	109.580424211924	-1.28476621106427	0.234475995446465	-5.47930805717641	4.26992374573183e-08	1.56025465810019e-06	Bmp7
G07479.2	58.1041935395028	5.24787943413908	0.605490250371824	8.66715761470383	4.43041462370762e-18	8.00455590254928e-16	ZNF831
G07480.1	108.72073531622	-1.99390801746524	0.351481972366962	-5.6728599877763	1.40433003979322e-08	5.84684721688588e-07	EDN3
G07483.1	23.8405315943842	-1.57275777765653	0.473676460266499	-3.32032074545496	0.00089914080240094	0.00786049944607919	PPP1R3D
G07484.1	119.877241093327	-1.04416573276115	0.311387919861256	-3.3532634574469	0.000798646464154904	0.00716602800715815	FAM217B
G07491.1	166.933038517943	2.18491098587245	0.32093285700255	6.8080002972556	9.89646601199345e-12	7.87118651372381e-10	HRH3
G07512.1	1352.57407245749	-2.36785796552047	0.281457560868563	-8.41284191553919	4.00194163246996e-17	6.50737942448684e-15	DEPTOR
G07520.1	593.400756435394	-1.27154247366998	0.263867851844385	-4.81886089867389	1.44380167887994e-06	3.51862042790481e-05	PCMTD2
G07535.2	614.594804406904	8.47343694601744	1.00489081651307	8.43219661954907	3.39236376536419e-17	5.54698855019242e-15	Crh
G07549.1	67.8197667330076	3.22022199783147	0.660513551843858	4.87533070115224	1.08626323292808e-06	2.77675445978795e-05	PDYN
G07554.1	3874.01460276764	1.01129022193001	0.182910314881226	5.52888568688265	3.22271247054163e-08	1.2186766317866e-06	mfsd2aa
G07560.1	443.699206813873	2.05485628637559	0.449627908796017	4.57012620030181	4.87430600721265e-06	0.000101253415560757	RSPO4
G07561.1	178.592827164079	-1.09370332992293	0.367000580625571	-2.9801133503894	0.00288141739726967	0.0198159540437027	ANGPT4
G07562.2	28.2793787503049	1.97719990312161	0.525049892702621	3.76573718155478	0.000166058399314743	0.00200510036697328	FAM110A
G07565.1	432.31293919589	-1.26559273454721	0.304374432408349	-4.15801263113089	3.21028277218913e-05	0.000509277866987554	SRXN1
G07569.1	148.480871083959	1.86706529864328	0.376625378344886	4.95735392778964	7.1459730584576e-07	1.91184173170014e-05	NRSN2
G07599.1	20.3811968126635	-2.49572011416093	0.883147382621348	-2.82593841443901	0.00471423267765795	0.0293451459469099	Bpifb3
G07600.1	21.4563059969281	-1.73755314942254	0.537050800824195	-3.23536087602137	0.0012148907465181	0.009910434018907	BPIFB4
G07614.1	34.4192077679077	1.36338765725619	0.415135951370942	3.28419558160103	0.00102273920426854	0.00869937627716827	Eppin
G07618.1	25.9744051280964	-4.2407418773471	0.924128445003186	-4.58890958316133	4.45567356362598e-06	9.32854860756572e-05	NA
G07619.1	60.1492349847219	-2.06423538411449	0.74306492148614	-2.77800138914645	0.0054694384402783	0.0330208320355828	NA
G07621.1	27.9223738893785	1.68816909834362	0.462203498248699	3.65243686977735	0.000259763469506527	0.00288539544174062	rgs9bp
G07632.1	119.318865416465	-1.25226515656607	0.285294784386248	-4.38937276494576	1.13678065663485e-05	0.000208735464485855	MMP9
G07650.2	181.318932515311	1.27897262796687	0.299579647217954	4.26922402721296	1.96154179434474e-05	0.000334961299758904	Shank3
G07654.1	108.41327436769	-1.51164822448961	0.298400370472941	-5.06583896693484	4.06605541633315e-07	1.15543083476364e-05	Cpt1b
G07657.1	86.8516711723014	5.87798061925784	0.763870362260844	7.69499761957074	1.41496808487487e-14	1.71845231851463e-12	odf3
G07705.1	286.563011055503	1.03744115379486	0.196099615577869	5.29037831480551	1.22063611330785e-07	4.02328810815401e-06	LRGUK
G07713.1	39.0988812228875	1.65799033136306	0.454436300727064	3.6484548631137	0.000263822241393191	0.00292714677154561	PRKCQ
G07722.7	172.404082342086	2.02223257732239	0.206830098764071	9.77726447652635	1.40969059130216e-22	4.0058479530896e-20	celf2
G07723.1	242.697913040674	-1.07804410495921	0.284579999364313	-3.78819350399646	0.000151746644220482	0.00185985931952813	USP6NL
G07734.1	12.613591104222	-1.90540020421004	0.658519380352087	-2.89346109022833	0.00381021496245507	0.0247277464964621	MCM10
G07745.5	85.2695816593415	1.08767423369654	0.362776297275329	2.9981954219877	0.00271583466214519	0.0188658159756542	MEIG1
G07748.1	1873.54937323744	1.0413687441292	0.155020948321665	6.71760013987521	1.84741804412415e-11	1.40812705035078e-09	NA
G07751.1	231.975720905726	-1.48494370288163	0.334686488271002	-4.4368199939976	9.12975768853677e-06	0.000172733599085832	SEMA3A
G07763.1	196.729055110444	1.18037891096506	0.256121084329102	4.60867528363397	4.05242652085012e-06	8.61368713426014e-05	CCDC146
G07792.1	197.355776072505	1.32711781851287	0.250630222722187	5.29512284711139	1.18936426929599e-07	3.93350314101971e-06	SLC26A4
G07796.1	32.2819701146673	3.30290854198375	0.497762427277049	6.63551196511943	3.23378134353949e-11	2.36033780907873e-09	LAMB4
G07801.1	283.447776431092	-1.04319238747651	0.209274338795717	-4.98480794864591	6.20233883528469e-07	1.68870935227858e-05	ABCD2
G07804.2	73.8976037370264	1.02390927090303	0.369314958560324	2.77245545345487	0.00556351335891892	0.0334976922109349	Cpne8
G07810.1	499.002039266146	-1.49897996365452	0.43530098645349	-3.44354828108041	0.000574134072254402	0.00555515046638483	H2B-V
G07832.4	232.921268866066	1.26152593044918	0.276395521788592	4.56420539046972	5.01389742994625e-06	0.000103784840082813	PLXNB2
G07844.1	41.6543391905709	1.92919226344176	0.450088150449825	4.28625428488552	1.81710981962227e-05	0.000313472617777541	IQUB
G07847.6	125.300700110595	2.41168817117874	0.459620126370725	5.24713351919994	1.54483942581183e-07	4.94703557484534e-06	Cadps2
G07852.1	27.6013329687126	4.00037555593722	0.649849602908971	6.15584827324667	7.46766925118211e-10	4.1712063227643e-08	WNT16
G07867.1	1113.11544823716	1.36269454624228	0.171997897413245	7.92273956098571	2.32333883041606e-15	3.14823167719665e-13	CTTNBP2
G07868.1	15.6094375120084	2.80476418814053	0.668178117367462	4.19762951709785	2.69723405563162e-05	0.000439073101080545	CFTR
G07873.4	126.521366035466	1.63977994458843	0.289259032002812	5.66889798819658	1.43718899658284e-08	5.94979982192123e-07	MET
G07879.3	55.0963991531898	2.38735969753446	0.43129660887867	5.53530829686179	3.10681379962493e-08	1.17942066279147e-06	FOXP2
G07895.2	82.5090625432164	1.24762493864127	0.382439739779234	3.26227849480671	0.00110520507651852	0.00921865129228285	PDZRN4
G07900.1	134.562416849256	1.03057794953339	0.267253184572061	3.85618585306515	0.000115169938631678	0.00149023383457585	PRICKLE1
G07904.1	999.005577800679	-1.16698547849519	0.320493904944757	-3.64120958461393	0.000271360112844906	0.00299941055243866	TWF1
G07905.4	124.015757274542	-1.06433033942865	0.384847119917823	-2.76559258038858	0.00568194739833509	0.0340579394638275	Tmem117
G07906.1	12167.9548592343	2.16556102990337	0.357069623227418	6.06481450404456	1.32106031556776e-09	7.01744362547238e-08	NEL
G07908.1	269.969580635102	-2.61157523971478	0.389157233523224	-6.71084850735254	1.93495916105622e-11	1.45589510758238e-09	DBX2
G07914.2	244.975317758374	-1.55995177143733	0.564327470923604	-2.76426694040651	0.00570508459276441	0.0341756285193659	SLC38A4
G07915.1	839.189364921852	1.96531102559348	0.251548432880481	7.8128533860804	5.5907617080789e-15	7.30517876936434e-13	Amigo2
G07920.1	244.367095399543	-1.44985645797077	0.375945919167944	-3.85655591415818	0.000114995803099288	0.00148929741633321	FAM19A2
G07924.1	166.719239726542	1.69683958484724	0.235262049136619	7.21255124264376	5.49131551079562e-13	5.21835434043756e-11	Avpr1a
G07927.1	10.759805763862	5.90100243734832	1.38229622857257	4.26898541381539	1.96364107759212e-05	0.000335124260641655	Ankrd7
G07952.1	32.6797967216341	1.85098734470694	0.484942237886039	3.81692333663441	0.000135126133202292	0.00169306797632615	NA
G07964.1	803.001149941362	1.89000051911208	0.218011756010174	8.66925964774067	4.34939118152867e-18	7.90697704920266e-16	PTPRR
G07968.1	440.752468746673	-1.54176179496275	0.169982400975455	-9.07012600195813	1.18879462446216e-19	2.50322517002755e-17	TMEM19
G07971.1	1271.54933360404	-3.40700962299077	0.343712283614545	-9.91238831257934	3.67748356673995e-23	1.09832925015216e-20	TPH2
G07976.1	93.8180099607518	2.25052219189826	0.465687752922412	4.83268494345226	1.34703874771107e-06	3.30759036130499e-05	GLIPR1
G07983.1	390.356096670357	-1.76501083236727	0.239784830297767	-7.36081106621911	1.82796135557148e-13	1.85130106976545e-11	CSRP2
G07985.24	32.4121431365832	1.32234485080021	0.399269896819052	3.3119072119767	0.000926622740395681	0.00804991516114295	NAV3
G07986.1	2039.91381497173	1.07186726282654	0.265739750068297	4.03352250670463	5.49469152469971e-05	0.000802515599982215	SYT1
G07987.1	215.52893252475	1.39500679727892	0.177783975164979	7.84663969845646	4.27332686044765e-15	5.63405422875866e-13	Pawr
G08006.1	234.369923488632	-1.38976077285038	0.236460656539489	-5.8773446423984	4.16899663008389e-09	2.0168985515029e-07	Desi1
G08020.1	53.0685410136352	-1.00099611506489	0.338061206020075	-2.96099078285085	0.00306651116088253	0.0207907609839867	Fam109b
G08025.1	40.3093141107662	-1.53675958295666	0.44232820885425	-3.47425181617353	0.00051228002384305	0.00507065404729869	NFAM1
G08035.1	100.862486511448	1.03489673174365	0.237764359397334	4.35261506125992	1.34523229381604e-05	0.000242150086148226	Ttc26
G08039.1	75.0793310635805	2.02262155315878	0.519689353241876	3.89198189368603	9.94286668480874e-05	0.00131384995484274	GRIN2B
G08060.1	7.36725734476135	2.46835093638157	0.894290415559024	2.76012231981553	0.00577797232439512	0.0344992802861528	H2B-VII
G08093.4	75.4878378719462	-1.79088406984811	0.324284636242017	-5.52256835415277	3.34079762724359e-08	1.25522215342481e-06	ANO4
G08106.1	17.4571698659307	-2.95494465086754	0.677398196321745	-4.36219740015964	1.28762609941059e-05	0.000233214902869112	DNAH3
G08108.3	17.7940878920252	2.78925556786804	0.696247167735526	4.00612842266894	6.1722099434103e-05	0.000885436222760157	CFAP54
G08126.3	271.950987227047	1.01241085993085	0.20374622780377	4.96897965102897	6.73061320611803e-07	1.82068685702282e-05	Cep83
G08137.2	87.2882889777163	2.52205946799818	0.547131541040991	4.60960350265976	4.03437645370964e-06	8.59325019167588e-05	KERA
G08140.1	2153.43774146146	1.41239495506758	0.205761792368195	6.86422361902937	6.68538372294418e-12	5.4657680499121e-10	Atp2b1
G08149.1	643.901787080455	2.69329116181093	0.433289829722153	6.21591133015515	5.10276145202784e-10	2.98109231415974e-08	NTS
G08152.4	14.8689408482569	3.58079360027194	0.856104857715166	4.18265772936812	2.88120991825211e-05	0.00046386211824709	LRRIQ1
G08153.1	16.2711822362759	6.50294822111303	1.32006582445706	4.92623026869716	8.38311993254617e-07	2.20256317150533e-05	Cd82
G08171.3	29.7073143125076	3.80100025451805	0.782564338512236	4.85710895252943	1.19112060970021e-06	2.98483811004413e-05	GRAP2
G08172.1	225.694049383361	1.68026908660651	0.313315874630932	5.36285972929322	8.19146171397338e-08	2.82731005785716e-06	Cacna1i
G08177.1	209.762706966964	-1.09424912087448	0.277320264994672	-3.94579574231802	7.95353949373447e-05	0.00109446237631459	MGAT3
G08182.1	106.663784579066	-1.14061263276709	0.353875628448579	-3.22320199830554	0.00126766124436158	0.0102586656376794	CBX7
G08184.1	6898.16851006105	2.67584465348165	0.325351493536976	8.2244732439734	1.96050551563781e-16	2.88351939382929e-14	NPTXR
G08185.2	102.655000575063	1.03652025937783	0.233814410340731	4.43308972217471	9.28921860245654e-06	0.000175184368089755	Dnal4
G08195.1	325.320082007442	5.28081578052424	0.493105051856053	10.7093118609254	9.20434278362241e-27	4.81074837381865e-24	KCNJ4
G08203.1	940.456656287742	-1.52777445399794	0.304479783541919	-5.01765482169559	5.23060460221925e-07	1.44805623192306e-05	SOX10
G08218.1	830.694769931254	-1.16136523189237	0.287234748156286	-4.04326161561922	5.27127473954593e-05	0.000774911804880813	NA
G08240.3	1119.14726026997	-1.83707061574281	0.412207695378045	-4.45666259107073	8.32454689449697e-06	0.000159876091243459	NA
G08249.2	187.600401056422	3.88161544254027	0.425058036160321	9.13196578425875	6.72665778744178e-20	1.4583892354121e-17	RASD2
G08251.1	1096.91052510975	-1.00118815222932	0.255684821676059	-3.91571210862795	9.01377574458009e-05	0.00121577973395445	HMOX1
G08274.2	236.374717258494	1.15978601754424	0.174010740204494	6.66502548165293	2.64619439019762e-11	1.95584504057309e-09	NUAK1
G08301.3	43.5162876023857	1.18737646855273	0.341640487612467	3.4755145002006	0.000509874427539492	0.00505867322637331	Dram1
G08342.1	878.810903795888	4.04193472978017	0.460720662560324	8.77307023157648	1.73859522966125e-18	3.26198357544584e-16	SYT10
G08351.1	380.48363549844	-1.82142481646323	0.312812189989963	-5.82274244658328	5.78897317590143e-09	2.71534384431825e-07	DENND5B
G08355.1	1339.0573716833	1.35010676354247	0.319331444424035	4.22791675269436	2.35865022098125e-05	0.000392246212033523	Tmtc1
G08357.1	45.9588630335036	1.51112943143642	0.364007484381696	4.15136912364103	3.30492236660883e-05	0.000522591965144646	ZSCAN2
G08363.1	12.4457741644364	2.48733547493474	0.854163167128917	2.91201443782149	0.00359106036556753	0.0235718201031164	SLC6A12
G08379.1	69.4933591743409	1.0436662465003	0.333241027696199	3.13186600616226	0.00173699130280608	0.01322924757789	Cecr6
G08386.1	251.903341542211	-1.06729135805956	0.322696468175014	-3.30741567794513	0.000941610549611494	0.00814902400253661	Mical3
G08395.1	71.308821017343	1.67434407854099	0.450047657046161	3.72037061481525	0.000198930636552739	0.00232064599492313	AKR1B10
G08416.1	30.1257773219325	-1.74025279468319	0.428476136179651	-4.06149292280198	4.8759896684449e-05	0.000727026702015862	BTN1A1
G08420.8	208.182591511774	1.0208384104794	0.252347571673284	4.04536649079026	5.22413317761072e-05	0.000769140613558793	EPS8
G08431.3	194.95651215843	1.15513676747234	0.27821133448642	4.15201188551403	3.2956514114851e-05	0.000521689676380516	PLEKHA5
G08446.1	87.8172225003606	-1.67453301460118	0.409329754259323	-4.09091446975611	4.29675583870409e-05	0.000651953067097097	DUSP16
G08463.3	16.8717447982074	3.8277893537077	0.923082190216409	4.14674813822408	3.37230671380877e-05	0.000531524206819972	RIBC2
G08465.1	16.1019978451719	-1.57907904211417	0.588744410874113	-2.68211300684741	0.0073158741855444	0.0413454955660743	Fam118a
G08472.6	191.493842676376	1.14094388184393	0.193372197444948	5.90024779631904	3.62956038372193e-09	1.78244300119391e-07	KIAA1644
G08498.1	199.727441016955	-1.30229542643539	0.321114141031242	-4.0555530262639	5.00158237769276e-05	0.000742349465581589	ITPR2
G08499.1	318.912538083228	-1.34950790333904	0.189597334462389	-7.11775778475805	1.09696924523406e-12	9.90962741936905e-11	SSPN
G08502.1	151.592704922109	1.9904745996238	0.540372822814731	3.68352092404588	0.00023003439193616	0.00260560240618401	LMNTD1
G08516.1	60.1240458661885	-1.55908354322098	0.354709669612079	-4.39537931098984	1.10579489292363e-05	0.000203941466420804	BCAT1
G08521.1	39.9661316934977	2.3377117657958	0.44892169191067	5.20739320001712	1.91511997249364e-07	5.94418308323609e-06	SLCO1C1
G08526.1	2260.19310011108	-1.15744873053672	0.339990474715944	-3.40435634705279	0.000663201733333415	0.00620167780604975	Cd9
G08527.1	144.410494813199	-1.02033980597533	0.307803453474246	-3.31490694616492	0.000916736359799266	0.00797383551707718	VWF
G08570.1	1119.21765495152	1.42411370948278	0.168582542564353	8.44757522232262	2.97415232751631e-17	4.97431225566142e-15	DCAF6
G08583.1	35.7106113416455	-1.38155810933538	0.520957676754256	-2.65195844304083	0.00800263908176351	0.0442108801970812	CD200
G08600.1	628.026123535764	1.05083849981074	0.191634322951876	5.48356100109806	4.16848445854733e-08	1.52891443129351e-06	IFT57
G08615.1	14.143430265892	2.19957615788792	0.68788659731323	3.19758542538711	0.00138583357590141	0.0110013460626684	IMPG2
G08627.1	102.613211369316	1.86720701561294	0.401251519584359	4.65345780508722	3.26414423504889e-06	7.19956575852645e-05	COL8A1
G08637.1	6121.80360923555	-1.70224146360388	0.197541067838186	-8.61715228247251	6.86398201442658e-18	1.21025234686898e-15	ATP1B1
G08638.4	6336.6553900881	-1.1706821729506	0.229468157353182	-5.10171949979431	3.3658135298828e-07	9.82193381915649e-06	NME7
G08640.1	68.1663346529497	1.12380729169534	0.288345368381658	3.89743486431816	9.72169582630369e-05	0.0012898654358118	CCDC181
G08653.2	8.28823933242525	3.54411405663526	1.12322953276032	3.15528923810047	0.00160339064644345	0.0123890287303995	CFAP44
G08658.2	24.1765087219302	-1.91088634964017	0.710217788024445	-2.69056391132575	0.00713313704299451	0.0405633938432886	PLA2G10
G08661.2	255.048999796683	1.66386972584941	0.181422686004872	9.17123300558305	4.67639074772803e-20	1.02144239399442e-17	Zdhhc23
G08664.3	195.878028520229	4.11946039425031	0.541567941787154	7.60654402964889	2.81522350080841e-14	3.25686864210124e-12	Drd3
G08667.1	4777.50908950125	1.41673568702419	0.254637527246518	5.56373486007279	2.64061061171876e-08	1.02640148730938e-06	GAP43
G08669.1	45.8799828008389	3.17191693122241	0.620161062370801	5.11466637246872	3.1429596564316e-07	9.24198827810065e-06	C3orf30
G08672.1	895.673609296547	-1.88440129935992	0.290059339437776	-6.49660618759067	8.21521368958758e-11	5.64439177184364e-09	B3gat1
G08680.1	283.209213022034	1.85751730591048	0.388908419348601	4.77623320426366	1.7860924983177e-06	4.21589849461781e-05	Nhlh2
G08683.1	3666.25937048086	-1.08146068580385	0.226855860336923	-4.76717103185115	1.86830702528473e-06	4.38520275245058e-05	ATP1A1
G08684.1	70.0584640769887	-1.19064624901232	0.382381770540572	-3.11376310468229	0.00184717735076618	0.0138893635897196	CD58
G08690.2	92.5097029235675	1.45433670391859	0.397578510713257	3.65798619575667	0.0002542047343808	0.00283765002692283	GPR156
G08697.1	687.079384013305	1.44827966069644	0.253447061941587	5.71432807151746	1.10138336731292e-08	4.74064555557088e-07	STXBP5L
G08703.1	93.3198429213772	1.21878598021789	0.321046247553878	3.79629411495725	0.000146875234123027	0.00180798761799941	TRIM45
G08710.1	26.7277887381057	2.26208145724077	0.659450791538068	3.43025057558094	0.000603024093477836	0.00577927707662174	FAM46C
G08724.1	262.154842070162	-1.20825476089544	0.248142636205686	-4.86919450591277	1.12054070415421e-06	2.85397240396553e-05	KPNA1
G08727.1	338.789548627446	-3.8559535715529	0.270101864788459	-14.2759235467435	3.09164705698084e-46	7.54078480923101e-43	Vamp1
G08751.1	62.8258775518762	1.20254176565048	0.403399080140511	2.98102257752202	0.00287287611488327	0.0197803366282095	Lrrc23
G08759.3	44.0184168835871	2.16155861634522	0.605744980963891	3.56843008902137	0.000359126649298039	0.00378648339276091	C1S
G08769.1	46.83098602867	1.11144486142473	0.364405527477121	3.05002196075227	0.00228824633716594	0.0164113408582479	CLCN1
G08798.1	56.2500430590085	-1.03148696938815	0.29550098776402	-3.49063797448918	0.000481868726539611	0.00482511657786106	RIMKLB
G08825.1	22.2153629637639	-2.37515636087378	0.586004761940754	-4.05313491482159	5.05358385861884e-05	0.000747414582910131	KCNA1
G08850.1	8.3166109467468	3.49404907878919	1.20763414797973	2.89330099238618	0.00381215783364143	0.0247277464964621	Map3k7cl
G08893.1	63.4313648968907	-1.39149885400517	0.325116803200846	-4.27999672826982	1.86896060858773e-05	0.000321024695145271	HLCS
G08897.1	44.2006597062816	2.04315543531197	0.462945556655661	4.41338167293755	1.01768350805011e-05	0.000190208037018638	KCNJ6
G08906.1	96.9053144016953	1.90741549800542	0.371449226117903	5.13506386307556	2.82048231617468e-07	8.36811028689928e-06	B3GALT5
G08908.1	911.244680545876	1.03598449055706	0.324274548693178	3.19477583033285	0.00139939490126787	0.0110849497605438	DSCAM
G08915.1	2485.41405265106	-1.4323321345566	0.265456259358963	-5.39573690225074	6.82428838708405e-08	2.40650719038028e-06	C2CD2
G08918.1	5.94452	5.02741	1.86045	2.70226	0.00688702	0.0394771	mua-3
G08923.1	142.63	2.12356	0.290166	7.31843	2.50893e-13	2.50628e-11	RSPH1
G08924.2	41.2126	1.80434	0.396267	4.55335	5.27972e-06	0.00010852	SLC37A1
G08925.3	225.269	1.44967	0.380137	3.81354	0.000136992	0.00171205	Pde9a
G08943.1	39.516	-1.68468	0.428442	-3.93212	8.42005e-05	0.00114733	VTCN1
G08948.4	76.5138	1.21829	0.330246	3.68903	0.00022511	0.00256557	EFHC2
G08967.1	109.412	-1.00348	0.303704	-3.30414	0.000952696	0.00822308	CYBB
G08968.1	43.4122	-1.52086	0.537993	-2.82691	0.00469991	0.0292809	XK
G08970.1	235.92	-1.63793	0.260282	-6.29291	3.11569e-10	1.9078e-08	PRRG1
G08984.1	54.6484	-1.04464	0.338883	-3.08259	0.00205209	0.0150759	ARSD
G08998.1	22.886	-1.95819	0.657976	-2.97608	0.00291962	0.0200268	SHOX
G09007.1	879.86	-1.08394	0.281287	-3.8535	0.000116441	0.00150402	SLC9A7
G09012.1	105.648	-2.02399	0.400031	-5.05958	4.20174e-07	1.18822e-05	NIPA1
G09015.3	103.77	1.63888	0.365883	4.47925	7.49073e-06	0.000146067	GABRG3
G09016.2	399.839	2.67687	0.283029	9.45791	3.14168e-21	7.66282e-19	GABRA5
G09020.2	33.6169	1.70831	0.518427	3.29518	0.000983585	0.00842263	NA
G09035.1	346.33	1.3304	0.238875	5.56943	2.55575e-08	9.97389e-07	AFF3
G09036.2	59.1062	1.77738	0.342685	5.18661	2.14152e-07	6.5565e-06	LONRF2
G09040.2	25.6904	-1.41303	0.47135	-2.99783	0.00271908	0.0188768	nms
G09043.1	197.272	1.10961	0.419892	2.6426	0.00822727	0.0450185	NPAS2
G09048.2	1120.76	1.11582	0.18123	6.1569	7.41815e-10	4.15147e-08	CREG2
G09052.3	149.884	1.10691	0.27247	4.06251	4.85473e-05	0.000724225	IL1R1
G09054.1	14.6232	2.31637	0.838493	2.76254	0.0057354	0.034292	Il1rl1
G09069.2	64.5819	1.00882	0.284244	3.54913	0.000386503	0.00402153	ST6GAL2
G09105.2	963.901	-1.00427	0.293829	-3.41788	0.000631102	0.00595862	MOSPD2
G09114.5	1019.43	-1.28959	0.359366	-3.58852	0.000332556	0.00355111	AP1S2
G09127.2	121.255	-1.33226	0.290854	-4.58049	4.6388e-06	9.68424e-05	PPEF1
G09137.8	99.4887	2.37197	0.303042	7.82719	4.98885e-15	6.54792e-13	Cnksr2
G09142.1	148.609	1.33337	0.309661	4.3059	1.66308e-05	0.000290607	PTCHD1
G09154.1	64.7586	7.63357	1.60562	4.75427	1.99165e-06	4.63383e-05	ARX
G09173.1	305.283	-1.26344	0.258813	-4.88169	1.05179e-06	2.70043e-05	CUL4A
G09177.1	12.4598	2.25245	0.7688	2.92982	0.00339153	0.0225658	F7
G09206.1	1278.21	1.48183	0.215096	6.88913	5.61327e-12	4.68051e-10	itgbl1
G09209.1	256.097	-1.32213	0.30395	-4.34982	1.36247e-05	0.000245102	TMTC4
G09212.1	2848.91	2.60152	0.7247	3.58979	0.000330941	0.00353515	ZIC2
G09213.1	208.57	3.17651	0.415471	7.64556	2.08037e-14	2.48532e-12	zic5
G09214.2	503.341	1.0129	0.304882	3.32225	0.000892944	0.007818	CLYBL
G09221.5	248.314	1.33102	0.251187	5.29892	1.16491e-07	3.86572e-06	FARP1
G09247.1	24.3753	4.86868	0.972549	5.0061	5.5543e-07	1.52361e-05	SCEL
G09258.5	20.5003	2.57338	0.575511	4.47147	7.76851e-06	0.000150282	LMO7
G09260.1	320.673	-1.00569	0.216114	-4.65351	3.26327e-06	7.19957e-05	commd6
G09268.1	387.127	1.662	0.355619	4.67354	2.96052e-06	6.57447e-05	KLHL1
G09282.2	38.2533	1.834	0.602444	3.04427	0.00233245	0.0166793	PGR
G09283.1	16.2794	2.12828	0.631098	3.37235	0.000745308	0.00681487	TRPC6
G09284.2	64.9905	-1.34628	0.350552	-3.84046	0.000122804	0.00156958	PDGFD
G09289.1	15.9721	3.85538	1.00657	3.83022	0.000128027	0.00162428	MMP27
G09292.3	11.828	2.32489	0.715904	3.24749	0.0011643	0.00960478	Cep126
G09293.1	8.53158	2.29348	0.870097	2.63589	0.00839162	0.0457297	NA
G09314.1	32.0362	-1.65461	0.619441	-2.67114	0.00755945	0.0424353	KCTD21
G09329.1	6.1113	4.15073	1.3269	3.12815	0.00175911	0.0133629	CCDC89
G09340.1	26.5351	3.24999	0.739613	4.39418	1.11189e-05	0.000204808	NA
G09352.2	20.6977	3.0265	0.605413	4.99907	5.76087e-07	1.57584e-05	CCDC67
G09361.3	251.719	1.61928	0.241181	6.71396	1.89408e-11	1.4325e-09	GRM5
G09369.1	74.9962	1.85552	0.471685	3.93381	8.36093e-05	0.00114072	Ankrd42
G09384.2	143.445	1.44813	0.253949	5.70244	1.18107e-08	5.04651e-07	DGKH
G09388.1	28.416	2.12097	0.662234	3.20274	0.00136126	0.0108386	EPSTI1
G09390.1	374.674	1.07813	0.183647	5.87065	4.34092e-09	2.08628e-07	ENOX1
G09406.5	109.951	-1.55143	0.24402	-6.3578	2.04664e-10	1.2966e-08	Lcp1
G09409.11	140.88	-1.18866	0.299487	-3.96899	7.21792e-05	0.00100601	LRCH1
G09436.1	28.7489	2.76548	0.979626	2.82299	0.0047578	0.0295535	NA
G09449.1	100.948	-1.3854	0.366433	-3.78076	0.000156348	0.00190514	FOXO1
G09450.1	1619.35	-1.06224	0.221791	-4.78936	1.67318e-06	3.99447e-05	COG6
G09455.1	90.944	1.11227	0.296089	3.75655	0.000172274	0.00207061	FREM2
G09464.1	332.6	1.54693	0.27133	5.70129	1.18901e-08	5.07305e-07	Ccna1
G09465.13	218.35	-1.00424	0.278879	-3.60099	0.000317003	0.00341242	SPG20
G09470.4	16.9172	2.6406	0.716527	3.68528	0.000228453	0.0025907	KL
G09471.2	507.509	1.0501	0.194573	5.39694	6.77864e-08	2.39329e-06	PDS5B
G09487.1	132.679	-1.36207	0.221966	-6.13637	8.44275e-10	4.65369e-08	SLC46A3
G09489.1	253.103	-1.26273	0.199314	-6.33541	2.36715e-10	1.48679e-08	FLT1
G09509.1	131.784	1.45705	0.316067	4.60992	4.02816e-06	8.59325e-05	SHISA2
G09516.1	95.7025	1.22952	0.273422	4.49678	6.89901e-06	0.000136993	TNFRSF19
G09520.1	170.83	-1.42565	0.270204	-5.27619	1.31898e-07	4.30383e-06	FGF9
G09521.1	28.8906	-2.51374	0.580187	-4.33263	1.47337e-05	0.000262471	NA
G09523.1	166.105	-1.62853	0.338005	-4.81807	1.44952e-06	3.52539e-05	ZDHHC20
G09538.1	39.326	1.41917	0.372478	3.81009	0.000138916	0.00173018	PARP4
G09541.1	116.345	1.13908	0.34436	3.3078	0.000940306	0.00814255	ARHGAP20
G09555.1	1580.33	-1.10391	0.206731	-5.33984	9.30263e-08	3.15502e-06	Rab39a
G09565.1	118.561	1.65041	0.440441	3.74719	0.000178827	0.00213115	GDPD5
G09579.9	166.857	1.5818	0.228167	6.93265	4.13037e-12	3.52454e-10	GDPD5
G09592.1	783.123	1.31607	0.147731	8.90853	5.17157e-19	1.01588e-16	DNAJB13
G09599.1	32.1994	1.09398	0.386574	2.82995	0.00465554	0.0290725	XRRA1
G09606.1	360.528	-1.51714	0.312482	-4.85514	1.20303e-06	2.99861e-05	Slco2b1
G09614.1	11.8344	-3.9559	1.44115	-2.74496	0.0060519	0.0358007	Phox2a
G09672.1	317.29	-1.02169	0.268293	-3.80812	0.000140029	0.00174182	TMEM74
G09676.1	79.945	1.02697	0.363753	2.82327	0.00475372	0.0295344	ANGPT1
G09695.1	6992.19	2.3816	0.216202	11.0156	3.21411e-28	2.29448e-25	NCALD
G09704.1	14.1138	2.58611	0.693497	3.72908	0.000192179	0.00225627	RGS22
G09707.2	444.061	1.95271	0.309496	6.3093	2.80296e-10	1.73446e-08	KCNS2
G09727.1	41.8882	4.59333	0.708592	6.48233	9.03165e-11	6.16194e-09	CadN
G09745.1	3152.4	1.5628	0.279839	5.58464	2.34185e-08	9.23767e-07	NECAB1
G09747.1	1137.15	3.53547	0.310445	11.3884	4.77763e-30	4.51085e-27	CALB1
G09750.2	400.464	-1.24804	0.279166	-4.47059	7.8004e-06	0.0001507	OSGIN2
G09766.2	138.399	1.08594	0.278023	3.90595	9.38565e-05	0.00125176	MMP16
G09778.3	14.9493	-2.53483	0.908978	-2.78866	0.00529261	0.0321789	MAFA
G09779.1	168.241	1.27229	0.232912	5.46253	4.69397e-08	1.70456e-06	RHPN1
G09792.10	482.591	-1.0518	0.298215	-3.527	0.000420304	0.00429402	SLC45A4
G09798.2	73.3643	-1.17672	0.447332	-2.63052	0.00852541	0.0463036	TRAPPC9
G09804.3	367.173	1.8661	0.25442	7.33473	2.22163e-13	2.23454e-11	KHDRBS3
G09812.3	11.0971	2.20378	0.73702	2.99012	0.00278864	0.0192866	lrrc6
G09814.1	10.8444	2.273	0.816166	2.78498	0.00535313	0.0324727	Oc90
G09816.2	312.274	1.22128	0.294125	4.15226	3.29209e-05	0.000521408	ADCY8
G09850.4	1676.16	-1.11995	0.258441	-4.33347	1.46779e-05	0.000261797	ENPP2
G09852.1	91.7209	3.26564	0.395028	8.26686	1.3753e-16	2.06429e-14	MAL2
G09868.1	332.793	-2.7683	0.461766	-5.99503	2.03452e-09	1.03562e-07	PMP2
G09883.1	32.5568	1.54206	0.450806	3.42066	0.000624691	0.00593321	CRISPLD1
G09884.1	57.9251	2.15612	0.443623	4.86025	1.17238e-06	2.95305e-05	PI15
G09906.2	205.998	1.67309	0.424474	3.94157	8.09492e-05	0.00110951	SULF1
G09909.1	29.8965	4.24082	0.62883	6.74399	1.54099e-11	1.19006e-09	CPA6
G09925.2	150.495	-1.00705	0.263381	-3.82356	0.000131539	0.00165663	MTFR1
G09928.1	582.554	2.21223	0.320154	6.90991	4.84966e-12	4.09062e-10	BHLHE22
G09930.1	223.02	-1.17245	0.241291	-4.85908	1.17934e-06	2.96802e-05	Ttpa
G09931.1	170.391	1.17234	0.246318	4.75944	1.94131e-06	4.53628e-05	GGH
G09938.4	31.8381	1.20631	0.451509	2.67173	0.0075461	0.0424091	TOX
G09945.2	1163.16	2.49047	0.361545	6.88839	5.64257e-12	4.68051e-10	Penk
G09962.1	144.21	1.71595	0.358975	4.78015	1.75167e-06	4.14133e-05	RGS20
G09964.1	151.04	3.13034	0.275669	11.3554	6.9695e-30	6.3747e-27	Oprk1
G09967.1	39.7818	4.14192	0.712244	5.81531	6.05215e-09	2.82071e-07	GSTENG00028908001
G09994.1	55.6468	-3.32228	0.778049	-4.27001	1.95464e-05	0.000333978	DSC1
G09996.2	31.1547	-1.72299	0.527058	-3.26908	0.00107899	0.00904902	CHST9
G10009.1	67.0975	-1.54159	0.479054	-3.21799	0.0012909	0.0104058	ANKRD29
G10041.3	119.589	-1.01311	0.233509	-4.33864	1.43368e-05	0.000256808	EPB41L3
G10056.1	134.361	-1.06271	0.340869	-3.11764	0.00182303	0.0137557	APCDD1
G10063.1	457.07	-1.1006	0.232999	-4.72361	2.31695e-06	5.28565e-05	NA
G10075.1	85.0171	2.8065	0.357533	7.84963	4.17267e-15	5.52624e-13	MC5R
G10078.1	213.466	-1.14348	0.418669	-2.73123	0.00630988	0.0369361	CDH19
G10079.1	185.562	1.77168	0.311599	5.68577	1.30223e-08	5.50001e-07	DSEL
G10080.1	91.8032	4.31788	1.09017	3.96075	7.47139e-05	0.00103493	TGM5
G10099.1	224689	-1.54101	0.37004	-4.16444	3.12124e-05	0.000498122	MBP
G10100.1	212.735	2.15814	0.448912	4.8075	1.5283e-06	3.6938e-05	Galr1
G10108.1	335.915	1.45959	0.37044	3.94014	8.14344e-05	0.00111483	scgn
G10114.1	104.799	1.34491	0.365235	3.6823	0.000231141	0.00261712	NR4A3
G10124.3	36.082	2.73839	0.532542	5.1421	2.71681e-07	8.09758e-06	DNAH5
G10127.1	213.83	-1.03023	0.275145	-3.74431	0.00018089	0.0021496	SLC39A6
G10133.1	229.991	1.48839	0.420482	3.53973	0.000400539	0.0041294	irx1-a
G10135.1	42.5464	-8.84681	1.2265	-7.21303	5.47193e-13	5.21687e-11	IRX4
G10147.1	35.7334	-1.13578	0.423956	-2.679	0.00738415	0.041641	BAG1
G10157.1	1986.38	1.31202	0.189795	6.91284	4.75054e-12	4.0186e-10	FRRS1L
G10167.1	307.666	-2.39718	0.444337	-5.39497	6.8536e-08	2.41394e-06	DDC
G10169.2	101.46	-1.32869	0.343124	-3.87234	0.000107796	0.00140788	IKZF1
G10172.2	79.2899	1.52857	0.440567	3.46954	0.000521344	0.00514125	Vwc2
G10192.3	25.5344	1.6729	0.512243	3.26583	0.00109143	0.00914022	ropn1l
G10197.2	132.224	1.48044	0.24237	6.10818	1.00774e-09	5.47225e-08	DNAH5
G10202.1	257.44	-1.31476	0.234048	-5.61748	1.93763e-08	7.81164e-07	Slc22a23
G10229.1	175.459	-1.3984	0.292389	-4.78266	1.7299e-06	4.09647e-05	KDSR
G10242.1	104.365	1.84895	0.321708	5.74729	9.06851e-09	4.02771e-07	Cdh9
G10270.1	543.23	-2.00561	0.286357	-7.00387	2.48983e-12	2.15606e-10	C1orf216
G10275.1	51.4356	1.09949	0.371695	2.95804	0.003096	0.0209422	Mak
G10285.9	58.1861	1.52608	0.313165	4.87308	1.0987e-06	2.80366e-05	ARPP21
G10294.1	3388.25	-1.06259	0.185874	-5.71673	1.08592e-08	4.68786e-07	CLASP2
G10296.1	817.57	1.12703	0.170054	6.6275	3.41427e-11	2.47971e-09	FBXL2
G10308.1	19568.1	5.61941	0.673988	8.33756	7.58382e-17	1.16827e-14	CCK
G10310.1	15.1678	1.83081	0.581711	3.14728	0.00164797	0.0126966	ADTRP
G10313.1	215.631	-1.34736	0.275767	-4.88587	1.02974e-06	2.65078e-05	PHACTR1
G10315.1	63.7145	-1.64819	0.494759	-3.3313	0.000864418	0.00761067	gfod1
G10332.1	349.85	1.48986	0.331742	4.49102	7.08816e-06	0.000139706	DPY19L1
G10333.3	86.5857	2.71369	0.656714	4.13222	3.59269e-05	0.000562023	NPSR1
G10343.1	51.6643	2.14325	0.431746	4.96415	6.90013e-07	1.85642e-05	PPP1R17
G10378.1	535.672	1.12099	0.2005	5.59094	2.25844e-08	8.94484e-07	Vopp1
G10404.1	954.442	1.18307	0.136537	8.66489	4.51963e-18	8.11566e-16	CAP2
G10406.1	25.4029	4.90087	0.793904	6.17313	6.69503e-10	3.79761e-08	STMND1
G10412.1	201.152	-1.36223	0.347365	-3.92161	8.79596e-05	0.00118859	CD83
G10419.1	128.95	-1.14442	0.307904	-3.71681	0.000201756	0.00234612	NHLRC1
G10425.3	36.2961	1.08268	0.395873	2.73491	0.00623979	0.0366511	MBOAT1
G10430.2	10.0319	2.54131	0.810543	3.13531	0.0017167	0.013102	Dcdc2
G10436.1	104.645	1.38481	0.337427	4.10403	4.06011e-05	0.000622174	Nup153
G10455.1	497.13	1.06938	0.249014	4.29445	1.7513e-05	0.000304206	ULK4
G10462.7	156.993	-1.49733	0.294419	-5.08569	3.66288e-07	1.0552e-05	Zdhhc3
G10464.1	2968.1	-1.24907	0.364034	-3.43119	0.00060093	0.00576298	CLEC3B
G10484.2	195.148	1.60088	0.360069	4.44605	8.74634e-06	0.000166016	Cpne4
G10500.2	43.9204	-1.62392	0.547554	-2.96578	0.00301921	0.0205414	ENTPD3
G10526.1	8.84918	5.61512	1.78461	3.14642	0.00165284	0.0127167	Eomes
G10528.1	24.2479	2.55544	0.568317	4.49651	6.90785e-06	0.000137075	Nek10
G10529.1	134.847	1.27919	0.243885	5.24504	1.56249e-07	4.98717e-06	LRRC3B
G10537.1	139.742	-2.48614	0.32234	-7.71279	1.23098e-14	1.53317e-12	NKIRAS1
G10548.1	78.5007	1.63055	0.454113	3.59064	0.000329873	0.00352889	KCNH8
G10553.3	97.2427	1.34283	0.299954	4.47678	7.57762e-06	0.000147466	RFTN1
G10560.1	559.688	1.78162	0.271597	6.55979	5.38842e-11	3.80033e-09	COLQ
G10567.1	17.3835	-1.43696	0.530927	-2.70652	0.00679926	0.0391131	CREB5
G10568.2	324.922	1.40259	0.19006	7.37973	1.58612e-13	1.63465e-11	JAZF1
G10571.1	28.043	-8.2484	1.25277	-6.58412	4.57574e-11	3.25066e-09	EVX1
G10577.1	10.0262	-6.75934	1.73115	-3.90453	9.44076e-05	0.00125751	HOXA5
G10578.1	59.2486	-7.37802	1.81707	-4.06039	4.89899e-05	0.000729381	HOXA4
G10579.1	111.043	-10.2309	1.60886	-6.3591	2.02936e-10	1.28845e-08	HOXA3
G10580.1	85.9065	-9.85902	1.2439	-7.92591	2.2649e-15	3.08333e-13	HOXA2
G10581.1	15.8578	-7.42082	1.30286	-5.69577	1.22814e-08	5.20964e-07	Hoxa1
G10586.1	12.8356	4.64937	1.29597	3.58756	0.000333782	0.0035629	GNIH
G10600.1	212.598	-1.42458	0.326607	-4.36174	1.29031e-05	0.000233398	FAM126A
G10610.2	89.6905	-1.07996	0.302308	-3.57238	0.000353749	0.00373921	ITGB8
G10614.1	13.7505	6.25481	1.42406	4.39223	1.12193e-05	0.000206526	Ferd3l
G10626.1	219.215	-1.02623	0.257334	-3.98795	6.66467e-05	0.000940995	NEBL
G10631.3	82.6322	1.55859	0.365532	4.26391	2.00881e-05	0.000341241	Spag6
G10633.4	11.6548	2.17543	0.76912	2.82846	0.00467728	0.0291585	ARMC3
G10637.1	340.461	-1.76469	0.280144	-6.29923	2.99122e-10	1.84316e-08	KIAA1217
G10639.1	177.573	1.29123	0.322707	4.00125	6.30094e-05	0.000897432	Enkur
G10656.1	47.9874	1.988	0.592988	3.35252	0.000800803	0.00717878	ARMC4
G10657.1	76.6175	-1.08619	0.329289	-3.29858	0.000971765	0.00834828	Mpp7
G10663.5	281.388	-1.31745	0.232101	-5.6762	1.37717e-08	5.75832e-07	KIAA1462
G10676.1	179.626	1.60183	0.483152	3.31537	0.000915218	0.00796519	Fzd8
G10687.1	152.578	1.41526	0.487569	2.90269	0.00369978	0.0241716	Vipr2
G10697.1	265.207	1.81631	0.298944	6.07575	1.2341e-09	6.56742e-08	SHH
G10698.7	30.505	-1.40173	0.405115	-3.46008	0.00054001	0.00528909	RBM33
G10704.1	549.129	1.2183	0.159	7.66226	1.82685e-14	2.20041e-12	ACTR3B
G10734.2	74.0578	2.59194	0.34051	7.61193	2.70034e-14	3.14886e-12	VIL1
G10748.1	243.84	-1.37287	0.342699	-4.00605	6.17437e-05	0.000885436	HHATL
G10751.1	22.8323	-1.85448	0.689757	-2.6886	0.00717531	0.040732	Ackr2
G10756.1	614.189	-2.17727	0.317472	-6.85815	6.976e-12	5.67168e-10	GJC1
G10771.1	38.9321	-1.43607	0.438199	-3.27721	0.00104837	0.00885964	SPAC1039.06
G10795.1	106.693	1.13381	0.313692	3.61442	0.000301017	0.00326313	ZNF398
G10839.1	7353.51	1.12469	0.28834	3.90057	9.59666e-05	0.00127617	VIM
G10841.1	30.9203	2.88845	0.581864	4.96414	6.90075e-07	1.85642e-05	CUBN
G10843.1	236.194	-2.30727	0.364994	-6.32139	2.59213e-10	1.61423e-08	C1ql3
G10844.2	150.855	-1.50374	0.375489	-4.00476	6.20808e-05	0.000888095	pter
G10846.2	106.783	1.46696	0.415574	3.52995	0.000415641	0.00425661	ITGA8
G10857.1	8.16961	5.49969	1.59412	3.44997	0.000560641	0.00545163	STEAP4
G10859.3	411.1	-1.00712	0.262684	-3.83398	0.000126085	0.00160453	STEAP2
G10860.1	322.03	2.0005	0.277996	7.19613	6.19472e-13	5.79276e-11	CFAP69
G10874.1	39.5379	1.68164	0.428414	3.92527	8.66321e-05	0.00117554	efcab1
G10894.1	44.1682	7.08138	1.75049	4.04537	5.22408e-05	0.000769141	dll1
G10895.1	45.2725	4.83306	1.70152	2.84044	0.00450509	0.0283082	DLX5
G10899.2	1842.61	2.20124	0.411498	5.34933	8.82824e-08	3.01158e-06	TAC1
G10904.1	67.3116	1.80801	0.61608	2.93469	0.0033388	0.022296	Topors
G10912.1	711.029	-2.04951	0.239674	-8.55124	1.21773e-17	2.08432e-15	THSD7A
G10913.1	212.688	-1.03494	0.298901	-3.4625	0.000535181	0.0052494	Tmem106b
G10917.1	357.104	1.15651	0.281559	4.10751	3.99945e-05	0.000615781	ETV1
G10951.1	524.614	-1.08485	0.277379	-3.91108	9.18855e-05	0.00123066	MAP4K5
G10961.1	1436.85	1.15121	0.243414	4.72943	2.25155e-06	5.16058e-05	GNG2
G10993.1	186.842	6.03774	0.443897	13.6017	3.91479e-42	7.6388e-39	Otx2
G10999.2	46.6455	-1.40739	0.376869	-3.73443	0.000188138	0.00221861	Slc35f4
G11000.1	882.22	-1.48842	0.269258	-5.52786	3.24163e-08	1.22425e-06	C14orf37
G11006.1	89.2374	-1.79513	0.343736	-5.22241	1.76608e-07	5.54629e-06	KCNK16
G11013.1	36.5206	1.41142	0.521316	2.70741	0.00678096	0.039027	LRRC9
G11018.1	15.2015	3.79268	1.03262	3.67289	0.000239825	0.0027029	SIX6
G11025.1	362.061	-1.00356	0.209109	-4.79923	1.59276e-06	3.81806e-05	HIF1A
G11044.2	7.40961	3.30544	1.2017	2.75063	0.00594809	0.0353277	ESR2
G11057.4	26.3872	1.78365	0.500487	3.56382	0.000365496	0.00384051	NA
G11058.1	822.439	-1.11055	0.340072	-3.26563	0.00109219	0.00914264	AHNAK2
G11066.1	1141.01	-1.70711	0.320386	-5.3283	9.9139e-08	3.34683e-06	Inf2
G11071.1	180.756	-1.10673	0.230323	-4.80512	1.54658e-06	3.72874e-05	Ppp1r13b
G11087.1	43.8789	-1.1684	0.443512	-2.63442	0.00842817	0.0458862	TRAF3
G11102.1	288.223	2.05457	0.223298	9.201	3.54639e-20	7.86359e-18	DLK1
G11103.2	129.486	1.22999	0.247585	4.96795	6.76656e-07	1.82703e-05	BEGAIN
G11123.1	90.6864	2.29629	0.457727	5.01673	5.25595e-07	1.45266e-05	AK7
G11142.1	50.2145	-1.9401	0.695217	-2.79064	0.00526031	0.0320331	ASB2
G11143.1	123.631	1.50561	0.541369	2.78112	0.00541719	0.0327594	FAM181A
G11144.2	296.174	-1.06441	0.331174	-3.21404	0.00130883	0.0105127	PRIMA1
G11152.1	158.677	1.9284	0.380386	5.06958	3.98701e-07	1.13517e-05	RIN3
G11156.1	38.3653	-1.6543	0.603286	-2.74215	0.00610381	0.0360186	FBLN5
G11181.2	30.9298	1.21294	0.417673	2.90405	0.00368365	0.024077	FLRT2
G11183.1	226.038	-1.04982	0.30029	-3.49601	0.000472279	0.00474207	SEL1L
G11188.1	65.808	-1.99455	0.415195	-4.80389	1.55611e-06	3.74863e-05	DIO2
G11190.1	11.3158	-3.70664	1.00716	-3.6803	0.000232958	0.00263464	NA
G11200.2	45.6388	1.1932	0.456861	2.61174	0.00900832	0.0482991	Samd15
G11204.1	2728.3	2.3388	0.430308	5.43518	5.47413e-08	1.97318e-06	NGB
G11206.1	836.974	-1.43719	0.234798	-6.12098	9.30042e-10	5.09764e-08	Zdhhc22
G11212.1	7.29767	-2.66118	0.915224	-2.90768	0.0036412	0.0238635	ESRRB
G11239.1	156.138	2.35758	0.384285	6.13498	8.51676e-10	4.68566e-08	syndig1l
G11242.1	36.2205	-6.17478	0.988234	-6.2483	4.14949e-10	2.45356e-08	VSX2
G11256.1	73.0884	1.71745	0.379481	4.52579	6.01714e-06	0.000121459	CLEC14A
G11257.1	426.032	1.56137	0.253944	6.14848	7.8231e-10	4.33664e-08	Sstr1
G11259.1	4.76739	4.70484	1.48209	3.17446	0.00150115	0.0117291	FOXA1
G11261.1	280.864	-1.1474	0.305879	-3.75115	0.000176023	0.00211061	SLC25A21
G11262.1	3.84484	-5.38414	1.62428	-3.31479	0.00091711	0.00797471	PAX9
G11264.2	12.4208	7.09318	1.78121	3.98224	6.82702e-05	0.000960673	TITF1
G11283.1	12.4679	6.12002	1.84129	3.32377	0.000888094	0.00778485	MUC5B
G11290.2	229.504	-1.30902	0.284083	-4.60788	4.06795e-06	8.64041e-05	Ifitm10
G11297.1	15.0274	-2.33093	0.613646	-3.7985	0.000145575	0.00179782	Prr33
G11302.1	22.5926	3.01705	0.830271	3.63382	0.000279258	0.00306357	TH
G11310.1	596.814	1.15727	0.305083	3.79329	0.000148665	0.0018275	phlda2
G11317.1	43.552	-1.38501	0.397255	-3.48646	0.000489461	0.00488943	TMEM86A
G11341.1	1145.96	-1.51752	0.298108	-5.0905	3.57118e-07	1.03405e-05	CARNS1
G11360.1	1106.03	1.41277	0.329609	4.28621	1.8175e-05	0.000313473	TMEM132A
G11362.1	65.7717	2.49338	0.45642	5.46289	4.68438e-08	1.70456e-06	CD5
G11364.1	8.83758	2.98887	0.965588	3.09539	0.00196557	0.0145794	PGA
G11376.3	592.531	1.38555	0.349924	3.95957	7.50842e-05	0.00103907	SYT7
G11378.3	471.655	-1.23873	0.231799	-5.34397	9.09322e-08	3.09117e-06	MYRF
G11384.1	206.746	-1.11321	0.210802	-5.28085	1.28585e-07	4.21922e-06	TCIRG1
G11386.1	65.3699	-1.64176	0.370276	-4.43389	9.25467e-06	0.000174758	ALDH3B1
G11388.1	102.901	-1.65875	0.310273	-5.3461	8.98674e-08	3.06208e-06	Unc93b1
G11405.1	290.042	-1.00256	0.326847	-3.06738	0.00215947	0.0156449	Cend1
G11415.1	76.3191	2.33289	0.366543	6.36458	1.95826e-10	1.25145e-08	Pak6
G11419.1	249.972	1.05277	0.320741	3.28231	0.00102962	0.00874264	DISP2
G11431.1	147.57	-1.29025	0.345455	-3.73491	0.000187779	0.00221617	RMDN3
G11435.1	187.166	2.59791	0.490779	5.29345	1.20032e-07	3.96525e-06	RERG
G11442.1	3.93221	5.42616	1.63584	3.31704	0.000909765	0.00792969	Pkp3
G11466.1	267.513	2.59293	0.345788	7.49861	6.4496e-14	7.07017e-12	CHRM4
G11468.1	207.368	1.34049	0.341647	3.9236	8.72348e-05	0.00118043	DGKZ
G11470.3	59.6352	1.22193	0.32716	3.73496	0.000187747	0.00221617	CREB3L1
G11477.1	651.261	1.36732	0.217586	6.28406	3.29853e-10	1.99885e-08	CHST1
G11505.1	825.616	-1.17532	0.31626	-3.71631	0.00020215	0.00234977	EHD4
G11520.8	267.158	-1.17226	0.206845	-5.66733	1.45037e-08	5.99589e-07	TTBK2
G11521.1	6.71808	-2.79563	0.963662	-2.90105	0.00371912	0.0242547	NA
G11526.1	102.935	-1.40004	0.443264	-3.15847	0.00158598	0.0122739	DNAL1
G11532.1	131.737	-1.11475	0.291188	-3.82826	0.000129051	0.00163232	PSEN1
G11552.1	56.2144	-2.13001	0.621233	-3.42868	0.000606516	0.00579554	PLEKHD1
G11579.2	57.9588	1.20742	0.303871	3.97346	7.08363e-05	0.000991872	Gpr176
G11581.1	330.071	3.65054	0.395439	9.23163	2.66547e-20	5.95539e-18	THBS1
G11584.1	60.1356	4.58356	0.559403	8.19366	2.53403e-16	3.67172e-14	Chrm5
G11588.1	35.5177	1.70911	0.599244	2.8521	0.0043431	0.0274732	GREM1
G11594.2	820.656	-2.13377	0.707839	-3.01448	0.00257418	0.0180507	Meis2
G11603.1	256.508	8.03689	1.30149	6.17512	6.61126e-10	3.75738e-08	FOXG1
G11624.1	101.472	1.82436	0.46094	3.95791	7.56074e-05	0.00104483	Rassf7
G11626.1	77.8233	-1.31557	0.370699	-3.5489	0.00038685	0.00402315	mfhas1
G11628.3	809.023	1.37294	0.256161	5.3597	8.33622e-08	2.86636e-06	Slc25a22
G11640.1	47.1038	4.16083	1.42075	2.92861	0.00340476	0.0226435	GAL
G11642.1	273.527	-1.54069	0.254552	-6.05254	1.42582e-09	7.50582e-08	CPT1A
G11648.1	31.1295	-1.15696	0.441562	-2.62015	0.00878913	0.0474804	TPCN2
G11651.1	22.0276	2.97243	0.640709	4.63929	3.49616e-06	7.61945e-05	FGF4
G11659.1	1696.77	-1.2107	0.229262	-5.28087	1.28571e-07	4.21922e-06	CD59
G11677.1	82.3992	-1.04134	0.337964	-3.08122	0.00206152	0.0151262	PRR5L
G11694.2	1582.39	2.32046	0.300753	7.71549	1.20516e-14	1.50743e-12	SYT13
G11697.1	5821.02	1.06335	0.353759	3.00586	0.00264833	0.0184733	C1qtnf4
G11712.1	25.9208	2.74656	0.779302	3.52439	0.00042446	0.00432273	INCENP
G11713.1	313.621	1.92585	0.30589	6.29589	3.05633e-10	1.87538e-08	LRRC55
G11720.1	119.48	3.42714	0.394224	8.69337	3.51838e-18	6.43621e-16	Rtn4rl2
G11722.1	11.8376	2.85776	0.798382	3.57944	0.000344335	0.00365716	Smtnl1
G11723.1	168.779	1.60733	0.342514	4.69272	2.69591e-06	6.06042e-05	Ubc84D
G11740.1	158.878	-1.10738	0.262989	-4.21076	2.5451e-05	0.00041888	RAB3IL1
G11746.1	12.8498	5.26404	1.31497	4.00317	6.25002e-05	0.000892786	Dbx1
G11748.1	3300.95	-10.4564	0.484451	-21.5841	2.53243e-103	7.41217e-99	Slc6a5
G11751.1	8559.85	1.1545	0.221425	5.21395	1.84865e-07	5.77063e-06	SLC17A6
G11763.4	38.827	2.49771	0.495658	5.03917	4.67549e-07	1.30954e-05	BDNF
G11772.6	36.7811	1.17432	0.438714	2.67674	0.00743427	0.0418771	Pax6
G11773.1	78.4395	-1.33985	0.403837	-3.3178	0.000907294	0.00791266	RCN1
G11785.5	154.586	2.004	0.37785	5.30369	1.13484e-07	3.79174e-06	SYT9
G11791.7	77.0941	-1.09617	0.288655	-3.7975	0.000146163	0.00180204	Kcnc1
G11796.3	79.3107	1.07845	0.311236	3.46507	0.000530102	0.00520831	ABCC8
G11801.3	71.2968	-1.04466	0.350359	-2.98167	0.00286681	0.0197479	PLEKHA7
G11819.1	231.681	1.6034	0.255721	6.27014	3.60735e-10	2.15918e-08	Nrip3
G11822.1	276.792	-1.03504	0.207539	-4.9872	6.12614e-07	1.67263e-05	TMEM41B
G11835.1	434.111	1.12999	0.182558	6.18978	6.02489e-10	3.48503e-08	GALNT18
G11868.1	6.19456	-2.69744	0.971709	-2.77598	0.00550363	0.0331794	BANK1
G11879.1	76.0117	1.30271	0.490355	2.65666	0.00789181	0.0437224	TACR3
G11894.1	299.491	-1.06951	0.403835	-2.64839	0.00808756	0.044512	Sgms2
G11900.1	45.3365	-1.19596	0.457704	-2.61296	0.00897629	0.0481891	COL25A1
G11908.1	46.0461	1.01326	0.378663	2.67588	0.00745322	0.0419677	LRIT3
G11912.5	5.73732	5.96909	1.56102	3.82383	0.000131393	0.001656	PITX2
G11921.2	193.381	1.27974	0.242549	5.27622	1.31875e-07	4.30383e-06	Camk2d
G11923.3	4179.62	-1.34486	0.334204	-4.02407	5.7202e-05	0.000831716	UGT8
G11931.1	1041.93	-1.79823	0.284305	-6.32499	2.53244e-10	1.5838e-08	Nkx6-1
G11946.1	264.229	1.23483	0.213708	5.77812	7.55401e-09	3.4439e-07	PPEF2
G11956.1	8.85216	3.65674	1.04539	3.49797	0.000468819	0.00471541	Gc
G11960.1	61.9685	1.57325	0.487355	3.22814	0.001246	0.0101163	Tmprss11e
G11998.1	6624.42	1.64461	0.249611	6.5887	4.43704e-11	3.16751e-09	SNCA
G11999.1	53.0674	2.8199	0.589022	4.78743	1.68934e-06	4.02096e-05	MMRN1
G12011.1	27.0023	2.6139	0.683127	3.82638	0.000130044	0.00164304	OPN4
G12049.1	288.85	-1.2231	0.234129	-5.22407	1.75034e-07	5.51462e-06	MTUS1
G12077.1	210.713	-2.20794	0.259934	-8.49424	1.99228e-17	3.39023e-15	Enpp6
G12092.1	318.377	1.46566	0.158261	9.26103	2.02473e-20	4.59393e-18	SPATA4
G12093.1	97.2588	1.09285	0.323856	3.37448	0.000739545	0.00677913	WDR17
G12094.1	4942.82	1.43151	0.165791	8.63438	5.90458e-18	1.05379e-15	GPM6A
G12096.1	30.8692	-2.1208	0.493342	-4.29883	1.71699e-05	0.000299135	HPGD
G12117.1	12295.4	1.29382	0.139288	9.28878	1.56064e-20	3.56861e-18	Cpe
G12132.1	150.298	2.7823	0.409452	6.79519	1.08172e-11	8.557e-10	RXFP1
G12135.1	482.183	1.51753	0.185143	8.19656	2.47368e-16	3.60209e-14	GRIA2
G12137.1	161.154	1.33528	0.245466	5.43978	5.33461e-08	1.92764e-06	PDGFC
G12153.2	127.228	1.43154	0.33926	4.2196	2.4474e-05	0.000405163	SFRP2
G12157.1	439.365	-1.39574	0.371038	-3.76171	0.000168758	0.00203351	TRIM2
G12174.2	29.8923	1.44885	0.550836	2.63027	0.00853162	0.0463287	TTC29
G12176.1	19.4661	2.44444	0.755794	3.23426	0.00121956	0.00994118	FRRS1
G12186.5	278.084	-1.22954	0.354053	-3.47275	0.000515146	0.00509214	GAB1
G12198.1	111.85	-1.57463	0.352067	-4.47254	7.72949e-06	0.000149657	SETD7
G12205.1	63.1499	1.32355	0.331979	3.98684	6.69586e-05	0.000944942	Slc7a11
G12218.1	153.93	1.4218	0.249547	5.69754	1.21549e-08	5.16347e-07	INTU
G12231.1	232.634	-1.57959	0.582469	-2.71188	0.00669026	0.0386794	TRPC3
G12238.3	94.8527	-1.98153	0.58578	-3.38272	0.000717712	0.00661837	NDNF
G12272.1	498.617	1.21003	0.19884	6.08543	1.16182e-09	6.22805e-08	HSD17B11
G12285.1	630.835	1.38397	0.409843	3.37682	0.000733287	0.00672808	PRDM8
G12293.1	162.922	-1.0691	0.252921	-4.22703	2.368e-05	0.000393355	MTHFD2L
G12296.1	17.2224	-2.27023	0.60454	-3.75531	0.000173126	0.00207844	RASSF6
G12304.3	45.1534	1.14003	0.370518	3.07686	0.00209191	0.015307	KIAA1456
G12308.1	229.18	1.01195	0.20707	4.88701	1.02379e-06	2.6378e-05	AASDH
G12318.1	66.0675	-1.03566	0.396712	-2.61061	0.009038	0.0484316	KIT
G12325.1	698.325	1.47878	0.161088	9.17998	4.31168e-20	9.48862e-18	RASL11B
G12327.2	63.5273	1.23811	0.380672	3.25244	0.00114419	0.00948438	SPATA18
G12341.1	61.5914	2.8206	0.43982	6.41308	1.42608e-10	9.46484e-09	CORIN
G12346.4	637.165	1.25515	0.162788	7.71034	1.25482e-14	1.55624e-12	GABRA2
G12347.1	1179.83	1.54419	0.246053	6.27584	3.47744e-10	2.09858e-08	Gabrg1
G12352.1	479.388	1.43482	0.341929	4.19624	2.71388e-05	0.000441537	KCTD8
G12360.1	1495.18	-1.26582	0.236598	-5.3501	8.79057e-08	3.00223e-06	LIMCH1
G12362.1	74.996	-1.16137	0.328027	-3.54045	0.000399441	0.0041239	APBB2
G12380.1	27.482	-1.45981	0.521268	-2.80051	0.00510227	0.0313078	Fam114a1
G12388.1	1398.88	4.82159	0.815123	5.91517	3.31541e-09	1.64473e-07	NWD2
G12405.1	180.182	-1.02289	0.341606	-2.99435	0.00275034	0.0190668	LGI2
G12406.10	592.024	1.95352	0.154344	12.657	1.02395e-36	1.24875e-33	CCDC149
G12407.1	986.4	1.95783	0.137717	14.2164	7.25275e-46	1.63293e-42	SOD3
G12409.1	128.781	-1.54776	0.389641	-3.97226	7.11943e-05	0.000996074	PPARGC1A
G12415.1	71.2369	1.49358	0.529006	2.82336	0.00475227	0.0295317	NCAPG
G12443.1	42.9173	1.46005	0.423391	3.44846	0.000563786	0.00547731	drd5
G12444.1	60.5173	-2.80862	0.662437	-4.23984	2.23681e-05	0.000374538	OTOP1
G12452.4	59.5155	1.69419	0.359716	4.70979	2.47969e-06	5.6262e-05	STK32B
G12471.1	74.1168	-1.04506	0.321549	-3.25009	0.00115368	0.00954679	SH3TC1
G12479.1	204.706	1.2022	0.211817	5.67565	1.38166e-08	5.76888e-07	ADRA2C
G12482.1	7.31047	2.186	0.837212	2.61104	0.00902663	0.0483884	Hgfac
G12483.2	161.45	1.44459	0.381583	3.78578	0.00015323	0.00187333	RGS12
G12488.1	2355.47	-1.05265	0.204885	-5.13776	2.78034e-07	8.26172e-06	ADD1
G12493.3	80.0225	1.27191	0.370893	3.42931	0.000605113	0.00578792	CFAP99
G12498.2	2679	-1.02964	0.269093	-3.82633	0.000130066	0.00164304	nat8l
G12499.1	104.843	-1.43422	0.328605	-4.36456	1.27378e-05	0.00023128	NA
G12505.1	286.907	-1.22391	0.277633	-4.40836	1.04157e-05	0.000193559	LETM1
G12509.1	85.0685	-1.07355	0.330285	-3.25036	0.0011526	0.0095406	TMEM129
G12511.1	17.9258	2.17914	0.578623	3.76609	0.000165826	0.00200312	SLBP
G12514.1	27.3306	-3.82122	0.666399	-5.73414	9.80105e-09	4.3039e-07	NKX1-1
G12531.1	11.4523	-2.08144	0.704833	-2.9531	0.00314601	0.0212021	CD8A
G12539.1	17.9269	1.9108	0.583216	3.27631	0.00105173	0.00888145	Hrh2
G12551.1	5902.14	7.63937	1.54209	4.95391	7.27381e-07	1.93895e-05	NA
G12557.1	226.281	2.43975	0.409601	5.95641	2.57832e-09	1.29665e-07	htr7
G12565.1	85.7365	3.44443	0.694	4.96315	6.93574e-07	1.86241e-05	Egr4
G12574.2	23.5938	6.25659	2.10442	2.97307	0.00294839	0.0201913	emx1
G12577.2	89.3413	-4.08002	0.37134	-10.9873	4.40038e-28	2.92715e-25	cyp26b1
G12589.1	64.6423	1.64003	0.443723	3.69606	0.000218967	0.00250741	Spef1
G12629.1	766.398	1.02281	0.350221	2.92048	0.00349491	0.0231065	Loxl3
G12651.1	654.636	-1.01579	0.317783	-3.1965	0.00139106	0.0110308	SRGAP3
G12653.1	79.4866	-2.66045	0.658439	-4.04054	5.33289e-05	0.000782398	NA
G12655.1	147.782	-1.04501	0.349856	-2.98697	0.00281759	0.01945	SSUH2
G12661.7	216.805	1.93911	0.296649	6.53673	6.28773e-11	4.37139e-09	ITPR1
G12668.3	224.794	1.22134	0.265958	4.59223	4.38525e-06	9.19426e-05	CNTN4
G12669.1	103.657	1.81486	0.324756	5.58838	2.29195e-08	9.06527e-07	NA
G12679.1	1554.13	-1.12585	0.267881	-4.20279	2.63647e-05	0.000430859	EIF4E3
G12707.2	1662.66	1.09879	0.215823	5.09117	3.55857e-07	1.03227e-05	Synpr
G12708.1	963.912	-1.02705	0.319197	-3.21761	0.00129264	0.010417	Cadps
G12712.1	10.6947	3.60656	0.978202	3.68693	0.000226976	0.00257947	FAM3D
G12713.1	56.7892	1.87345	0.370394	5.05799	4.23703e-07	1.19704e-05	FAM107A
G12738.1	575.787	2.0686	0.216794	9.54177	1.4042e-21	3.54307e-19	KLHDC8B
G12749.1	852.168	1.00283	0.270295	3.71014	0.000207146	0.00239833	Camk1
G12752.1	459.651	1.93741	0.314553	6.15925	7.30912e-10	4.09829e-08	CPNE9
G12763.1	1350.55	-1.42787	0.364904	-3.91301	9.11522e-05	0.00122519	SLC6A6
G12768.1	38.6483	2.8302	0.857676	3.29984	0.000967386	0.00831381	Uroc1
G12782.1	297.822	-1.24268	0.2401	-5.17568	2.27085e-07	6.92093e-06	Abtb1
G12791.1	48.089	-1.73283	0.368002	-4.70874	2.49247e-06	5.64208e-05	GATA2
G12809.23	39.3534	-1.15387	0.34739	-3.32155	0.000895192	0.00783065	SLMAP
G12813.1	58.0486	1.81885	0.511349	3.55697	0.000375153	0.00392016	Dnah7
G12823.1	129.32	1.15096	0.270737	4.2512	2.12625e-05	0.000358279	Dnah1
G12831.1	2081.64	-1.17305	0.254478	-4.60964	4.03368e-06	8.59325e-05	NA
G12834.5	285.009	3.00107	0.544339	5.51324	3.52288e-08	1.32024e-06	Sema3f
G12838.3	181.933	-1.43194	0.305364	-4.6893	2.74146e-06	6.13454e-05	SEMA3B
G12857.1	231.783	1.12352	0.219494	5.11869	3.0766e-07	9.07753e-06	zmynd10
G12866.1	78.1593	-1.44115	0.354629	-4.06381	4.82777e-05	0.000721676	TMEM110
G12884.2	583.861	2.61437	0.469663	5.56648	2.59942e-08	1.01308e-06	Grm2
G12898.1	99.0153	1.46782	0.417643	3.51453	0.00044054	0.00446783	MST1R
G12899.1	3686.32	2.85146	0.315488	9.03825	1.59194e-19	3.2813e-17	Camkv
G12912.1	33.1358	2.96144	0.629459	4.70473	2.54197e-06	5.74525e-05	CDHR4
G12920.1	3.11309	-5.07519	1.71607	-2.95745	0.00310193	0.0209707	NA
G12926.29	86.7252	1.0601	0.279901	3.78742	0.00015222	0.00186338	Wnk2
G12929.1	186.578	-1.1674	0.350999	-3.32595	0.000881189	0.00773591	BARX1B
G12930.2	1077.43	-1.14072	0.341462	-3.34068	0.000835725	0.00742363	PTPDC1
G12957.1	1126.7	-1.11099	0.273763	-4.05821	4.945e-05	0.000735069	Atp2b2
G12963.1	8.79149	-4.06012	1.18744	-3.41922	0.000628003	0.00594533	PHF7
G12972.1	235.292	1.52724	0.236718	6.45173	1.10582e-10	7.47488e-09	TMEM40
G12974.1	33.4888	-1.2709	0.459772	-2.7642	0.0057063	0.0341759	DCP1A
G12979.1	784.076	-1.21397	0.257405	-4.7162	2.40285e-06	5.46032e-05	CACNA2D3
G12981.1	102.388	1.00628	0.330664	3.04322	0.00234058	0.0167293	ERC2
G12997.1	97.0943	-1.04972	0.330467	-3.17646	0.00149082	0.0116612	MN1
G13006.1	18.6725	1.58105	0.525223	3.01026	0.00261027	0.0182775	MYO18B
G13008.1	182.942	-1.00783	0.291905	-3.45259	0.000555227	0.00540977	ADRBK2
G13009.1	44.2776	3.25868	0.782721	4.16327	3.13719e-05	0.000499849	CRYBB2
G13014.1	498.709	-1.49519	0.229126	-6.52564	6.7711e-11	4.69629e-09	ANKRD13A
G13022.1	119.582	-1.18533	0.314522	-3.76866	0.000164125	0.00198585	KCTD10
G13025.1	59.4768	-1.09722	0.320182	-3.42685	0.000610624	0.00582921	ACACB
G13031.1	86.3225	-1.02474	0.362416	-2.82751	0.00469119	0.0292328	SSH1
G13075.1	167.474	-1.10856	0.281613	-3.93646	8.26911e-05	0.00112939	BCL7A
G13076.1	103.553	3.36927	0.443244	7.60138	2.9299e-14	3.3762e-12	WDR66
G13081.6	162.634	1.40431	0.324864	4.32277	1.54084e-05	0.000271843	morn3
G13110.1	1453.07	-1.55227	0.247846	-6.26302	3.77584e-10	2.24345e-08	Rilpl1
G13115.1	677.252	1.04632	0.224857	4.65327	3.26709e-06	7.20063e-05	TCTN2
G13129.1	130.704	1.06894	0.217681	4.91056	9.08145e-07	2.36271e-05	GLT1D1
G13131.1	49.5553	1.2266	0.382736	3.20481	0.00135151	0.0107727	FZD10
G13149.1	73.7817	-1.29647	0.416802	-3.11053	0.00186755	0.0140049	ZDHHC8
G13160.1	3631.22	-1.69074	0.228892	-7.38661	1.5062e-13	1.56329e-11	2021-09-05
G13179.1	155.004	-1.27788	0.301253	-4.24188	2.21653e-05	0.000371581	PI4KA
G13188.1	269.871	-1.09342	0.331033	-3.30306	0.000956367	0.00824747	DGCR2
G13189.1	578.832	-1.35681	0.395733	-3.4286	0.000606701	0.00579554	Ca15
G13202.1	92.5049	-1.31172	0.282112	-4.64965	3.32493e-06	7.31159e-05	mmp11
G13231.1	116.951	-1.81224	0.393441	-4.60613	4.10241e-06	8.69347e-05	SPECC1L
G13233.1	253.982	2.69794	0.372735	7.23821	4.54648e-13	4.36298e-11	RAB36
G13256.1	517.013	-2.02148	0.325359	-6.21308	5.19576e-10	3.02449e-08	Cabp1
G13287.1	257.201	1.8859	0.379009	4.97588	6.49518e-07	1.76025e-05	NA
G13309.1	26.3749	3.06392	0.557883	5.49204	3.97321e-08	1.46463e-06	RASAL1
G13314.4	3013.01	-2.55827	0.307326	-8.32431	8.4824e-17	1.29417e-14	NEFH
G13318.1	1041.55	-3.76216	0.382112	-9.8457	7.15415e-23	2.07322e-20	Cabp7
G13344.1	20.1327	4.88148	0.931294	5.24161	1.59182e-07	5.07528e-06	NA
G13354.1	135.098	-1.12816	0.401413	-2.81046	0.00494704	0.0304895	AIFM3
G13363.1	669.135	1.48473	0.302302	4.91143	9.04144e-07	2.36021e-05	Rtn4r
G13385.1	56.0011	2.01258	0.619974	3.24623	0.00116945	0.00964188	TRIM54
G13388.1	101.122	-3.28775	0.39342	-8.35685	6.44129e-17	1.01908e-14	SLC30A3
G13402.1	46.1157	3.76676	0.746107	5.04856	4.45161e-07	1.25162e-05	CCDC166
G13421.1	85936.4	-1.1139	0.27749	-4.0142	5.96469e-05	0.000861275	NA
G13457.1	2063.42	-1.23649	0.297295	-4.15915	3.19437e-05	0.000507304	Esyt1
G13467.1	14.1194	1.59327	0.61272	2.60032	0.00931376	0.0496366	Il23a
G13470.1	260.812	1.09337	0.341656	3.2002	0.00137332	0.0109168	TIMELESS
G13471.1	27.2845	1.34675	0.485769	2.7724	0.00556445	0.0334977	MIP
G13484.1	29.2483	-1.37022	0.487474	-2.81085	0.00494114	0.030466	MYO1A
G13527.1	34.4231	-4.91763	1.62671	-3.02305	0.00250241	0.0176942	HOXC4
G13531.1	128.149	1.03935	0.344459	3.01734	0.00255005	0.0179184	PPP1R1A
G13552.1	614.36	-1.11593	0.273995	-4.07283	4.64449e-05	0.000697823	SCN8A
G13554.1	66.1443	-1.78661	0.367201	-4.86549	1.14174e-06	2.89317e-05	FIGN
G13567.2	665.934	1.25738	0.265179	4.74163	2.12009e-06	4.89763e-05	Cacnb3
G13573.2	25.7773	1.6727	0.565858	2.95604	0.00311612	0.0210539	WNT-1
G13574.1	48.2088	6.19818	0.859941	7.20767	5.69155e-13	5.39113e-11	NA
G13582.1	1021.63	1.68417	0.188805	8.92019	4.65474e-19	9.20538e-17	AGAP2
G13611.1	186.469	-1.3084	0.302401	-4.3267	1.51362e-05	0.000267687	KRT75
G13618.1	19.5966	-5.24837	0.955007	-5.49564	3.89293e-08	1.43866e-06	KRT75
G13656.1	501.928	1.07092	0.302206	3.54366	0.000394609	0.00408474	TACR1
G13687.1	41.468	-2.3408	0.443525	-5.27773	1.30797e-07	4.28221e-06	SLK
G13688.1	111.603	1.09814	0.267553	4.10438	4.05409e-05	0.000621578	Gpat2
G13689.1	13.5601	4.2755	1.1851	3.60771	0.000308913	0.0033376	ADRA2B
G13701.1	146.497	2.47606	0.3212	7.70876	1.27045e-14	1.56898e-12	GCK
G13720.1	103.961	1.06408	0.342207	3.10947	0.00187426	0.014048	ADRA1A
G13726.1	439.808	-1.60933	0.211925	-7.59385	3.10549e-14	3.55058e-12	KCTD9
G13727.1	25.5134	8.13157	1.42432	5.70911	1.13568e-08	4.86473e-07	GNRH1
G13729.1	33784.4	-2.05967	0.299746	-6.87137	6.35874e-12	5.21328e-10	NEFL
G13730.1	26060.9	-2.48745	0.281124	-8.84825	8.89017e-19	1.72322e-16	NEFM
G13732.1	125.029	2.8302	0.371662	7.61497	2.63743e-14	3.0878e-12	STC1
G13744.1	134.093	3.28117	0.432224	7.59138	3.16516e-14	3.60471e-12	EGR3
G13747.1	307.932	-1.28153	0.277321	-4.6211	3.81703e-06	8.20871e-05	Pdlim2
G13758.1	1998.67	-1.04729	0.246744	-4.24446	2.19119e-05	0.000368586	LGI3
G13760.1	143.583	1.21075	0.425399	2.84616	0.00442501	0.0279008	HR
G13769.1	74.682	3.18222	0.43548	7.30739	2.72383e-13	2.69337e-11	N4bp3
G13771.1	94.2948	3.74179	0.55716	6.71583	1.86996e-11	1.42161e-09	SLC18A1
G13774.1	109.335	1.83417	0.648062	2.83024	0.0046513	0.0290523	Rnf122
G13781.1	96.0824	-1.62817	0.461072	-3.53128	0.000413552	0.00423818	Gpr124
G13809.1	474.196	1.10922	0.285827	3.88072	0.000104146	0.00137	ZMAT4
G13815.1	27.818	-3.67884	0.99427	-3.70004	0.000215569	0.00247819	Nkx6-3
G13816.1	433.436	-1.53586	0.324816	-4.7284	2.26298e-06	5.18034e-05	ANK1
G13819.1	94.0628	-1.16793	0.294473	-3.96618	7.30349e-05	0.00101551	PLAT
G13848.1	38.173	1.15574	0.410956	2.81232	0.00491853	0.0303516	CYP21
G13913.1	76.4858	-1.05383	0.290344	-3.62959	0.000283877	0.00310261	NA
G13932.1	511.867	1.24261	0.372993	3.33146	0.000863909	0.00760931	Pak1
G13943.1	1827.59	-1.40647	0.264715	-5.31316	1.07738e-07	3.62876e-06	CAMTA1
G13951.3	20.0976	2.93864	0.729118	4.03041	5.56796e-05	0.000812406	Espn
G13954.1	157.197	2.38937	0.457481	5.22289	1.76156e-07	5.53805e-06	GPR153
G13969.1	22.7485	1.90463	0.705569	2.69943	0.00694583	0.0397354	TP73
G13981.1	6.703	6.20469	1.88535	3.291	0.000998314	0.00851885	Hes5
G13983.2	653.44	2.4496	0.806269	3.03819	0.00238004	0.0169451	KBP
G13991.1	80.6704	1.45797	0.358299	4.06913	4.71892e-05	0.000707209	CFAP74
G13992.1	100.233	3.72415	0.501701	7.42305	1.14456e-13	1.21377e-11	GABRD
G14000.1	373.741	1.07071	0.27308	3.92085	8.82379e-05	0.0011918	NA
G14006.1	4061.43	-1.06659	0.28455	-3.74836	0.000177998	0.00212559	Tmem88
G14025.1	26.6055	1.45124	0.521677	2.78188	0.00540457	0.0327102	ARHGEF7
G14028.5	38.5434	1.56027	0.404937	3.85313	0.000116619	0.00150565	PTPN11
G14031.1	76.0836	1.05536	0.328388	3.21377	0.00131003	0.0105166	HES1
G14032.1	46.9428	-1.45393	0.455761	-3.19012	0.00142216	0.0112288	Perm1
G14039.1	56.5309	-1.54273	0.401571	-3.84175	0.000122161	0.00156273	CA6
G14053.1	710.872	-1.62872	0.316115	-5.15231	2.57291e-07	7.74757e-06	KIF1B
G14061.1	821.705	-3.56918	1.02697	-3.47543	0.000510033	0.00505867	sst2
G14067.1	8120.68	-2.76932	0.312133	-8.87223	7.16968e-19	1.399e-16	FBXO2
G14070.1	1375.93	2.22537	0.347303	6.40757	1.47859e-10	9.72515e-09	DRAXIN
G14076.1	65.291	4.20982	1.47014	2.86356	0.00418909	0.0267038	NPPA
G14077.1	477.352	6.51744	0.837447	7.78251	7.11014e-15	9.08763e-13	NA
G14096.1	352.109	2.16824	0.321893	6.7359	1.62918e-11	1.24828e-09	Fhad1
G14106.1	489.15	2.13238	0.281954	7.56285	3.94329e-14	4.42208e-12	VWA5B1
G14123.1	56.3336	1.21787	0.371918	3.27458	0.0010582	0.00891806	EPHB2
G14124.1	37.1149	4.00794	0.567888	7.05762	1.69374e-12	1.47982e-10	DDB_G0282555
G14141.1	2420.37	-1.0964	0.279484	-3.92295	8.74718e-05	0.00118255	PADI3
G14154.1	10.8656	2.30715	0.807222	2.85814	0.00426136	0.0270731	HSPB7
G14157.1	91.3934	1.07774	0.363922	2.96147	0.00306174	0.0207729	FBLIM1
G14158.1	128.487	1.19833	0.409644	2.92528	0.00344143	0.0228251	tmem82
G14163.1	97.674	1.00748	0.294758	3.418	0.000630825	0.00595862	Kif17
G14164.1	641.024	1.61894	0.245885	6.58415	4.57491e-11	3.25066e-09	SH2D5
G14188.1	69.6942	1.87205	0.399811	4.68235	2.83608e-06	6.32692e-05	Cldn19
G14197.1	8.87238	-3.63153	1.08921	-3.3341	0.000855749	0.00755335	ADGRE3
G14198.1	136.104	-1.40176	0.338829	-4.13708	3.51749e-05	0.000552029	VAV1
G14213.1	91.8025	-1.03471	0.332314	-3.11365	0.00184787	0.0138894	Gria4
G14217.1	90.3202	-1.42691	0.305903	-4.66459	3.09231e-06	6.85155e-05	FCGBP
G14218.1	68.2828	1.75335	0.400377	4.37925	1.1909e-05	0.000217582	Spef1
G14256.1	54.4017	-2.38724	0.529552	-4.50804	6.54286e-06	0.000130808	Dsn1
G14267.3	103.088	1.26599	0.386923	3.27195	0.00106809	0.00898069	MGAM
G14270.1	10.964	2.8788	0.899304	3.20114	0.00136883	0.01089	MGAM2
G14327.1	19.4367	-2.69462	0.762737	-3.53283	0.00041114	0.00422233	PBK
G14335.1	100.076	-1.08964	0.404617	-2.69302	0.00708085	0.040313	Sarnp
G14385.1	88.8044	1.92298	0.474365	4.0538	5.03922e-05	0.000745763	Lrrc61
G14437.1	35.9247	1.31238	0.390584	3.36004	0.000779304	0.00703604	NA
G14446.1	1183.51	1.23397	0.212599	5.80422	6.4665e-09	2.99698e-07	cyb5d1
G14484.2	380.978	2.10426	0.498883	4.21794	2.46539e-05	0.000407681	Myo7a
G14486.1	138.678	1.03402	0.348364	2.96821	0.00299538	0.0204363	GDPD5
G14488.1	33.0673	2.08091	0.444712	4.67923	2.87953e-06	6.4092e-05	PPP1R1A
G14542.1	26.5726	1.4463	0.543369	2.66173	0.00777396	0.043279	NUP153
G14545.1	28.1846	1.36257	0.471614	2.88916	0.00386268	0.024996	trnau1apl
G14569.1	32.1739	3.01331	0.926074	3.25386	0.0011385	0.00944523	GBP1
G14583.1	63.415	-1.6627	0.370256	-4.49068	7.09978e-06	0.000139841	P2RY11
G14595.1	264.725	-1.0738	0.278389	-3.8572	0.000114694	0.00148697	MPZ
G14597.2	19.2489	5.87379	1.21671	4.8276	1.38191e-06	3.38752e-05	CFAP126
G14599.2	9.96117	4.88578	1.22838	3.97743	6.96627e-05	0.000978387	CFAP45
G14622.1	22.2472	1.52947	0.564387	2.70997	0.00672893	0.0388077	Ccdc87
G14643.1	37.2546	-1.09379	0.38939	-2.80897	0.00497	0.0306138	ARHGAP30
G14659.1	184.013	-1.2884	0.49611	-2.59701	0.00940395	0.0499547	NXF1
G14667.1	32.8418	1.63382	0.462919	3.52938	0.000416529	0.00426174	NUP153
G14695.1	40.1605	5.0456	1.0862	4.64519	3.39761e-06	7.44979e-05	ISL1
G14698.1	1376.01	1.09865	0.263525	4.16906	3.05855e-05	0.000488757	Rit2
G14718.1	9.20244	-5.65013	1.47746	-3.82421	0.000131192	0.0016544	Skor2
G14727.1	704.633	1.79501	0.297685	6.02991	1.64055e-09	8.51369e-08	LIPG
G14731.1	89.1121	-1.16534	0.395237	-2.94845	0.00319367	0.0214295	Tspan3
G14737.1	285.755	-1.11193	0.236414	-4.70332	2.55961e-06	5.78065e-05	MEX3C
G14738.1	48.5646	-1.26286	0.355612	-3.55122	0.000383456	0.00399775	NA
G14750.1	59.0758	-1.23031	0.344245	-3.57395	0.000351643	0.00371963	Onecut2
G14784.1	11.5955	2.71873	0.814799	3.33668	0.000847841	0.00751301	arid3a
G14787.2	1218.53	1.81867	0.684504	2.65691	0.00788597	0.0437186	CNTFR
G14799.5	66.9609	2.81869	0.475521	5.92758	3.07426e-09	1.53028e-07	Unc13b
G14816.1	82.7816	4.21595	0.470782	8.95521	3.39095e-19	6.84482e-17	SPAG8
G14832.1	101.595	-1.38987	0.301801	-4.60526	4.1195e-06	8.71196e-05	CCBE1
G14834.1	27.769	-1.44172	0.476916	-3.023	0.00250278	0.0176942	PMAIP1
G14835.1	216.652	-1.89792	0.391955	-4.84218	1.28421e-06	3.16394e-05	PDZD2
G14854.2	108.181	2.37319	0.459637	5.16319	2.42775e-07	7.36349e-06	Spef2
G14856.6	5.18523	3.89035	1.35523	2.87062	0.00409674	0.0261978	Capsl
G14863.3	36.3689	1.03217	0.36516	2.82662	0.00470427	0.0293018	C5orf42
G14869.1	95.8328	-1.21085	0.299496	-4.04296	5.27814e-05	0.000775169	OSMR
G14880.1	2201.22	1.21003	0.262277	4.61356	3.95824e-06	8.47503e-05	PLCXD3
G14885.1	1775.24	-1.08222	0.19921	-5.43255	5.55539e-08	2.00001e-06	Sepp1
G14896.1	153.7	-2.61831	0.32774	-7.98899	1.36047e-15	1.88718e-13	EMB
G14902.2	29.9958	-2.27744	0.674324	-3.37737	0.000731822	0.00672096	FST
G14920.1	230.714	-1.01243	0.272339	-3.71755	0.000201163	0.00234109	IL6ST
G14964.2	61.1321	-1.35601	0.396126	-3.42319	0.000618919	0.0058911	Thbs4
G14988.3	503.12	-1.26021	0.282042	-4.46816	7.8896e-06	0.000152322	Sv2c
G15000.2	354.803	1.83888	0.319462	5.75617	8.60416e-09	3.85659e-07	Enc1
G15010.1	95.778	-1.08396	0.326118	-3.32382	0.000887927	0.00778485	ZNF366
G15013.1	2656.5	-1.12523	0.286647	-3.92549	8.6553e-05	0.00117554	Map1b
G15018.17	122.709	-1.06106	0.271144	-3.91327	9.10553e-05	0.00122519	KANK1
G15020.1	7.66935	-5.373	1.6273	-3.30178	0.00096074	0.00827542	DMRT3
G15048.1	4.09938	4.47188	1.65403	2.70363	0.00685871	0.0393621	TYRP1
G15070.1	514.48	-2.64267	0.38663	-6.83514	8.19242e-12	6.60562e-10	SLC24A2
G15073.2	162.323	-1.13572	0.273607	-4.15092	3.31148e-05	0.000523063	HACD4
G15083.1	724.331	2.06947	0.276212	7.49232	6.76645e-14	7.36235e-12	RORB
G15086.1	3.67762	-4.28603	1.6079	-2.66561	0.00768495	0.0428766	TMC2
G15090.3	381.383	-1.06584	0.280636	-3.79794	0.000145906	0.00180039	ABHD17B
G15131.1	107.403	-3.0466	0.297841	-10.229	1.47094e-24	4.78367e-22	Fbp2
G15140.1	103.984	-1.37861	0.326346	-4.22438	2.39603e-05	0.000397334	CDC14B
G15144.1	16.1606	2.03772	0.635904	3.20445	0.0013532	0.0107833	LRRC2
G15148.1	37.9721	-1.38587	0.481855	-2.87611	0.00402616	0.0258198	S1PR3
G15173.1	2226.45	-1.34703	0.293013	-4.59718	4.2825e-06	9.00464e-05	SLC12A2
G15178.2	61.3726	1.60361	0.51076	3.13966	0.00169146	0.0129465	2021-03-03
G15194.1	220.016	-1.31574	0.304238	-4.32471	1.5273e-05	0.00026978	PSD3
G15206.1	39.9792	-1.44711	0.535529	-2.7022	0.00688817	0.0394771	CHRNB3
G15219.1	169.958	2.77867	0.433899	6.40395	1.5141e-10	9.9164e-09	CHRNA7
G15261.1	18.6998	1.62265	0.624172	2.59969	0.00933083	0.0496894	Slco4c1
G15262.5	401.162	1.37494	0.203606	6.75294	1.44875e-11	1.13076e-09	Pam
G15282.1	157.33	1.22851	0.271298	4.52826	5.94719e-06	0.000120546	PRR16
G15285.3	24.6258	2.59642	0.707003	3.67243	0.000240256	0.00270568	ZNF474
G15296.2	7.08352	2.86619	1.01933	2.81185	0.0049258	0.0303842	NPR1
G15305.1	41.2106	-1.96415	0.665772	-2.95018	0.00317587	0.0213443	MOB3B
G15307.1	409.517	-1.04291	0.206425	-5.05225	4.36632e-07	1.22948e-05	NA
G15316.1	292.468	-1.32897	0.329208	-4.03687	5.41698e-05	0.000793145	ZFYVE16
G15329.3	32.1649	-1.95867	0.469174	-4.17473	2.98344e-05	0.000479004	HAPLN1
G15339.1	1345.51	-1.04868	0.291446	-3.59821	0.000320411	0.00344278	GPR98
G15348.1	8.81751	3.25522	0.950693	3.42405	0.000616961	0.00588203	FAM81B
G15374.2	251.189	1.36063	0.179285	7.5892	3.21893e-14	3.65174e-12	LPPR1
G15375.1	289.84	-1.01866	0.229144	-4.44549	8.76903e-06	0.000166231	AKAP2
G15399.1	36.4205	-1.3248	0.475173	-2.78803	0.00530291	0.0322348	CORO2A
G15400.1	414.505	-1.35201	0.300443	-4.50004	6.79401e-06	0.000135183	TBC1D2

## Sheet: DEGs identified in RA vs.RI
The different expression genes (DEGs) identified in the comparison of RA vs.RI
Transcript_ID	baseMean	log2FoldChange	lfcSE	stat	P_value	adjusted-P	Gene_symbol
G00003.1	10.9236	-2.10067	0.745252	-2.81874	0.00482126	0.0471454	NA
G00004.1	1574.18	-1.32988	0.363652	-3.65701	0.000255178	0.00496392	NKX6-2
G00021.1	44.64	-3.5067	0.555767	-6.30966	2.79654e-10	3.5234e-08	NPS
G00044.1	65.4987	-2.17638	0.669814	-3.24922	0.0011572	0.0162302	HMX3
G00064.2	981.316	-1.13194	0.333075	-3.39846	0.000677666	0.0107519	BAG3
G00079.1	5253.8	-4.65668	0.827502	-5.62739	1.82955e-08	1.72881e-06	SLC18A2
G00100.1	16.9009	2.47584	0.829843	2.9835	0.00284967	0.0323418	NRAP
G00102.28	224.616	5.37341	0.478532	11.229	2.93944e-29	5.48573e-26	TCF7L2
G00111.1	267.435	-1.17839	0.308379	-3.82122	0.000132792	0.00291985	RBM20
G00113.1	169.178	3.10786	0.331354	9.37928	6.64256e-21	2.83352e-18	DUSP5
G00120.1	30.2534	1.63532	0.429634	3.80631	0.000141055	0.00306321	Cfap58
G00123.1	36.9722	1.99057	0.544402	3.65644	0.000255744	0.00496845	CFAP43
G00165.1	195.067	6.30772	1.0719	5.88462	3.98967e-09	4.18006e-07	FGF8
G00166.3	25.3352	1.83074	0.651861	2.80849	0.0049775	0.0482402	NPM3
G00184.1	35.369	-1.75846	0.62461	-2.81529	0.00487337	0.0475241	ANKRD2
G00190.1	13.1142	2.73006	0.911987	2.99352	0.00275776	0.0315264	SFRP5
G00229.1	30.4174	2.50242	0.870891	2.8734	0.00406078	0.0418987	CYP26C1
G00234.1	6.14505	6.01661	1.57759	3.81381	0.000136843	0.00298039	RBP4
G00270.1	50.0196	4.44133	0.673837	6.59111	4.36562e-11	6.61669e-09	FRMPD2
G00271.1	411.96	3.59538	0.279269	12.8742	6.28563e-38	4.69222e-34	Gdf10
G00282.1	312.012	-1.19758	0.287612	-4.16389	3.12876e-05	0.000894873	2023-03-08
G00291.1	30.8302	4.64312	0.834774	5.56213	2.665e-08	2.38969e-06	wnt8b
G00292.8	94.704	2.4704	0.5411	4.56552	4.98261e-06	0.000195507	SEC31B
G00295.2	31.7479	-3.70189	0.73683	-5.02408	5.05847e-07	3.07629e-05	pax2-a
G00302.1	193.833	-5.72081	1.7598	-3.25083	0.00115069	0.0161714	pitx3
G00303.1	143.098	-1.1623	0.369228	-3.14791	0.0016444	0.0212838	ELOVL6
G00308.2	215.441	-1.32011	0.343978	-3.83779	0.000124148	0.00276852	TLL2
G00318.1	34.3414	5.04036	0.823294	6.12219	9.23007e-10	1.06826e-07	Adam8
G00368.1	6.50027	5.10352	1.42619	3.57842	0.000345675	0.00632123	MTTP
G00372.1	131.276	2.43319	0.627508	3.87754	0.000105519	0.00240426	Cdh23
G00399.1	6453.27	-2.92609	0.362689	-8.06777	7.15937e-16	2.09587e-13	DNAJC12
G00431.1	131.012	1.09417	0.27706	3.9492	7.84127e-05	0.00189587	NA
G00450.1	154.866	1.05164	0.197478	5.32534	1.00763e-07	7.83704e-06	MAT1A
G00455.1	78.2691	1.65612	0.559973	2.9575	0.00310142	0.034491	MBL
G00458.5	241.589	-3.91891	0.952546	-4.11414	3.8862e-05	0.00106754	RET
G00493.5	285.122	1.10816	0.199012	5.5683	2.57235e-08	2.32759e-06	Ppp3cb
G00497.1	2582.47	-1.08998	0.29261	-3.72502	0.000195298	0.00394547	slc44a5
G00511.1	105.568	1.64743	0.271573	6.06628	1.30911e-09	1.48631e-07	RPE65
G00521.1	133.253	1.20982	0.40725	2.9707	0.00297122	0.0334516	WDR78
G00538.1	25.7679	-3.88356	1.08943	-3.56476	0.000364185	0.00658266	FOXD3
G00543.1	278.327	-1.2631	0.371537	-3.39967	0.000674683	0.010716	INADL
G00596.1	421.932	-1.01922	0.268553	-3.79524	0.000147503	0.00315698	FAM159A
G00606.2	548.192	1.37268	0.410342	3.3452	0.000822218	0.012584	RAB3B
G00615.1	89.1096	2.51114	0.715826	3.50803	0.000451433	0.00787372	dmrta2
G00634.2	367.136	1.35122	0.30536	4.42499	9.64448e-06	0.000340325	NA
G00643.1	159.812	1.82406	0.360099	5.06545	4.07439e-07	2.61637e-05	NA
G00655.1	9335.22	-1.08164	0.255856	-4.22753	2.36274e-05	0.000707637	PRDX1
G00695.1	1422.91	-1.15284	0.195032	-5.91104	3.39945e-09	3.61236e-07	Elovl1
G00696.1	50.1861	1.68896	0.46012	3.67069	0.000241896	0.00474574	CDC20
G00700.1	468.881	-1.29926	0.379162	-3.42665	0.00061107	0.0099265	Tmem125
G00703.1	48.601	2.39904	0.529646	4.52952	5.9118e-06	0.000225449	Fam183b
G00706.1	329.877	1.30932	0.258756	5.06004	4.19161e-07	2.68587e-05	ST6GALNAC5
G00708.2	3647.18	1.73357	0.17356	9.98829	1.71514e-23	8.68035e-21	AK5
G00713.1	40.603	3.15353	0.568875	5.54345	2.96577e-08	2.63565e-06	NEXN
G00717.1	8.63653	3.54407	0.985342	3.59679	0.000322164	0.00598993	VTG1
G00732.3	12.275	3.46158	0.829176	4.17472	2.98358e-05	0.000863273	Lpar3
G00739.1	284.646	1.07598	0.310953	3.46026	0.000539646	0.0090731	Ddah1
G00744.2	43.384	2.29512	0.64937	3.53438	0.000408736	0.00722609	CLCA2
G00782.1	13949.9	-1.3137	0.351799	-3.73422	0.000188299	0.00383011	Hebp2
G00794.1	845.697	1.2529	0.320103	3.91405	9.07599e-05	0.00214184	Astn1
G00795.1	692.527	1.08293	0.380984	2.84246	0.00447666	0.0446192	Brinp2
G00813.1	14.5013	-6.36714	1.47232	-4.32456	1.52835e-05	0.0005004	Lhx4
G00825.8	198.226	1.46799	0.279183	5.25817	1.45495e-07	1.06713e-05	CACNA1E
G00842.1	17.6069	-3.03622	0.840334	-3.61311	0.000302541	0.00570556	LMX1A
G00876.1	92.0394	1.16956	0.27724	4.2186	2.45822e-05	0.00073101	HMGCS2
G00895.1	321.617	-1.37982	0.303796	-4.54192	5.57433e-06	0.000215267	RGS2
G00906.2	143.51	1.4148	0.270032	5.23937	1.61129e-07	1.16779e-05	CRB1
G00908.4	162.971	2.55519	0.547304	4.66868	3.03144e-06	0.000132144	LHX9
G00928.1	51.1895	2.41034	0.434892	5.54238	2.98388e-08	2.63605e-06	NA
G00929.5	188.871	2.65591	0.374838	7.0855	1.38542e-12	2.55362e-10	NTNG1
G00954.1	1648.41	1.64354	0.195794	8.39421	4.69029e-17	1.5915e-14	LPPR4
G00955.1	695.014	1.52674	0.185005	8.25242	1.55225e-16	5.03806e-14	LPPR5
G00994.1	25.9882	3.69323	0.641613	5.75617	8.60442e-09	8.53581e-07	Barhl2
G01025.1	164.643	-1.37106	0.382532	-3.58416	0.000338161	0.00622532	PLCH1
G01041.1	166.339	1.0506	0.363975	2.88647	0.00389591	0.0406897	NA
G01043.1	60.3233	-1.44286	0.422957	-3.41138	0.000646359	0.0103821	IQCJ
G01059.1	16.7955	1.86514	0.652973	2.85638	0.004285	0.0432996	MGAM
G01060.3	98.5446	1.64055	0.359244	4.56669	4.95482e-06	0.000194929	SLITRK3
G01064.3	3450.58	1.31176	0.368385	3.56083	0.000369686	0.0066539	SERPINI1
G01067.1	256.855	1.42087	0.343009	4.14237	3.43741e-05	0.000966489	Megf6
G01070.1	59.0871	2.49835	0.566799	4.40783	1.04411e-05	0.000361149	Lrrc34
G01122.2	81.2029	1.01936	0.357428	2.85192	0.00434564	0.0437307	EPHB3
G01166.1	45.4421	1.37551	0.483503	2.84488	0.00444276	0.0444127	Iqcg
G01194.1	88.1838	1.91615	0.391798	4.89066	1.005e-06	5.48619e-05	IL1RAP
G01228.1	95.4779	-1.39016	0.257728	-5.39392	6.89382e-08	5.6552e-06	KLHL6
G01236.1	195.199	2.06878	0.446198	4.63647	3.54411e-06	0.000150537	Tspear
G01239.1	507.066	1.17761	0.165207	7.12807	1.01786e-12	1.96086e-10	Dgkg
G01241.2	349.564	2.27969	0.248384	9.17808	4.38827e-20	1.79498e-17	BOK
G01274.1	2462.15	2.40362	0.829752	2.8968	0.00376991	0.0396852	NA
G01291.3	324.726	-1.0611	0.275691	-3.84887	0.000118664	0.00266076	EPHB1
G01309.14	385.387	1.27046	0.296271	4.28816	1.80161e-05	0.000574745	GIGYF2
G01310.1	478.368	1.53458	0.289214	5.30604	1.12034e-07	8.57775e-06	NGEF
G01311.1	59.9308	2.32515	0.47364	4.9091	9.14946e-07	5.11616e-05	Neu2
G01350.2	65.7712	-1.16278	0.324141	-3.58726	0.000334177	0.00617101	SPSB4
G01352.1	115.387	1.4235	0.362557	3.92627	8.6272e-05	0.00205593	pxylp1
G01384.3	154.431	1.12496	0.363519	3.09464	0.00197049	0.0241638	DAW1
G01385.2	210.761	2.17473	0.276221	7.87317	3.45771e-15	9.2185e-13	SPHKAP
G01410.1	171.627	3.27224	0.46924	6.97348	3.09194e-12	5.46303e-10	zic4
G01411.3	404.612	3.86456	0.804855	4.80156	1.57432e-06	7.86106e-05	zic1
G01436.1	69.1398	-1.08368	0.378828	-2.8606	0.00422845	0.0429052	SATB2
G01464.1	26.4751	1.92381	0.642444	2.99452	0.00274875	0.0314594	MSTN
G01508.1	5.35417	3.86169	1.3681	2.82266	0.00476264	0.0468089	RAB17
G01516.1	1153.41	5.97495	0.755155	7.91221	2.52851e-15	6.86375e-13	Gbx2
G01526.1	112.006	-1.02462	0.312965	-3.27392	0.00106066	0.0152119	ASB1
G01549.1	23.2736	6.96769	1.44112	4.8349	1.3321e-06	6.92973e-05	C21orf58
G01553.1	2196.13	-1.64929	0.349478	-4.71929	2.36665e-06	0.000108055	S100B
G01579.1	149.704	1.51561	0.38918	3.89437	9.84544e-05	0.00228604	NRP2
G01580.1	327.108	-1.01298	0.192687	-5.25714	1.46312e-07	1.06819e-05	PARD3B
G01595.2	27.2992	1.87178	0.50432	3.7115	0.000206034	0.00413454	PDE1A
G01598.1	181.927	3.23864	0.280945	11.5277	9.57111e-31	2.58667e-27	Neurod1
G01599.1	76.0063	2.14664	0.317106	6.76948	1.29245e-11	2.08609e-09	CERKL
G01600.1	95.4403	2.64496	0.307112	8.61237	7.15652e-18	2.60602e-15	ITGA4
G01626.1	17.0151	-7.57517	1.4216	-5.32861	9.89697e-08	7.73622e-06	Evx2
G01644.2	32.0534	3.58424	0.959116	3.73702	0.000186211	0.00379281	DLX2
G01645.1	63.7853	2.46983	0.694958	3.55392	0.000379533	0.00680253	DLX1
G01662.4	58.2085	1.06712	0.359742	2.96634	0.00301363	0.0338424	CCDC173
G01698.1	2549.77	-1.05384	0.340287	-3.09693	0.00195536	0.0240572	LY75
G01705.2	263.547	1.31402	0.280243	4.68887	2.74715e-06	0.000122433	OBSL1
G01706.1	86.4498	1.44224	0.351252	4.106	4.02565e-05	0.00109212	NA
G01707.1	284.122	1.57077	0.310577	5.05759	4.24596e-07	2.71264e-05	tmem198b
G01740.1	269.324	1.13826	0.215339	5.2859	1.25091e-07	9.38495e-06	PDIA5
G01747.1	299.862	1.03726	0.308379	3.3636	0.000769342	0.0119152	myoM
G01780.1	68.2284	4.03931	0.556328	7.26066	3.85213e-13	7.98782e-11	catip
G01781.1	47.2931	1.92657	0.411915	4.67711	2.90944e-06	0.000127571	SLC11A1
G01792.1	1519.98	1.24906	0.226184	5.52232	3.34543e-08	2.92946e-06	CYP27A1
G01796.1	192.963	-6.05159	1.02181	-5.92242	3.17247e-09	3.39534e-07	fev
G01797.1	61.5432	-4.03299	0.498552	-8.08941	5.99544e-16	1.77251e-13	CRYBA2
G01824.1	880.195	-6.1362	1.29571	-4.73579	2.18198e-06	0.000101295	EN1
G01837.1	59.2302	1.62466	0.523321	3.10451	0.00190594	0.0236146	ACMSD
G01852.1	917.504	-2.09133	0.256299	-8.15972	3.35814e-16	1.05552e-13	NXPH2
G01858.2	1573.24	-1.01645	0.290452	-3.49953	0.000466077	0.00805851	ZEB2
G01865.3	555.768	-1.59333	0.27935	-5.70369	1.17245e-08	1.13666e-06	Lypd6
G01878.1	1246	1.91115	0.425656	4.48989	7.12613e-06	0.000263349	RPRM
G01880.1	1127.63	1.24292	0.246105	5.05035	4.40997e-07	2.78397e-05	KCNJ3
G01884.1	4163.26	-1.21695	0.286346	-4.24993	2.1384e-05	0.000651557	ERMN
G01900.1	300.85	1.9635	0.283746	6.91991	4.51941e-12	7.80056e-10	kug
G01928.1	9072.99	1.43715	0.381385	3.76824	0.000164402	0.0034281	CBLN1
G01929.1	356.308	1.49045	0.333387	4.47062	7.79914e-06	0.00028435	Znf423
G01935.1	41.7601	1.74347	0.457975	3.80692	0.00014071	0.00305794	NKD1
G01967.2	1044.88	2.18414	0.419651	5.20466	1.94352e-07	1.36549e-05	Necab2
G01991.1	280.593	-1.21979	0.367046	-3.32328	0.000889668	0.013357	LDHD
G01994.1	2090.59	-1.2391	0.331758	-3.73494	0.000187758	0.00382171	FA2H
G02003.1	160.532	1.42666	0.351512	4.05864	4.9359e-05	0.0012997	SPCC663.09c
G02006.1	35.2075	2.42646	0.449837	5.39408	6.8874e-08	5.6552e-06	HYDIN
G02026.1	343.878	1.42033	0.268793	5.28412	1.26313e-07	9.43473e-06	Clec18a
G02046.1	228.693	2.81331	0.564232	4.98608	6.16175e-07	3.65785e-05	NRN1L
G02097.1	50.8116	1.05861	0.357306	2.96276	0.00304894	0.0340896	KCTD15
G02106.1	37.1289	2.20224	0.455003	4.84005	1.29807e-06	6.81201e-05	NA
G02193.3	254.249	-1.33764	0.339317	-3.94215	8.07536e-05	0.00193835	CBFA2T3
G02200.1	2068.88	5.11134	0.652915	7.82849	4.93748e-15	1.30472e-12	Cpne7
G02202.2	12.3546	3.47736	1.02635	3.38808	0.00070383	0.0110755	DPEP1
G02265.1	102.561	2.39148	0.294091	8.13177	4.2306e-16	1.30233e-13	Notum
G02297.1	716.906	1.25611	0.309307	4.06104	4.88536e-05	0.00128753	RBFOX3
G02307.3	698.13	1.34688	0.198755	6.77656	1.23074e-11	1.99727e-09	Nptx1
G02330.1	239.891	1.40931	0.197434	7.13814	9.46004e-13	1.87071e-10	DNAI2
G02331.1	5519.61	-1.15464	0.267252	-4.32041	1.55742e-05	0.000509359	ttyh2
G02358.5	2175.68	-1.09794	0.385699	-2.84663	0.00441845	0.044229	APOH
G02360.2	154.827	2.11251	0.328009	6.44041	1.19151e-10	1.64716e-08	CACNG5
G02395.1	624.086	3.51696	0.483516	7.27373	3.49708e-13	7.35371e-11	NOG
G02419.2	57.7762	1.52593	0.349869	4.36144	1.29209e-05	0.000431825	CACNA1G
G02450.2	60.8043	1.1264	0.345142	3.26358	0.00110013	0.0156577	SLC16A5
G02486.3	93.6194	2.35814	0.417799	5.64421	1.65943e-08	1.57804e-06	foxj1
G02489.1	249.64	1.36654	0.189277	7.21977	5.20767e-13	1.05783e-10	QRICH2
G02503.3	777.362	1.06662	0.368123	2.89746	0.00376192	0.0396509	MGAT5B
G02528.1	49.4429	1.88653	0.47119	4.00376	6.23444e-05	0.001583	TEKT3
G02534.1	581.608	1.78518	0.306446	5.82543	5.69665e-09	5.88588e-07	USP31
G02535.2	130.297	1.30087	0.296608	4.38583	1.15542e-05	0.000392949	CFAP52
G02539.1	179.06	1.55722	0.407716	3.81939	0.000133785	0.0029338	PIK3R5
G02548.1	610.943	-1.45358	0.180453	-8.05519	7.93583e-16	2.30062e-13	Shisa6
G02566.1	9915.87	2.05888	0.29091	7.0774	1.46889e-12	2.67445e-10	Esam
G02567.1	488.518	1.92678	0.302627	6.36686	1.92937e-10	2.53793e-08	NRGN
G02569.1	241.438	1.94149	0.529701	3.66527	0.000247082	0.00483795	ROBO3
G02595.1	140.768	1.33039	0.438125	3.03656	0.00239292	0.0281642	tmem45b
G02604.1	368.938	1.42815	0.392597	3.6377	0.000275081	0.0052687	OPCML
G02606.1	130.048	2.23521	0.470172	4.75403	1.99406e-06	9.5116e-05	IGSF9B
G02618.2	362.55	-1.30618	0.321987	-4.05663	4.97854e-05	0.00130862	CLMP
G02620.1	5.84964	4.9557	1.564	3.1686	0.00153176	0.0202025	BSX
G02640.1	13.2327	4.17501	1.07811	3.87252	0.000107714	0.00244776	MFRP
G02641.1	251.472	1.79446	0.407072	4.40822	1.04223e-05	0.000361031	C1qtnf5
G02660.1	13.9196	6.22238	1.46298	4.25324	2.10703e-05	0.000647284	C11orf88
G02666.1	4599.72	-1.23506	0.398035	-3.10288	0.00191646	0.0236801	CRYAB
G02680.1	92.4176	1.36039	0.424139	3.20741	0.00133935	0.0182482	UMODL1
G02691.1	287.229	-1.27395	0.30764	-4.14104	3.45733e-05	0.000970262	SCN4B
G02694.1	74.7711	1.43468	0.408437	3.5126	0.000443749	0.00775327	IL10RA
G02742.1	5772.3	-1.29225	0.304977	-4.23721	2.26315e-05	0.000682604	Tspan2
G02769.1	746.871	6.27165	0.846832	7.40601	1.30157e-13	2.94432e-11	WNT2B
G02790.1	206.239	1.25922	0.349384	3.60413	0.000313205	0.00585435	CAMK1G
G02791.1	100.077	1.65121	0.462639	3.56912	0.000358185	0.00651365	PLXNA2
G02829.1	622.117	-1.04194	0.317545	-3.28124	0.00103351	0.0149301	NFASC
G02846.1	97.821	1.321	0.421702	3.13254	0.00173303	0.0220299	Btg2
G02848.1	38.2206	3.25162	0.612972	5.30468	1.12868e-07	8.59753e-06	PIFO
G02882.4	742.764	-2.84106	0.247717	-11.469	1.88866e-30	4.02823e-27	SYT2
G02897.1	54.7346	1.60371	0.50609	3.16883	0.00153054	0.0201953	CACNA1S
G02934.1	883.272	1.46686	0.363604	4.03422	5.47835e-05	0.00142	GRM4
G02939.1	8.0398	2.78874	0.894055	3.1192	0.00181342	0.0227899	IP6K3
G02963.1	406.706	-1.06401	0.230972	-4.60666	4.09197e-06	0.000169581	PSRC1
G02964.1	428.282	1.0244	0.314139	3.26099	0.00111025	0.0157717	CPNE5
G02980.3	2302.46	1.3048	0.322802	4.04212	5.29698e-05	0.0013838	SLC6A17
G02999.1	203.664	1.18276	0.280752	4.21284	2.52181e-05	0.000747037	Pi16
G03009.1	5.95543	4.97496	1.47465	3.37367	0.000741742	0.0115839	AGPAT1
G03010.1	52.3999	5.661	0.83184	6.8054	1.00772e-11	1.65333e-09	PRR29
G03028.1	346.202	-1.2875	0.264435	-4.86889	1.12228e-06	6.04896e-05	MYO1D
G03031.1	16.1936	2.1839	0.752793	2.90107	0.00371896	0.0393893	MYLK
G03049.1	83.5251	2.59887	0.505702	5.13914	2.75993e-07	1.84366e-05	Wnt3
G03052.1	65.4926	2.66531	0.397053	6.71273	1.91015e-11	3.03388e-09	Gtsf1
G03055.3	128.301	-1.45262	0.353647	-4.10755	3.99871e-05	0.00108844	Vwa5a
G03059.1	51.9946	1.79471	0.535082	3.35408	0.000796293	0.01225	rprml
G03060.2	23.0793	1.9295	0.653089	2.95442	0.00313262	0.0346861	ITGB3
G03100.1	377.54	1.71455	0.429452	3.99241	6.54055e-05	0.00164256	NXPH3
G03123.1	7.82924	4.44963	1.24736	3.56725	0.000360754	0.00653538	Aoc3
G03151.1	642.916	1.19493	0.33326	3.58556	0.000336353	0.00620352	PLCL2
G03152.1	53.2739	1.54589	0.448625	3.44583	0.000569308	0.00943894	HCRT
G03153.1	13.4089	2.30734	0.812228	2.84075	0.00450074	0.0447974	Kcnh8
G03156.1	70.9933	-2.14168	0.744977	-2.87482	0.00404252	0.0417681	hsp30c
G03161.1	37680	-1.18219	0.295337	-4.00286	6.25821e-05	0.00158768	Dnajc7
G03162.1	6041.3	-1.20356	0.351106	-3.42791	0.000608248	0.00989231	CNP
G03195.1	85.103	1.62233	0.545081	2.9763	0.00291745	0.0329857	NR1D1
G03211.1	186.533	2.93208	0.414219	7.07857	1.45647e-12	2.66811e-10	PPP1R1B
G03212.1	98.4664	2.0563	0.405036	5.07683	3.83775e-07	2.48042e-05	Neurod2
G03216.1	481.26	-1.10047	0.2355	-4.67291	2.96966e-06	0.00012983	STAC2
G03232.1	407.318	1.28923	0.416262	3.09715	0.00195388	0.024049	GPR179
G03236.1	211.265	1.65784	0.365001	4.54202	5.57172e-06	0.000215267	TBKBP1
G03237.1	45.2467	2.89846	0.607115	4.77415	1.80467e-06	8.83403e-05	eomes
G03340.1	119.61	1.34933	0.450493	2.99523	0.00274234	0.0314222	SMAD4
G03342.1	35.6462	1.17518	0.387154	3.03542	0.00240197	0.0282041	S100A1
G03360.1	71.294	1.62817	0.403127	4.03886	5.37116e-05	0.00139585	NA
G03364.1	17.798	2.18269	0.759236	2.87485	0.00404222	0.0417681	CRNN
G03375.3	45.9716	1.26891	0.402577	3.15197	0.00162171	0.0210723	SLAMF8
G03386.2	55.4652	1.47383	0.400951	3.67583	0.000237079	0.00467112	SLAMF8
G03389.1	146.448	1.64818	0.259588	6.34921	2.16421e-10	2.80971e-08	Lrrc71
G03391.1	27.8236	-5.83177	1.01867	-5.72488	1.03507e-08	1.01335e-06	NTRK1
G03403.1	1129.13	-1.21262	0.283291	-4.28047	1.86498e-05	0.00058992	HAPLN2
G03440.1	29.2497	3.99746	0.749345	5.33461	9.57528e-08	7.5044e-06	NR2F1
G03466.1	44.8796	4.14598	0.698519	5.93539	2.93156e-09	3.18314e-07	cfap126
G03486.1	85.941	-1.2941	0.323929	-3.99501	6.46902e-05	0.00163008	ADAMTS4
G03517.4	113.952	1.1615	0.324789	3.57617	0.000348662	0.0063715	Celf3
G03520.1	486.619	-1.10505	0.182617	-6.0512	1.43768e-09	1.61997e-07	S100A10
G03578.1	532.587	1.3285	0.324816	4.09002	4.31337e-05	0.00115852	Dos
G03584.1	600.325	1.32687	0.346954	3.82435	0.000131119	0.00288946	CAMK4
G03624.2	63.9011	1.23056	0.36399	3.38075	0.000722871	0.0113188	YJEFN3
G03630.1	2770.49	-1.20584	0.429903	-2.80492	0.00503298	0.0486831	Hapln4
G03647.1	953.07	-1.4073	0.296018	-4.75411	1.99318e-06	9.5116e-05	COMP
G03711.1	489.382	1.02171	0.357136	2.86083	0.00422527	0.0428992	Sema6b
G03741.1	86.2763	-1.12727	0.370607	-3.04168	0.00235263	0.0277996	CERS4
G03759.1	224.712	2.17049	0.416417	5.21229	1.86521e-07	1.32293e-05	ANGPTL4
G03767.1	75.0514	5.92261	1.50403	3.93784	8.22199e-05	0.00197196	PRAM1
G03787.1	3.14855	5.05122	1.72805	2.92308	0.00346593	0.0373485	NA
G03790.9	173.448	1.13004	0.350143	3.22737	0.00124934	0.017311	Unc13a
G03800.1	189.991	2.22839	0.469345	4.74787	2.05572e-06	9.69727e-05	RORB
G03826.1	124.422	2.08357	0.296897	7.01784	2.25325e-12	4.02887e-10	RFX2
G03866.1	936.175	1.05358	0.245367	4.29391	1.75555e-05	0.000562453	MFSD2A
G03870.3	653.181	4.25163	0.761843	5.58071	2.39534e-08	2.18991e-06	Hpcal4
G03875.1	52.3243	1.83761	0.367809	4.99609	5.8503e-07	3.48683e-05	BMP8B
G03878.1	728.57	1.25605	0.327675	3.83322	0.000126479	0.00281095	azin2
G03900.2	70.4508	1.4276	0.427849	3.3367	0.000847805	0.0128832	MTMR9
G03969.1	48.838	-1.64995	0.558133	-2.9562	0.00311458	0.0345473	pou3f1-a
G04010.1	626.162	1.04391	0.236229	4.41904	9.9141e-06	0.000347867	AHDC1
G04017.1	102.422	1.4516	0.27474	5.28355	1.26702e-07	9.43473e-06	OPRD1
G04031.1	199.201	-1.2376	0.346579	-3.5709	0.000355757	0.00647343	TMEM200A
G04036.1	26.3039	2.98325	0.800061	3.72878	0.000192406	0.00390303	MATN1
G04073.1	1470.58	1.94369	0.154439	12.5855	2.53722e-36	1.51523e-32	ENTPD2
G04089.2	125.049	1.42759	0.359151	3.97491	7.0407e-05	0.00174585	Gm996
G04128.3	530.182	3.21669	0.338572	9.50077	2.08345e-21	9.57107e-19	NSMF
G04155.1	519.168	1.04464	0.343626	3.04005	0.00236539	0.0278951	ASTN2
G04227.1	55.9409	9.20759	1.84734	4.98423	6.22088e-07	3.68563e-05	PRDM12
G04233.1	508.583	-1.12416	0.304783	-3.68838	0.000225682	0.00448064	Aif1l
G04248.1	32.1355	-4.95852	1.21136	-4.09336	4.25158e-05	0.00114474	BARHL1
G04258.1	44.915	2.22281	0.48928	4.54303	5.54511e-06	0.000214756	NA
G04266.1	85.6666	2.09285	0.273102	7.66325	1.81285e-14	4.36546e-12	CCDC180
G04280.2	690.28	1.98743	0.261919	7.58795	3.25012e-14	7.64161e-12	Fam163b
G04281.2	52.4553	-2.88752	0.645884	-4.47064	7.79859e-06	0.00028435	DBH
G04290.2	4066.36	1.46739	0.222657	6.59036	4.38749e-11	6.61669e-09	OLFM1
G04328.1	157.495	1.58673	0.279488	5.67728	1.36853e-08	1.3182e-06	Nos1ap
G04331.2	111.355	1.67224	0.500705	3.33977	0.000838492	0.0127612	LHX6
G04334.1	73.3138	1.33447	0.355711	3.75155	0.000175746	0.00362165	PTGS1
G04343.4	452.368	1.29058	0.244676	5.27463	1.33024e-07	9.83189e-06	DENND1A
G04344.3	65.5844	2.85155	0.481339	5.9242	3.13826e-09	3.3708e-07	Lhx2
G04350.1	1055.03	-1.01484	0.171968	-5.90132	3.60604e-09	3.81831e-07	olfml2a
G04395.1	1023.51	-1.06894	0.244851	-4.36566	1.26739e-05	0.000425696	CACNG3
G04403.1	230.754	1.9056	0.426547	4.4675	7.91392e-06	0.000287132	Grid2ip
G04412.2	2361.76	1.26303	0.239039	5.28379	1.26536e-07	9.43473e-06	Rab26
G04469.1	1507.08	1.51638	0.31567	4.80369	1.55766e-06	7.83434e-05	RASD1
G04491.1	1229.15	-1.135	0.27218	-4.17002	3.04569e-05	0.000878689	SMURF1
G04514.1	118.267	2.06807	0.497153	4.15983	3.18488e-05	0.000906582	Hcrtr2
G04522.3	369.387	-1.43657	0.353022	-4.06935	4.71447e-05	0.00124947	ELFN1
G04545.3	2294.09	4.21129	0.365849	11.511	1.16115e-30	2.66707e-27	Nptx2
G04553.1	114.348	1.16762	0.251781	4.63743	3.52766e-06	0.000150051	Rsph10b
G04583.2	249.086	-1.10781	0.325678	-3.40155	0.000670037	0.0106478	GPR139
G04594.1	61.6871	3.95625	0.667172	5.92988	3.03149e-09	3.27972e-07	CLEC19A
G04601.1	294.277	1.07578	0.289177	3.72014	0.000199113	0.00400911	ABCC1
G04616.2	501.535	1.4973	0.230308	6.50129	7.96316e-11	1.1377e-08	Shisa9
G04634.2	65.2342	1.29399	0.351382	3.68258	0.000230887	0.00456877	AXIN1
G04661.1	10.2223	3.79979	1.18239	3.21365	0.00131058	0.0179431	SRL
G04677.1	189.553	1.14233	0.298915	3.82158	0.000132599	0.00291776	2023-09-12
G04678.1	236.274	1.16229	0.19211	6.05011	1.44746e-09	1.62485e-07	myadm
G04699.21	59.1313	2.08997	0.500687	4.1742	2.99036e-05	0.000864396	ANKFN1
G04719.1	138.332	-1.14021	0.374251	-3.04665	0.00231408	0.0274812	sec14l1
G04720.1	172.137	-1.57011	0.415312	-3.78056	0.000156474	0.003302	STXBP4
G04721.1	829.815	-1.13676	0.255559	-4.44812	8.66265e-06	0.000308619	PPL
G04727.1	15.4715	2.70795	0.947154	2.85904	0.00424929	0.043026	NA
G04789.1	663.811	-1.01879	0.353706	-2.88033	0.00397261	0.0412312	SECISBP2L
G04803.1	513.271	1.51073	0.210574	7.17435	7.26496e-13	1.44621e-10	TNFAIP8L3
G04852.2	575.605	-1.26066	0.265322	-4.75144	2.01971e-06	9.588e-05	LARP6
G04857.1	47.2401	1.15455	0.345506	3.34161	0.000832933	0.0126915	FAM189A1
G04888.1	3547.49	-1.07585	0.366528	-2.93524	0.00333292	0.0362686	Dnaja4
G04910.1	2739.03	1.64596	0.30608	5.37757	7.54986e-08	6.15953e-06	LINGO1
G04923.1	249.936	2.20137	0.350436	6.2818	3.34675e-10	4.09566e-08	ISLR2
G04927.1	165.126	2.93496	0.401686	7.3066	2.73994e-13	5.80246e-11	cyp11a1
G04937.1	200.522	3.44056	0.47856	7.18939	6.50831e-13	1.3131e-10	Cplx3
G05021.1	174.235	1.62931	0.323436	5.0375	4.71642e-07	2.92791e-05	Tmc3
G05024.3	95.2961	1.45602	0.39907	3.64854	0.000263735	0.00510708	C15orf26
G05071.1	119.969	1.16302	0.250638	4.64026	3.4797e-06	0.000148647	MEF2A
G05075.1	78.538	-1.45877	0.345355	-4.22397	2.40036e-05	0.000714605	LINS1
G05076.1	65.5835	-1.43708	0.336446	-4.27136	1.94285e-05	0.000608748	LINS1
G05102.1	180.654	2.18569	0.55578	3.93266	8.40119e-05	0.00201009	MEGF11
G05118.1	180.806	1.58495	0.369853	4.28536	1.8244e-05	0.000578924	CALML4
G05144.1	159.586	1.22698	0.344514	3.56147	0.000368783	0.00664967	ANKRD34C
G05155.2	177.969	1.13642	0.256231	4.43513	9.2016e-06	0.000325931	Ttll13
G05210.2	668.003	1.02099	0.148095	6.89416	5.41822e-12	9.24503e-10	Dcx
G05218.1	43.706	-1.39797	0.465967	-3.00014	0.00269852	0.0310273	FGF16
G05228.1	83.5457	2.19784	0.675585	3.25325	0.00114095	0.0160797	zgc:110179
G05244.1	427.697	1.42684	0.412791	3.45657	0.000547106	0.00916242	KCTD12
G05283.1	632.89	1.00722	0.277232	3.63313	0.000280003	0.00533561	Nhsl2
G05326.1	45.5767	1.68539	0.5183	3.25176	0.00114692	0.0161466	NPAS2
G05328.1	47.5377	2.17353	0.674439	3.22273	0.00126977	0.0175128	NA
G05353.1	76495.4	-1.25574	0.249404	-5.03496	4.77949e-07	2.94867e-05	PLP1
G05354.1	546.79	-1.30329	0.156367	-8.33479	7.76329e-17	2.60463e-14	Glra4
G05382.1	154.718	-1.37285	0.296463	-4.63076	3.64333e-06	0.000153441	GJA3
G05383.1	235.787	-1.15079	0.301308	-3.8193	0.000133829	0.0029338	Gjb1
G05401.10	82.0694	-1.20428	0.330392	-3.64499	0.000267407	0.00516146	PLS3
G05433.1	457.693	5.75206	0.408016	14.0976	3.92652e-45	5.86229e-41	ZIC3
G05439.1	24.6451	1.52428	0.510135	2.98799	0.00280819	0.0319926	Xkrx
G05532.1	7553.83	1.04705	0.351528	2.97856	0.00289604	0.0327808	Pcsk2
G05540.1	107.631	1.43542	0.366999	3.91125	9.18205e-05	0.00216398	ISM1
G05541.1	23.5743	1.99147	0.710716	2.80207	0.00507765	0.0489788	SPTLC3
G05599.1	67.3061	1.23674	0.415493	2.97657	0.00291493	0.0329697	FBLN7
G05615.2	136.028	1.44692	0.25869	5.59328	2.22823e-08	2.0663e-06	CFAP61
G05622.1	252.701	2.44121	0.403405	6.05151	1.43494e-09	1.61997e-07	Otx1
G05628.1	12221.7	-1.28032	0.357749	-3.57883	0.000345138	0.00631871	TRMT6
G05629.1	6674.58	-1.29345	0.379042	-3.41241	0.000643904	0.0103594	CHGB
G05691.1	11.9076	5.99263	1.33178	4.49971	6.80459e-06	0.000253664	LHCGR
G05698.1	82.4001	1.58173	0.3731	4.23942	2.24098e-05	0.0006766	Kcnk12
G05704.1	31.6941	2.17605	0.720152	3.02165	0.002514	0.0292435	Fam179a
G05717.1	102.646	1.70328	0.551514	3.08838	0.00201253	0.0245683	GALNT14
G05742.4	25.4647	2.64532	0.691298	3.8266	0.000129925	0.00287162	CENPF
G05821.1	12.393	3.24849	1.14244	2.84347	0.00446257	0.0445362	Abcg8
G05828.2	21.8027	-4.19507	0.760502	-5.51618	3.46449e-08	3.02484e-06	Six2
G05848.1	298.52	-1.16837	0.350521	-3.33323	0.000858434	0.0129984	DAAM2
G05917.1	502.306	2.66331	0.403503	6.60046	4.09873e-11	6.24429e-09	SRD5A2
G05936.1	10.5316	-2.31412	0.71672	-3.22876	0.00124329	0.0172512	PLD5
G05966.1	2081.43	-1.2568	0.149562	-8.40325	4.34274e-17	1.49051e-14	Kcnk1
G05991.1	3566.45	-1.18389	0.267939	-4.41849	9.93914e-06	0.000347928	NA
G05993.1	866.563	-1.23923	0.17459	-7.09791	1.26654e-12	2.37408e-10	ARV1
G05994.1	374.003	-1.2483	0.380095	-3.28416	0.00102286	0.0148257	fam89a
G06015.45	267.193	-1.16604	0.294273	-3.96245	7.41842e-05	0.00181569	MLLT4
G06051.2	266.151	1.14782	0.360406	3.1848	0.00144856	0.019379	GRM1
G06053.1	49.5745	2.11771	0.535678	3.95333	7.70699e-05	0.00187098	ADGB
G06075.1	164.616	1.37202	0.225116	6.09474	1.09617e-09	1.25891e-07	CCDC170
G06084.2	739.32	1.45077	0.306971	4.72607	2.28904e-06	0.000104832	OPRM1
G06086.1	2024	-1.02127	0.28011	-3.64597	0.000266387	0.00515175	CNKSR3
G06094.1	30.2456	1.39201	0.446533	3.11738	0.00182469	0.0228929	SYNJ2
G06107.1	96.309	1.74375	0.32765	5.322	1.02634e-07	7.96016e-06	Phactr2
G06116.1	12.9446	2.712	0.74563	3.63719	0.000275624	0.00527235	NMBR
G06117.2	202.443	1.8097	0.291005	6.21879	5.00988e-10	5.93631e-08	Cited2
G06142.1	40.4449	5.26069	0.80145	6.56396	5.23956e-11	7.70705e-09	MYB
G06146.1	54.6208	1.27701	0.444874	2.87049	0.00409832	0.0420536	SLC2A12
G06156.2	71.1901	2.27819	0.401831	5.66953	1.43191e-08	1.37041e-06	MOXD1
G06162.1	352.458	-1.02423	0.343451	-2.98216	0.00286219	0.0324592	EPB41L2
G06163.1	423.296	-1.03443	0.303326	-3.41031	0.000648895	0.0103949	EPB41L2
G06165.1	480.047	1.6782	0.298664	5.61901	1.92055e-08	1.80339e-06	TMEM200A
G06166.1	7.71976	4.42648	1.40512	3.15025	0.00163132	0.0211512	Samd3
G06176.1	80.4198	3.00954	0.494321	6.08823	1.14163e-09	1.30111e-07	RSPO3
G06229.1	98.0071	1.28549	0.285654	4.50016	6.7902e-06	0.000253444	TRAF3IP2
G06244.4	292.152	1.0799	0.193746	5.57379	2.49258e-08	2.26916e-06	WASF1
G06245.1	48.4086	1.34168	0.332133	4.03959	5.35438e-05	0.00139391	Gpr6
G06248.1	76.7772	2.22674	0.4567	4.87571	1.08419e-06	5.85422e-05	PPIL6
G06251.1	23.461	2.84653	0.918333	3.09967	0.00193734	0.023865	CEP57L1
G06257.1	97.2205	4.66461	0.574769	8.11563	4.8329e-16	1.45768e-13	NR2E1
G06272.1	20.8976	-1.60739	0.524492	-3.06466	0.00217916	0.0261324	POPDC3
G06289.1	517.775	1.26451	0.305167	4.14368	3.41772e-05	0.000963716	GPR63
G06301.1	100.092	1.7607	0.365183	4.82141	1.42547e-06	7.33871e-05	Ankrd6
G06304.1	367.485	1.8626	0.471753	3.94826	7.87215e-05	0.0019018	Gabrr1
G06315.1	82.2535	1.63146	0.326109	5.00282	5.64975e-07	3.38461e-05	QtsA-12767
G06321.1	101.822	2.55675	0.35926	7.11671	1.10534e-12	2.10226e-10	5HT1E
G06344.1	5314.86	-1.02384	0.191422	-5.34857	8.86523e-08	7.04032e-06	SH3BGRL2
G06406.1	565.944	1.40196	0.319178	4.39242	1.12096e-05	0.000382536	ID2
G06454.1	249.436	-1.39503	0.231831	-6.01745	1.77187e-09	1.95955e-07	GFRAL
G06455.2	297.076	-1.42882	0.193721	-7.37566	1.63528e-13	3.67139e-11	HMGCLL1
G06469.1	47.0269	-3.12555	0.562173	-5.55975	2.70154e-08	2.41521e-06	TFAP2B
G06474.1	4.07992	5.42844	1.68859	3.21478	0.00130546	0.0178894	Il17f
G06497.1	36.8573	1.44368	0.453138	3.18597	0.00144268	0.0193344	HMBOX1
G06518.1	130.453	-1.44329	0.367584	-3.92643	8.62148e-05	0.00205593	Otof
G06532.2	31.1584	3.17145	0.819513	3.86992	0.000108871	0.00246466	CHRNA2
G06533.1	188.181	2.7142	0.307837	8.817	1.17566e-18	4.50066e-16	PTK2B
G06544.1	13.9809	2.84787	0.986937	2.88556	0.00390715	0.0407501	Opn5
G06558.1	37.5787	2.15076	0.63003	3.41375	0.00064075	0.0103142	ANKRD66
G06559.2	7.83857	3.84623	1.14172	3.36879	0.000754982	0.0117538	MEP1A
G06613.1	36.698	1.7608	0.444845	3.95824	7.55027e-05	0.00184042	EYS
G06617.1	1206.95	1.53693	0.238473	6.44486	1.15706e-10	1.61448e-08	EGR1
G06638.2	165.839	1.15282	0.238247	4.83876	1.30652e-06	6.83233e-05	ARHGAP26
G06682.1	647.489	1.54818	0.3107	4.98287	6.26469e-07	3.70423e-05	Cxcl14
G06693.1	105.854	2.69672	0.516513	5.22101	1.77955e-07	1.27427e-05	NPY6R
G06694.1	63.3271	2.35685	0.721584	3.26622	0.00108995	0.0155648	MYOT
G06709.1	118.808	1.64035	0.516726	3.17451	0.00150088	0.0199627	ADAMTS2
G06721.1	149.897	3.18376	0.588049	5.41411	6.15934e-08	5.10883e-06	FLT4
G06723.1	22.4541	1.58117	0.529211	2.98779	0.00281007	0.0320017	NPY2R
G06728.1	710.145	1.29703	0.277075	4.68114	2.85283e-06	0.000125457	SLC6A7
G06729.4	1969.16	2.89276	0.280686	10.306	6.61836e-25	4.52111e-22	Camk2a
G06751.1	735.618	-2.39636	0.438354	-5.46672	4.58451e-08	3.878e-06	GLRA1
G06753.1	273.964	1.95981	0.304268	6.44107	1.18635e-10	1.64716e-08	Gria1
G06780.1	15.2502	-3.39933	0.804647	-4.22462	2.39344e-05	0.000713966	NA
G06781.1	73.5974	-1.43217	0.505018	-2.83587	0.00457012	0.0453368	OIH
G06792.3	156.274	1.8285	0.328215	5.57102	2.53247e-08	2.29846e-06	Gprin1
G06793.1	96.9225	1.83596	0.455857	4.0275	5.63737e-05	0.00145364	GLUD2
G06810.1	458.62	1.08969	0.259229	4.20359	2.62717e-05	0.000773297	DBN1
G06811.1	128.695	1.66054	0.316638	5.24429	1.56886e-07	1.13981e-05	Prr7
G06815.1	1595.31	1.1477	0.278547	4.12032	3.78342e-05	0.00104508	Rgs14
G06823.2	135.772	1.81766	0.492494	3.69072	0.000223617	0.00444554	drd1
G06839.1	278.554	2.68262	0.267686	10.0215	1.2262e-23	6.42354e-21	NEURL1B
G06929.1	68.1293	-4.08697	0.55445	-7.37121	1.69087e-13	3.76786e-11	TLX3
G06931.1	6144.74	-1.09166	0.307511	-3.54998	0.000385264	0.00688038	Kazald1
G06940.1	76.3442	1.47464	0.27838	5.29721	1.17586e-07	8.9115e-06	SLIT3
G06953.2	37.0039	3.21819	0.69615	4.62283	3.78535e-06	0.000158306	GABRA6
G06976.1	1049.03	-1.21542	0.206424	-5.888	3.90903e-09	4.10999e-07	AFAP1L1
G06979.1	89.4905	3.19494	0.410243	7.78791	6.8124e-15	1.76885e-12	TEKT1
G07055.1	13.0237	-3.2103	0.824783	-3.8923	9.92989e-05	0.00229672	NA
G07067.40	152.327	-1.16831	0.350293	-3.33524	0.000852249	0.0129229	ALDH3A2
G07090.1	93.3424	2.63327	0.565032	4.66039	3.15605e-06	0.000137176	tusc5
G07095.1	3795.57	-8.16833	1.00436	-8.1329	4.19131e-16	1.30233e-13	SLC6A4
G07097.1	128.651	1.30562	0.369206	3.53629	0.000405791	0.00719524	EFCAB5
G07134.1	35.7841	2.14661	0.71291	3.01106	0.00260339	0.0300957	Sebox
G07141.1	571.048	1.12022	0.278974	4.01551	5.93171e-05	0.00151515	DPH1
G07142.2	437.318	2.80821	0.419673	6.69141	2.21026e-11	3.47361e-09	Rtn4rl1
G07166.3	51.4652	1.18439	0.408555	2.89899	0.0037437	0.0395146	ASL
G07175.2	34.5617	-1.12166	0.399749	-2.8059	0.0050176	0.0485816	NF2
G07191.2	602.454	1.16302	0.25471	4.56605	4.96992e-06	0.000195265	Gas2l2
G07192.1	115.693	1.04558	0.360809	2.89787	0.00375706	0.0396276	MMP28
G07198.2	440.748	1.33326	0.360109	3.70237	0.000213594	0.00426617	Srrm3
G07199.1	63.476	-2.01348	0.595386	-3.3818	0.000720122	0.0112817	HSPB1
G07202.1	14.422	-3.49738	0.876825	-3.98869	6.644e-05	0.00166434	HSPB1
G07207.1	289.338	1.2736	0.348791	3.65147	0.000260743	0.00506229	Rasa4
G07213.1	218.379	1.5216	0.385106	3.95112	7.77851e-05	0.00188401	Sh2b2
G07224.1	109.674	1.42023	0.397239	3.57526	0.000349884	0.00638993	RID1
G07247.1	778.353	1.05514	0.35185	2.99882	0.00271025	0.0311382	GALNT9
G07265.1	26.8101	1.33212	0.464478	2.86798	0.00413096	0.0422995	RNF43
G07272.1	1325.95	-1.05041	0.250547	-4.19247	2.75937e-05	0.000806212	Trim39
G07293.1	51.6252	1.22229	0.435931	2.80386	0.0050495	0.0488113	L3MBTL1
G07297.1	192.524	1.12304	0.339851	3.3045	0.000951457	0.0140299	DLGAP4
G07336.1	34.299	1.71274	0.494822	3.46131	0.000537547	0.00905822	nrn1
G07344.1	509.906	6.63248	0.924432	7.17466	7.24892e-13	1.44621e-10	NA
G07346.1	16.2547	2.93562	0.948233	3.09589	0.00196224	0.024118	EMILIN3
G07347.2	59.5	1.34353	0.443687	3.0281	0.00246097	0.0287385	LPIN3
G07361.2	289.39	-1.31024	0.363218	-3.60731	0.00030939	0.00579937	SGK2
G07400.2	15.0402	2.62161	0.82686	3.17056	0.00152146	0.020111	R3hdml
G07445.4	164.45	1.07049	0.313264	3.41723	0.00063263	0.010211	TSHZ2
G07447.1	4742.88	-1.39622	0.312669	-4.46548	7.98909e-06	0.000288342	BCAS1
G07479.2	58.3398	3.85714	0.446885	8.63117	6.07284e-18	2.2387e-15	ZNF831
G07480.1	100.394	-1.91749	0.379669	-5.05041	4.40862e-07	2.78397e-05	EDN3
G07491.2	179.425	1.72353	0.316004	5.45415	4.92085e-08	4.15075e-06	HRH3
G07512.1	781.115	-1.42749	0.350532	-4.07236	4.65386e-05	0.00123634	DEPTOR
G07535.1	421.745	4.14993	1.21926	3.40365	0.000664914	0.0105833	Crh
G07554.1	3732.83	1.01522	0.187445	5.41611	6.09097e-08	5.0662e-06	mfsd2aa
G07560.1	441.669	1.83611	0.440871	4.16474	3.11709e-05	0.000892392	RSPO4
G07562.2	29.8466	1.43037	0.50133	2.85314	0.00432892	0.0436547	FAM110A
G07565.1	489.533	-1.58342	0.333811	-4.74347	2.10084e-06	9.8634e-05	SRXN1
G07584.1	40.3197	1.60471	0.460644	3.48362	0.000494682	0.00845518	Xkr7
G07621.1	25.273	2.10885	0.540703	3.90021	9.6111e-05	0.00223859	rgs9bp
G07650.6	180.051	1.1127	0.324481	3.42917	0.000605436	0.00986808	Shank3
G07657.1	84.73	5.11415	1.22737	4.16675	3.08978e-05	0.00088871	odf3
G07700.1	75.6253	-1.51141	0.496951	-3.04136	0.00235516	0.0278184	TUBA1C
G07713.1	34.8424	2.22469	0.510932	4.35418	1.33568e-05	0.000444137	PRKCQ
G07721.2	78.0559	-2.11727	0.700097	-3.02424	0.00249255	0.0290619	GATA3
G07722.11	198.916	1.52396	0.190271	8.00943	1.15245e-15	3.21609e-13	celf2
G07750.2	283.939	1.23457	0.286076	4.31555	1.59208e-05	0.000518424	SEMA3D
G07751.1	178.088	-1.01795	0.314115	-3.2407	0.00119238	0.0166531	SEMA3A
G07763.1	195.461	1.04476	0.25394	4.11419	3.88535e-05	0.00106754	CCDC146
G07796.1	37.1135	1.68193	0.422654	3.97945	6.90745e-05	0.00172167	LAMB4
G07832.2	222.879	1.1345	0.240913	4.70914	2.48762e-06	0.000112717	PLXNB2
G07846.1	8.9411	5.56527	1.45499	3.82495	0.000130801	0.00288457	SLC13A1
G07847.2	166.71	2.09408	0.404206	5.18072	2.21028e-07	1.52775e-05	Cadps2
G07852.2	29.0593	3.20092	0.60382	5.30112	1.15096e-07	8.74493e-06	WNT16
G07867.1	1102.15	1.23212	0.153304	8.03709	9.19941e-16	2.61614e-13	CTTNBP2
G07868.1	15.4337	2.56223	0.674896	3.79649	0.000146762	0.00315698	CFTR
G07870.1	8.05004	3.86814	1.27609	3.03123	0.00243556	0.0284976	WNT2
G07873.4	117.954	1.85594	0.294553	6.30088	2.95965e-10	3.6977e-08	MET
G07879.1	23.0372	1.73367	0.573291	3.02407	0.00249398	0.0290672	FOXP2
G07891.1	18.3456	-3.30385	1.13081	-2.92167	0.00348163	0.0374906	NA
G07900.1	126.617	1.14006	0.257824	4.42185	9.78602e-06	0.000343777	PRICKLE1
G07906.1	12561.6	1.69398	0.354824	4.77415	1.80467e-06	8.83403e-05	NEL
G07908.1	194.581	-2.11057	0.326951	-6.45531	1.07996e-10	1.52111e-08	DBX2
G07915.1	935.416	1.14648	0.247212	4.63762	3.52442e-06	0.000150051	Amigo2
G07920.1	207.7	-1.19546	0.347278	-3.44238	0.000576626	0.00950236	FAM19A2
G07964.1	871.242	1.2231	0.285338	4.28649	1.81519e-05	0.000577227	PTPRR
G07968.1	343.461	-1.11339	0.203169	-5.4801	4.25094e-08	3.63705e-06	TMEM19
G07971.1	5861.68	-5.76768	0.410623	-14.0462	8.13344e-45	8.09549e-41	TPH2
G07976.1	89.3484	2.36103	0.486151	4.85657	1.19435e-06	6.40273e-05	GLIPR1
G07983.2	305.913	-1.61864	0.320109	-5.05654	4.26928e-07	2.71814e-05	CSRP2
G07987.1	223.364	1.0515	0.207535	5.06659	4.04996e-07	2.60629e-05	Pawr
G08039.1	73.2563	1.93676	0.51387	3.76897	0.000163921	0.00342047	GRIN2B
G08096.1	49.419	-1.95404	0.640614	-3.05026	0.00228645	0.0272222	SLC17A8
G08125.4	59.3412	-1.61553	0.345056	-4.68193	2.84185e-06	0.000125344	TMCC3
G08137.3	77.8605	3.65465	0.629129	5.80906	6.28243e-09	6.44651e-07	KERA
G08140.1	2017.44	1.57127	0.214385	7.32918	2.31569e-13	4.97457e-11	Atp2b1
G08152.4	14.7457	3.11896	0.828307	3.76547	0.000166238	0.00346156	LRRIQ1
G08153.1	15.5237	7.35887	1.3309	5.52926	3.21578e-08	2.82421e-06	Cd82
G08171.3	30.4316	2.86503	0.756782	3.78581	0.00015321	0.0032423	GRAP2
G08172.1	240.184	1.16196	0.333763	3.48141	0.000498789	0.0085059	Cacna1i
G08184.1	6756.25	2.51785	0.338012	7.44901	9.40445e-14	2.14364e-11	NPTXR
G08186.1	24.8687	2.80066	0.747274	3.74783	0.00017837	0.00366813	Fam20c
G08195.1	314.726	5.11607	0.468258	10.9257	8.68322e-28	1.36464e-24	KCNJ4
G08218.1	758.053	-1.04372	0.306264	-3.40792	0.000654604	0.0104638	NA
G08240.3	856.868	-1.39504	0.424243	-3.28829	0.00100798	0.014675	NA
G08249.1	181.775	2.60705	0.312953	8.33047	8.05212e-17	2.67151e-14	RASD2
G08251.1	1227.71	-1.31273	0.281876	-4.65711	3.20684e-06	0.000138979	HMOX1
G08301.3	40.562	1.36256	0.362582	3.75794	0.000171315	0.00354391	Dram1
G08342.1	900.714	2.97739	0.297854	9.99615	1.58437e-23	8.15677e-21	SYT10
G08363.1	11.7965	2.72018	0.798916	3.40484	0.000662037	0.0105544	SLC6A12
G08379.1	64.6964	1.20858	0.375659	3.21723	0.00129436	0.0177781	Cecr6
G08416.1	25.4942	-1.48459	0.451964	-3.28475	0.00102074	0.0148102	BTN1A1
G08434.1	21.4873	3.76807	1.18066	3.1915	0.00141534	0.0190455	SLCO1C1
G08463.2	16.0827	3.27567	0.864663	3.78838	0.000151631	0.00321569	RIBC2
G08499.1	290.762	-1.23559	0.199483	-6.19394	5.86773e-10	6.871e-08	SSPN
G08502.1	151.034	1.77245	0.374039	4.73866	2.15136e-06	0.000100532	LMNTD1
G08521.1	40.7223	1.90138	0.471832	4.02978	5.58281e-05	0.00144299	SLCO1C1
G08526.1	2350.78	-1.31298	0.336949	-3.89667	9.75242e-05	0.00226797	Cd9
G08570.1	1157.92	1.08192	0.193258	5.59834	2.16417e-08	2.01944e-06	DCAF6
G08578.1	444.93	1.09457	0.379306	2.88571	0.00390528	0.0407448	EPHA3
G08615.1	14.0188	1.95556	0.675266	2.89599	0.00377963	0.0397547	IMPG2
G08616.1	204.165	1.2961	0.30593	4.23658	2.26953e-05	0.000683835	ABI3BP
G08627.1	107.139	1.40802	0.295972	4.75726	1.96236e-06	9.43577e-05	COL8A1
G08637.1	4477.3	-1.15471	0.223616	-5.16382	2.41965e-07	1.66094e-05	ATP1B1
G08638.4	6195.17	-1.19905	0.223227	-5.37143	7.81167e-08	6.35225e-06	NME7
G08653.2	8.38452	2.84786	0.994519	2.86355	0.00418919	0.0426634	CFAP44
G08661.2	278.531	1.0321	0.178933	5.76811	8.01658e-09	7.97917e-07	Zdhhc23
G08664.3	207.431	2.63683	0.572797	4.60342	4.15609e-06	0.00017141	Drd3
G08669.1	48.6218	2.18623	0.531652	4.11214	3.92003e-05	0.00107387	C3orf30
G08672.1	631.518	-1.28177	0.289764	-4.4235	9.71161e-06	0.000341968	B3gat1
G08690.2	83.3076	1.86077	0.337632	5.51123	3.56339e-08	3.0931e-06	GPR156
G08697.1	635.866	1.68356	0.262254	6.4196	1.36631e-10	1.85445e-08	STXBP5L
G08710.1	24.2787	2.88271	0.662985	4.34808	1.37336e-05	0.000455146	FAM46C
G08727.1	134.338	-2.42611	0.323491	-7.4998	6.39146e-14	1.49101e-11	Vamp1
G08759.1	46.2893	1.96886	0.523375	3.76184	0.000168666	0.00350234	C1S
G08850.1	8.34612	2.86001	1.00388	2.84895	0.00438642	0.043982	Map3k7cl
G08897.4	38.1733	1.49133	0.455679	3.27277	0.001065	0.015245	KCNJ6
G08906.1	96.417	1.70157	0.374177	4.54751	5.42852e-06	0.000210514	B3GALT5
G08908.1	884.302	1.00862	0.324045	3.11258	0.0018546	0.0231485	DSCAM
G08915.1	2052.93	-1.11659	0.242392	-4.60652	4.0947e-06	0.000169581	C2CD2
G08924.3	42.7357	1.39444	0.409085	3.40869	0.000652768	0.0104401	SLC37A1
G08925.3	204.125	1.82336	0.256909	7.09731	1.27211e-12	2.37408e-10	Pde9a
G08970.1	177.163	-1.13871	0.283845	-4.01174	6.02716e-05	0.0015369	PRRG1
G09016.2	374.745	3.00973	0.260084	11.5721	5.7047e-31	1.89269e-27	GABRA5
G09017.1	56.2399	1.19268	0.324093	3.68007	0.000233174	0.00460488	GABRB3
G09020.1	33.054	1.59723	0.544516	2.93331	0.00335374	0.036431	NA
G09035.1	347.386	1.13947	0.234807	4.85278	1.21744e-06	6.50318e-05	AFF3
G09036.2	62.6579	1.24691	0.3027	4.1193	3.80029e-05	0.00104683	LONRF2
G09043.1	171.75	1.63591	0.435441	3.75691	0.000172027	0.00355483	NPAS2
G09105.1	992.939	-1.15498	0.288102	-4.00893	6.09936e-05	0.00155398	MOSPD2
G09114.5	1076.64	-1.47157	0.357768	-4.11321	3.902e-05	0.0010709	AP1S2
G09127.1	99.4628	-1.23063	0.29665	-4.14843	3.34761e-05	0.000948384	PPEF1
G09137.8	104.351	1.75408	0.369311	4.7496	2.03821e-06	9.64517e-05	Cnksr2
G09154.2	66.3814	5.54161	1.27568	4.34405	1.39878e-05	0.000462544	ARX
G09156.1	300.807	-1.2602	0.292827	-4.30357	1.68065e-05	0.000541361	2023-09-10
G09169.1	4.8888	5.6889	1.58942	3.57922	0.000344615	0.00631301	ADPRHL1
G09206.1	1290.9	1.2438	0.206457	6.02448	1.69649e-09	1.88317e-07	itgbl1
G09212.1	2584.83	3.38723	0.373214	9.07586	1.12785e-19	4.55102e-17	ZIC2
G09213.1	191.868	4.09453	0.42062	9.7345	2.14862e-22	1.0348e-19	zic5
G09214.2	449.873	1.37441	0.28585	4.80816	1.52324e-06	7.69611e-05	CLYBL
G09244.1	39.8647	3.99127	1.03156	3.86917	0.000109208	0.00247042	Pou4f1
G09247.1	25.5349	3.03805	0.784283	3.87367	0.000107211	0.00243816	SCEL
G09282.2	38.2838	1.60242	0.546309	2.93317	0.0033552	0.0364314	PGR
G09293.3	34.39	2.05377	0.504701	4.06928	4.71583e-05	0.00124947	NA
G09329.1	6.07656	3.46632	1.1983	2.89271	0.00381937	0.0401005	CCDC89
G09340.1	28.5167	2.12989	0.615767	3.45892	0.000542341	0.00910754	NA
G09352.2	22.5169	1.93527	0.503965	3.84009	0.000122989	0.00274822	CCDC67
G09369.1	75.4853	1.59384	0.523642	3.04376	0.00233644	0.0276849	Ankrd42
G09377.1	23.4593	3.24858	0.926665	3.50567	0.000455461	0.00792082	LECT1
G09384.1	149.326	1.02425	0.237216	4.31779	1.57596e-05	0.000514859	DGKH
G09390.1	362.984	1.05686	0.205536	5.14197	2.71871e-07	1.82839e-05	ENOX1
G09409.11	148.953	-1.37592	0.288064	-4.77645	1.78421e-06	8.76256e-05	LRCH1
G09464.1	354.05	1.05653	0.222075	4.75752	1.95987e-06	9.43577e-05	Ccna1
G09470.1	15.2452	2.87942	0.933014	3.08615	0.00202766	0.0247163	KL
G09501.1	232.448	-1.29591	0.39515	-3.27955	0.00103974	0.0149984	Rasl11a
G09516.1	94.4634	1.12233	0.266069	4.21818	2.46281e-05	0.00073101	TNFRSF19
G09521.1	18.3625	-1.77822	0.578314	-3.07483	0.0021062	0.0254519	NA
G09555.1	1456.98	-1.00824	0.161007	-6.26209	3.7984e-10	4.61057e-08	Rab39a
G09579.1	160.996	1.21655	0.234814	5.18093	2.20786e-07	1.52775e-05	GDPD5
G09594.1	193.983	1.06806	0.236694	4.51241	6.40953e-06	0.000241348	C2CD3
G09599.1	28.1387	1.59989	0.496472	3.22252	0.0012707	0.0175176	XRRA1
G09614.1	7.9942	-3.42266	1.19523	-2.86359	0.00418872	0.0426634	Phox2a
G09695.1	7012.8	2.06294	0.218488	9.44188	3.66154e-21	1.60785e-18	NCALD
G09707.2	463.044	1.47035	0.245454	5.99031	2.09437e-09	2.30767e-07	KCNS2
G09727.1	40.795	4.24612	0.66454	6.38955	1.6637e-10	2.22772e-08	CadN
G09747.1	1280.24	1.90017	0.347284	5.47152	4.46193e-08	3.79582e-06	CALB1
G09750.1	2682.88	-1.15992	0.209267	-5.54278	2.97705e-08	2.63605e-06	OSGIN2
G09770.1	115.842	1.58281	0.452067	3.50126	0.000463063	0.00801569	Arhgap39
G09779.1	167.65	1.1185	0.22543	4.96164	6.99015e-07	4.06081e-05	RHPN1
G09804.1	416.346	1.74835	0.237628	7.35752	1.87365e-13	4.11376e-11	KHDRBS3
G09816.2	301.519	1.21442	0.314484	3.86164	0.000112627	0.00253815	ADCY8
G09850.4	1664.03	-1.18082	0.257636	-4.58329	4.57711e-06	0.000184195	ENPP2
G09852.1	106.801	1.59276	0.338961	4.69896	2.61486e-06	0.000117061	MAL2
G09868.1	280.261	-2.54227	0.875569	-2.90356	0.00368945	0.0392224	PMP2
G09883.1	33.2144	1.24744	0.421895	2.95675	0.00310896	0.0345106	CRISPLD1
G09884.1	55.2018	2.27877	0.473261	4.81504	1.47172e-06	7.51857e-05	PI15
G09899.1	54.9153	1.86932	0.585493	3.19273	0.00140937	0.0189823	EYA1
G09906.1	217.269	1.89582	0.397662	4.76742	1.86599e-06	9.10432e-05	SULF1
G09909.1	33.4378	2.17855	0.69205	3.14797	0.00164408	0.0212838	CPA6
G09922.1	702.227	1.46221	0.26961	5.42345	5.84604e-08	4.87606e-06	CRH
G09928.1	620.38	1.54551	0.415868	3.71636	0.000202117	0.00406412	BHLHE22
G09931.1	159.8	1.31356	0.258506	5.08137	3.74729e-07	2.4272e-05	GGH
G09967.1	37.4725	4.94705	0.81983	6.03424	1.59709e-09	1.77945e-07	GSTENG00028908001
G10013.2	247.792	-1.07796	0.330469	-3.2619	0.00110668	0.015736	tmem241
G10020.4	105.184	1.19763	0.258789	4.62782	3.69527e-06	0.000155409	GREB1L
G10039.1	60.5382	1.37322	0.337954	4.06332	4.83787e-05	0.00127727	DLGAP1
G10045.1	95.8408	1.43039	0.457457	3.12684	0.00176698	0.0223379	LAMA1
G10078.1	227.007	-1.34447	0.417547	-3.21993	0.00128222	0.0176519	CDH19
G10079.1	197.363	1.23241	0.306645	4.019	5.8446e-05	0.00149802	DSEL
G10080.1	87.0155	4.95257	0.530982	9.32719	1.08717e-20	4.57222e-18	TGM5
G10099.1	204732	-1.43035	0.37386	-3.82591	0.000130288	0.00287752	MBP
G10124.2	32.7085	2.76129	0.586784	4.7058	2.52867e-06	0.000114057	DNAH5
G10135.1	93.53	-10.0372	1.23528	-8.12548	4.456e-16	1.35772e-13	IRX4
G10150.1	93.5985	2.06354	0.662986	3.11249	0.00185513	0.0231485	FH
G10167.1	2120.76	-5.4518	0.991974	-5.49591	3.88707e-08	3.3449e-06	DDC
G10169.2	93.5095	-1.23218	0.416953	-2.9552	0.00312462	0.034633	IKZF1
G10270.1	425.964	-1.6222	0.311039	-5.21542	1.83397e-07	1.3101e-05	C1orf216
G10285.7	63.2423	1.28904	0.311496	4.13822	3.50014e-05	0.000980432	ARPP21
G10308.1	19942.2	3.67662	0.399679	9.19892	3.61576e-20	1.49954e-17	CCK
G10332.1	349.924	1.30014	0.333566	3.8977	9.71112e-05	0.00226013	DPY19L1
G10333.3	85.5318	2.47045	0.587088	4.20798	2.57666e-05	0.000760882	NPSR1
G10406.1	25.2054	3.95393	0.653931	6.0464	1.48118e-09	1.65648e-07	STMND1
G10462.7	125.362	-1.11632	0.297032	-3.75826	0.000171099	0.00354391	Zdhhc3
G10500.2	69.0016	-2.49815	0.561476	-4.44926	8.61668e-06	0.000307678	ENTPD3
G10526.1	8.53442	5.50838	1.78268	3.08994	0.00200196	0.0244593	Eomes
G10528.1	23.1808	2.61838	0.54673	4.78916	1.67478e-06	8.27965e-05	Nek10
G10537.1	96.6762	-1.90367	0.325704	-5.84479	5.07222e-09	5.25891e-07	NKIRAS1
G10553.3	94.7952	1.297	0.263922	4.91435	8.90788e-07	5.00921e-05	RFTN1
G10560.1	504.81	2.26806	0.331055	6.851	7.33334e-12	1.22332e-09	COLQ
G10571.1	34.8798	-8.61177	1.30882	-6.57981	4.71041e-11	7.03264e-09	EVX1
G10581.1	2.86618	-5.01058	1.78458	-2.80771	0.00498955	0.0483413	Hoxa1
G10614.1	13.2786	6.14929	1.42526	4.3145	1.59961e-05	0.000520309	Ferd3l
G10633.1	9.96064	2.46949	0.81606	3.02612	0.00247716	0.028905	ARMC3
G10639.1	178.405	1.09585	0.360449	3.04024	0.00236393	0.0278904	Enkur
G10671.1	108.806	1.19421	0.300297	3.97678	6.98553e-05	0.00173679	NRP1
G10676.1	167.272	1.81633	0.486857	3.73072	0.000190931	0.00387837	Fzd8
G10697.1	290.328	1.12736	0.296664	3.80013	0.000144618	0.00311566	SHH
G10699.1	292.324	-5.67231	1.84431	-3.07557	0.00210099	0.0254298	EN2
G10734.1	62.8282	2.72824	0.341141	7.9974	1.27078e-15	3.51346e-13	VIL1
G10756.1	338.453	-1.10883	0.308211	-3.59763	0.000321133	0.00597448	GJC1
G10774.1	49.1093	1.25217	0.360589	3.47257	0.000515505	0.00874602	Kif9
G10795.1	104.022	1.0838	0.324338	3.34157	0.000833065	0.0126915	ZNF398
G10837.1	126.809	-1.05209	0.302507	-3.4779	0.000505353	0.00858841	HACD1
G10838.1	1130.46	-1.12597	0.358436	-3.14135	0.00168171	0.0216354	ST8SIA6
G10839.1	7258.89	1.01996	0.30196	3.37781	0.000730664	0.0114288	VIM
G10841.1	29.5046	3.00975	0.581001	5.18029	2.21545e-07	1.52779e-05	CUBN
G10843.1	213.845	-2.19691	0.346565	-6.33911	2.31102e-10	2.97444e-08	C1ql3
G10844.2	153.908	-1.61208	0.324906	-4.9617	6.98802e-07	4.06081e-05	pter
G10846.2	104.435	1.3988	0.427642	3.27095	0.00107186	0.0153338	ITGA8
G10857.1	8.09511	4.47965	1.44291	3.1046	0.00190536	0.0236146	STEAP4
G10860.1	359.23	1.16679	0.300495	3.88287	0.000103229	0.002362	CFAP69
G10895.1	44.5999	4.11405	0.992902	4.14346	3.42109e-05	0.000963716	DLX5
G10899.2	1935.29	1.61984	0.407413	3.97593	7.01059e-05	0.00174099	TAC1
G10912.1	407.817	-1.04122	0.249974	-4.16529	3.10958e-05	0.000891748	THSD7A
G10917.2	351.641	1.19395	0.249064	4.79375	1.63688e-06	8.13267e-05	ETV1
G10958.1	437.377	1.34158	0.279316	4.80308	1.5624e-06	7.84088e-05	TRIM9
G10965.1	24.9855	-2.07287	0.535357	-3.87195	0.000107968	0.00245166	Ptgdr
G10982.1	721.31	-3.74577	1.01263	-3.69906	0.000216397	0.00431926	GCH1
G10993.1	189.609	3.87916	0.88745	4.37113	1.23605e-05	0.000417515	Otx2
G11006.1	62.2985	-1.15844	0.374323	-3.09477	0.00196966	0.0241636	KCNK16
G11013.2	32.329	1.55629	0.529385	2.93981	0.0032841	0.035887	LRRC9
G11018.1	14.7886	3.5432	0.977443	3.62497	0.000288999	0.005493	SIX6
G11057.4	26.3994	1.57448	0.464409	3.39028	0.000698216	0.0110088	NA
G11070.1	195.356	-1.18579	0.309353	-3.83313	0.000126521	0.00281095	spn-E
G11084.1	217.713	1.41698	0.335054	4.22909	2.34636e-05	0.000704144	LBH
G11102.1	295.728	1.64366	0.224678	7.3156	2.56232e-13	5.46507e-11	DLK1
G11123.1	87.7029	2.26794	0.505703	4.48473	7.30072e-06	0.000268803	AK7
G11140.1	312.683	1.00883	0.190119	5.30631	1.11867e-07	8.57775e-06	PPP4R4
G11144.4	280.556	-1.08175	0.336548	-3.21426	0.00130782	0.0179136	PRIMA1
G11152.1	160.562	1.62351	0.337978	4.80359	1.55847e-06	7.83434e-05	RIN3
G11206.1	758.363	-1.31198	0.283529	-4.62731	3.70443e-06	0.000155576	Zdhhc22
G11239.1	165.813	1.66428	0.440941	3.77438	0.000160408	0.00336866	syndig1l
G11242.1	19.7173	-5.34463	1.0766	-4.96438	6.89207e-07	4.03524e-05	VSX2
G11256.1	76.8285	1.24234	0.355744	3.49224	0.000478981	0.0082387	CLEC14A
G11257.1	442.419	1.17994	0.281419	4.19284	2.75488e-05	0.000805688	Sstr1
G11264.2	11.9702	6.98647	1.77737	3.93079	8.46659e-05	0.0020225	TITF1
G11281.3	94.2652	-1.04644	0.330272	-3.16843	0.00153263	0.020205	NA
G11283.1	12.3904	4.53278	1.52925	2.96404	0.00303625	0.0340022	MUC5B
G11290.2	217.795	-1.27674	0.307089	-4.15755	3.21679e-05	0.000914793	Ifitm10
G11341.1	893.641	-1.08723	0.290762	-3.73925	0.000184568	0.00376778	CARNS1
G11353.2	171.223	1.42461	0.377192	3.77689	0.000158798	0.00334395	MS4A12
G11360.1	1081.82	1.34013	0.328847	4.07523	4.59692e-05	0.00122342	TMEM132A
G11362.1	63.2901	2.51452	0.508106	4.94881	7.4669e-07	4.27311e-05	CD5
G11376.1	635.693	1.59435	0.345798	4.61065	4.0142e-06	0.000166709	SYT7
G11386.1	65.1257	-1.71114	0.498581	-3.43202	0.000599098	0.00977545	ALDH3B1
G11408.2	116.424	1.51978	0.418545	3.6311	0.000282217	0.00536752	Eps8l2
G11415.1	84.6205	1.41077	0.317204	4.44751	8.68722e-06	0.00030881	Pak6
G11435.1	183.878	2.42507	0.340563	7.12075	1.07341e-12	2.05461e-10	RERG
G11444.1	764.394	1.11756	0.280696	3.98138	6.85155e-05	0.00171346	IFITM1
G11446.1	236.682	1.44761	0.382953	3.78013	0.000156748	0.00330543	IFITM5
G11459.1	179.136	1.7456	0.336886	5.18157	2.20021e-07	1.52775e-05	LRP4
G11466.1	291.527	1.65968	0.228357	7.26791	3.65094e-13	7.62356e-11	CHRM4
G11467.1	360.72	1.84579	0.225734	8.17686	2.9134e-16	9.25469e-14	RIHB
G11468.1	190.753	1.60176	0.326921	4.89954	9.60621e-07	5.29228e-05	DGKZ
G11505.1	778.032	-1.1273	0.311034	-3.62437	0.000289662	0.00550211	EHD4
G11520.4	77.274	-1.03863	0.275516	-3.76977	0.000163398	0.00341194	TTBK2
G11581.1	325.02	3.29344	0.384339	8.5691	1.04299e-17	3.75223e-15	THBS1
G11603.1	249.48	6.2724	1.17987	5.31616	1.05979e-07	8.17706e-06	FOXG1
G11624.1	93.588	2.13861	0.475324	4.49928	6.81852e-06	0.000253867	Rassf7
G11628.1	813.312	1.31904	0.250516	5.2653	1.39962e-07	1.03191e-05	Slc25a22
G11640.1	43.8868	5.63804	1.15051	4.90048	9.56006e-07	5.27659e-05	GAL
G11643.1	6.99357	4.3129	1.29777	3.32332	0.000889523	0.013357	FADS1
G11645.1	254.629	1.26431	0.27055	4.67313	2.9665e-06	0.00012983	ZDHHC13
G11694.2	1706.86	1.54663	0.30603	5.05387	4.32945e-07	2.75058e-05	SYT13
G11697.1	5475.83	1.17776	0.379742	3.10148	0.00192553	0.023749	C1qtnf4
G11712.1	25.4216	2.57625	0.854371	3.01537	0.00256666	0.0297864	INCENP
G11713.1	338.501	1.27456	0.316359	4.02883	5.6056e-05	0.0014467	LRRC55
G11717.1	51.6865	-1.8429	0.607187	-3.03514	0.00240424	0.0282196	P2rx3
G11720.1	119.779	2.86109	0.406213	7.04331	1.87723e-12	3.37675e-10	Rtn4rl2
G11722.1	11.9909	2.4075	0.746032	3.22708	0.00125061	0.0173206	Smtnl1
G11724.1	64.6273	1.73201	0.479981	3.60849	0.000307985	0.00577666	SERPING1
G11748.1	675.584	-8.19492	1.69518	-4.83423	1.3366e-06	6.94104e-05	Slc6a5
G11751.1	8022.48	1.29245	0.198081	6.52484	6.80736e-11	9.86736e-09	SLC17A6
G11785.1	267.818	1.14146	0.384194	2.97106	0.00296769	0.0334397	SYT9
G11819.1	238.983	1.24847	0.268639	4.6474	3.36143e-06	0.000144006	Nrip3
G11827.1	118.135	-1.19682	0.28766	-4.16052	3.17526e-05	0.000904705	ADM
G11915.1	32.5293	1.43426	0.439237	3.26536	0.00109327	0.0155898	Tifa
G11923.3	3976.62	-1.31801	0.333975	-3.94642	7.93287e-05	0.00191393	UGT8
G11931.1	891.554	-1.57163	0.189463	-8.29519	1.08408e-16	3.55721e-14	Nkx6-1
G11999.1	48.889	3.42469	0.643098	5.3253	1.00784e-07	7.83704e-06	MMRN1
G12048.2	240.674	-1.06652	0.258114	-4.13198	3.59646e-05	0.00100271	PDGFRL
G12049.2	263.624	-1.10862	0.239601	-4.62695	3.71095e-06	0.000155631	MTUS1
G12077.1	127.992	-1.34618	0.283153	-4.75423	1.99202e-06	9.5116e-05	Enpp6
G12122.1	41.2212	1.52891	0.501519	3.04855	0.00229948	0.0273556	2023-03-01
G12137.1	164.376	1.06871	0.253817	4.21055	2.54752e-05	0.000753551	PDGFC
G12158.1	189.323	1.05929	0.203207	5.21284	1.85976e-07	1.3222e-05	Fhdc1
G12176.1	18.2531	2.71852	0.763424	3.56095	0.000369512	0.0066539	FRRS1
G12186.10	217.761	-1.20283	0.351792	-3.41916	0.000628157	0.0101443	GAB1
G12218.1	152.814	1.27351	0.25738	4.94797	7.49914e-07	4.28154e-05	INTU
G12242.2	244.196	1.07566	0.343677	3.12987	0.00174882	0.0221435	PDE5A
G12285.1	588.886	1.56177	0.457919	3.41059	0.000648218	0.0103949	PRDM8
G12296.1	15.8317	-2.19904	0.693879	-3.1692	0.00152858	0.0201783	RASSF6
G12301.1	102.214	1.07439	0.382087	2.8119	0.00492502	0.0478871	ADAMTS3
G12309.1	143.64	1.0524	0.289136	3.63981	0.000272836	0.00523773	KIAA1211
G12318.1	123.417	-2.29382	0.486561	-4.71436	2.42471e-06	0.000110369	KIT
G12322.1	368.914	1.1325	0.225228	5.02824	4.94991e-07	3.02258e-05	LNX1
G12325.1	701.819	1.2659	0.160434	7.89044	3.01112e-15	8.10019e-13	RASL11B
G12327.4	68.4898	1.32983	0.372387	3.57111	0.000355471	0.00647218	SPATA18
G12335.1	2734.69	-4.02914	1.1675	-3.45108	0.000558345	0.00929849	Slc10a4
G12341.1	62.5031	2.31794	0.460466	5.0339	4.80593e-07	2.94924e-05	CORIN
G12352.1	419.331	2.04522	0.343544	5.9533	2.62786e-09	2.86379e-07	KCTD8
G12388.1	1456.77	3.08983	0.927163	3.33257	0.00086048	0.0130162	NWD2
G12396.1	33.8036	-3.01881	0.737925	-4.09094	4.29635e-05	0.00115576	Cckar
G12406.10	570.835	1.95598	0.230373	8.49048	2.05787e-17	7.22918e-15	CCDC149
G12407.1	931.288	2.11574	0.235148	8.99746	2.30993e-19	9.07558e-17	SOD3
G12444.1	70.426	-3.11572	0.706478	-4.41022	1.03266e-05	0.000358965	OTOP1
G12445.1	1494.54	-1.02424	0.266173	-3.84802	0.000119078	0.00266662	TMEM128
G12451.1	40.4171	-1.93285	0.554639	-3.48488	0.000492358	0.00843478	CYTL1
G12482.1	6.60922	2.77084	0.97378	2.84545	0.0044349	0.044349	Hgfac
G12483.2	160.596	1.28341	0.389762	3.29281	0.000991906	0.0144975	RGS12
G12514.1	21.1114	-3.48412	0.789185	-4.41483	1.01088e-05	0.00035304	NKX1-1
G12551.1	5672.85	8.70281	1.56402	5.56439	2.63078e-08	2.36612e-06	NA
G12557.1	240.641	1.71076	0.440803	3.88101	0.000104025	0.00237296	htr7
G12562.1	114.607	2.01219	0.568016	3.54249	0.000396366	0.00704679	GFRA4
G12565.1	98.9251	1.70292	0.45015	3.78301	0.000154943	0.003272	Egr4
G12574.1	21.4839	3.51025	1.11866	3.1379	0.0017016	0.0217601	emx1
G12577.2	69.3317	-3.75145	0.466407	-8.04329	8.74601e-16	2.51111e-13	cyp26b1
G12581.1	177.439	1.43687	0.277495	5.178	2.24281e-07	1.5431e-05	Nagk
G12586.1	39.3742	2.1238	0.504731	4.2078	2.57874e-05	0.000760882	SIGLEC1
G12589.1	67.164	1.24001	0.291114	4.25953	2.04858e-05	0.000633235	Spef1
G12629.1	686.721	1.37278	0.352736	3.8918	9.95039e-05	0.0022979	Loxl3
G12653.1	62.87	-2.32638	0.696373	-3.3407	0.00083566	0.0127245	NA
G12661.7	208.966	1.94355	0.298822	6.50405	7.81879e-11	1.12245e-08	ITPR1
G12679.1	1670.35	-1.3488	0.269263	-5.00922	5.46503e-07	3.29668e-05	EIF4E3
G12683.1	106.544	-1.36514	0.367972	-3.7099	0.000207344	0.00415802	SPAC22A12.17c
G12713.1	56.6681	1.66092	0.38727	4.28878	1.79654e-05	0.000573741	FAM107A
G12746.1	38.8492	2.12748	0.639708	3.3257	0.000881954	0.0132805	Ttll3
G12768.1	38.0147	2.61983	0.837065	3.12978	0.00174938	0.0221435	Uroc1
G12783.1	7764.13	1.12652	0.338419	3.32878	0.000872287	0.0131747	MGLL
G12791.1	49.2765	-1.84423	0.372667	-4.94873	7.47006e-07	4.27311e-05	GATA2
G12823.1	126.746	1.08095	0.224729	4.81004	1.50902e-06	7.64173e-05	Dnah1
G12831.1	2000.89	-1.16646	0.255147	-4.57172	4.83733e-06	0.000191404	NA
G12834.5	281.034	2.73775	0.540015	5.06976	3.98327e-07	2.56891e-05	Sema3f
G12838.3	144.272	-1.02988	0.24227	-4.25097	2.12845e-05	0.000650516	SEMA3B
G12857.1	224.129	1.1124	0.228703	4.86394	1.15071e-06	6.19102e-05	zmynd10
G12884.1	630.949	3.01812	0.754045	4.00257	6.26585e-05	0.00158827	Grm2
G12898.1	88.4952	1.94177	0.479781	4.04719	5.18358e-05	0.00135654	MST1R
G12899.1	3844.07	2.11364	0.337322	6.26594	3.70581e-10	4.51655e-08	Camkv
G12901.1	97.3843	2.27353	0.596109	3.81395	0.000136763	0.00298039	Bsn
G12902.1	45.8891	2.33981	0.745925	3.13679	0.00170809	0.0218244	BSN
G12912.1	31.5341	3.13178	0.65217	4.8021	1.57012e-06	7.85789e-05	CDHR4
G12926.29	81.1577	1.20071	0.339556	3.53613	0.000406027	0.00719524	Wnk2
G12930.1	849.249	-1.00838	0.300514	-3.35552	0.000792168	0.0121956	PTPDC1
G12972.1	241.739	1.19748	0.225498	5.31039	1.0939e-07	8.41853e-06	TMEM40
G13006.1	16.5084	2.13472	0.571183	3.73737	0.000185957	0.00379281	MYO18B
G13039.1	410.417	1.22593	0.316731	3.87058	0.000108578	0.00246176	WSCD2
G13040.1	842.103	1.32639	0.449177	2.95294	0.00314766	0.0348048	RPH3A
G13076.1	106.825	2.53138	0.52247	4.84503	1.26592e-06	6.66673e-05	WDR66
G13081.6	161.149	1.26591	0.340672	3.71591	0.000202473	0.00406853	morn3
G13102.1	60.9058	1.31488	0.461218	2.85088	0.00435989	0.0438338	PITPNM2
G13117.1	39.4885	1.71759	0.581895	2.95172	0.00316014	0.0348926	DNAH10
G13131.1	48.2261	1.17834	0.396416	2.97247	0.00295415	0.0333375	FZD10
G13189.1	498.478	-1.125	0.335233	-3.35587	0.000791171	0.0121901	Ca15
G13193.1	30.4503	3.31633	0.854254	3.88213	0.000103545	0.00236632	NA
G13233.1	286.816	1.51091	0.228396	6.61531	3.70786e-11	5.70704e-09	RAB36
G13256.2	250.826	-1.2929	0.365801	-3.53445	0.000408627	0.00722609	Cabp1
G13281.1	53.7615	1.56421	0.477835	3.27353	0.00106213	0.0152185	Srrm4
G13287.1	274.177	1.307	0.308907	4.23105	2.32604e-05	0.000698748	NA
G13309.1	30.1205	1.62599	0.555132	2.92901	0.00340043	0.0367887	RASAL1
G13314.4	1414.41	-1.23509	0.262385	-4.70714	2.5121e-06	0.000113654	NEFH
G13318.1	594.742	-2.93059	0.466218	-6.28587	3.26018e-10	4.00613e-08	Cabp7
G13344.1	19.5805	4.47957	0.917245	4.88372	1.04103e-06	5.64158e-05	NA
G13363.1	658.652	1.37548	0.290212	4.73957	2.14168e-06	0.000100393	Rtn4r
G13385.1	51.5146	2.38981	0.558791	4.27675	1.89643e-05	0.000597337	TRIM54
G13388.1	54.3972	-2.32681	0.37986	-6.12542	9.04428e-10	1.05083e-07	SLC30A3
G13402.1	45.6335	3.32807	0.576887	5.76902	7.97361e-09	7.96294e-07	CCDC166
G13421.1	80789.1	-1.06004	0.228067	-4.64791	3.35314e-06	0.000143858	NA
G13445.2	337.222	1.31628	0.409825	3.21181	0.001319	0.0180501	Dnajc14
G13478.1	54.8422	-2.37706	0.728816	-3.26154	0.00110809	0.0157485	HSD17B6
G13543.1	248.577	1.53745	0.528004	2.91181	0.00359341	0.0384309	Gpd1
G13554.1	52.2147	-1.40544	0.413802	-3.39641	0.000682771	0.0108042	FIGN
G13567.1	484.194	1.29737	0.288116	4.50292	6.70247e-06	0.000250483	Cacnb3
G13574.1	51.222	3.11288	0.482078	6.45721	1.06647e-10	1.50924e-08	NA
G13579.2	9060.44	-1.35855	0.259567	-5.2339	1.65973e-07	1.19421e-05	Tuba1b
G13582.1	1037.85	1.39244	0.249519	5.58051	2.39819e-08	2.18991e-06	AGAP2
G13598.1	24.3859	-5.61278	1.09833	-5.11028	3.21681e-07	2.12509e-05	gcg2
G13656.1	481.648	1.09419	0.306321	3.57204	0.000354217	0.00645328	TACR1
G13688.1	106.645	1.14227	0.293522	3.89159	9.95905e-05	0.00229812	Gpat2
G13698.1	292.889	1.34916	0.34907	3.86501	0.000111085	0.00250718	Aebp1
G13701.1	157.748	1.65808	0.289196	5.73343	9.84174e-09	9.69883e-07	GCK
G13724.1	62.574	-1.12456	0.337412	-3.3329	0.000859462	0.0130074	Ebf2
G13726.1	349.221	-1.22542	0.225857	-5.42564	5.77457e-08	4.82994e-06	KCTD9
G13727.1	24.767	7.06353	1.411	5.00603	5.55637e-07	3.33829e-05	GNRH1
G13730.1	12429.8	-1.18124	0.289415	-4.08147	4.4752e-05	0.0011974	NEFM
G13732.2	205.093	1.74245	0.329548	5.28738	1.24079e-07	9.33249e-06	STC1
G13744.1	136.719	2.59616	0.405299	6.40553	1.49844e-10	2.0246e-08	EGR3
G13746.3	23.3852	1.38008	0.490464	2.81383	0.00489558	0.0476798	CCAR2
G13753.1	970.861	1.02823	0.241917	4.25036	2.13427e-05	0.000650962	Phyhip
G13760.1	125.769	1.73663	0.435342	3.98911	6.63229e-05	0.00166281	HR
G13769.1	77.563	2.35754	0.468905	5.02776	4.96246e-07	3.02406e-05	N4bp3
G13771.1	105.229	2.04031	0.664652	3.06974	0.00214245	0.0258062	SLC18A1
G13774.1	101.414	2.11399	0.623722	3.38931	0.000700678	0.0110408	Rnf122
G13799.1	12.3255	2.46939	0.68962	3.5808	0.000342545	0.00627894	FGFR1
G13809.1	428.185	1.43266	0.321637	4.45429	8.41713e-06	0.000301652	ZMAT4
G13833.1	13.281	2.1636	0.735978	2.93976	0.00328463	0.035887	NA
G13932.1	512.342	1.06887	0.297371	3.59439	0.000325146	0.00601914	Pak1
G13951.4	37.4067	1.96798	0.546512	3.60097	0.000317027	0.00591283	Espn
G13954.1	154.526	2.23071	0.501519	4.4479	8.67151e-06	0.000308619	GPR153
G13969.1	19.8373	2.76171	0.758894	3.63912	0.000273569	0.00524559	TP73
G13983.3	701.733	1.67889	0.394797	4.25255	2.11348e-05	0.000648595	KBP
G13991.1	80.7552	1.26581	0.369698	3.42391	0.000617262	0.0100007	CFAP74
G13992.1	103.109	2.7738	0.550117	5.04221	4.60183e-07	2.88073e-05	GABRD
G13999.1	150.662	1.18905	0.418136	2.84369	0.0044595	0.0445353	Golim4
G14000.1	346.685	1.25245	0.289325	4.32886	1.49884e-05	0.000492901	NA
G14006.1	4046.55	-1.13576	0.285504	-3.9781	6.94689e-05	0.00173006	Tmem88
G14009.1	117.819	1.47091	0.341368	4.30887	1.6409e-05	0.000530847	SPCC663.09c
G14030.1	566.822	1.46459	0.331952	4.41206	1.02394e-05	0.000356349	AGRN
G14061.1	1032.69	-3.97903	0.985379	-4.03807	5.38923e-05	0.00139932	sst2
G14067.1	4547.09	-1.82302	0.384975	-4.73542	2.186e-06	0.000101295	FBXO2
G14070.1	1291.95	2.46112	0.393887	6.24829	4.14962e-10	4.99627e-08	DRAXIN
G14077.1	464.38	5.6562	0.312062	18.1252	2.01442e-73	6.01506e-69	NA
G14096.1	353.105	1.88561	0.215705	8.74161	2.29816e-18	8.57789e-16	Fhad1
G14106.2	521.567	1.54416	0.289011	5.3429	9.147e-08	7.22564e-06	VWA5B1
G14119.1	24.1278	1.73728	0.571775	3.0384	0.00237839	0.0280153	EPHA8
G14123.1	54.4209	1.21048	0.384991	3.14417	0.00166556	0.0214739	EPHB2
G14124.1	37.8077	2.99545	0.511139	5.86034	4.6192e-09	4.8059e-07	DDB_G0282555
G14136.1	52.3784	-5.0336	1.49402	-3.36915	0.000753993	0.0117445	PAX7
G14142.1	24.1349	1.53386	0.524407	2.92494	0.0034452	0.0371519	PADI1
G14147.2	113.259	1.00533	0.325278	3.09069	0.00199695	0.0244081	CROCC
G14158.1	124.717	1.16946	0.383326	3.05083	0.00228212	0.0271979	tmem82
G14164.1	681.894	1.11546	0.254145	4.38906	1.1384e-05	0.0003876	SH2D5
G14188.1	68.5261	1.7461	0.437537	3.99075	6.58636e-05	0.00165268	Cldn19
G14218.1	68.6261	1.50395	0.394397	3.8133	0.000137121	0.00298428	Spef1
G14219.1	47.2398	2.14801	0.587396	3.65684	0.000255347	0.00496398	NA
G14261.1	413.94	-3.3857	1.17115	-2.89092	0.00384113	0.0402583	FBXL12
G14267.1	121.88	1.29414	0.439029	2.94774	0.00320111	0.0352323	MGAM
G14314.1	13.5763	4.67324	1.32943	3.51522	0.000439392	0.0077042	IGHV3-23
G14323.1	15.1537	4.39158	1.1251	3.90328	9.48975e-05	0.00221551	IGHV3-23
G14334.1	92.0394	1.19452	0.403306	2.96183	0.00305821	0.0341632	GDF11
G14482.1	5.22537	4.77888	1.68872	2.82988	0.0046565	0.0459799	IGHV3-23
G14484.2	398.226	1.57318	0.263111	5.97916	2.24298e-09	2.46233e-07	Myo7a
G14486.1	128.052	1.23566	0.30632	4.03387	5.48649e-05	0.00142087	GDPD5
G14489.1	15.1597	3.81435	1.31442	2.90192	0.0037088	0.0393368	TESPA1
G14569.1	33.1125	2.3218	0.745648	3.1138	0.00184697	0.0231142	GBP1
G14595.1	259.127	-1.10572	0.29509	-3.74705	0.00017893	0.00367711	MPZ
G14597.1	62.3787	3.14763	0.558392	5.63696	1.73077e-08	1.64066e-06	CFAP126
G14599.2	10.9927	2.45327	0.764198	3.21026	0.00132617	0.0181233	CFAP45
G14618.1	147.199	-1.11634	0.305013	-3.65997	0.000252241	0.0049164	Ccdc81
G14619.1	87.8427	-1.07588	0.334589	-3.21552	0.00130209	0.0178678	NA
G14627.1	355.735	-1.33772	0.40372	-3.31347	0.000921446	0.0136941	GPR98
G14695.1	38.0569	6.21773	1.67069	3.72164	0.000197931	0.0039907	ISL1
G14704.1	65.0398	1.71706	0.398738	4.30624	1.6605e-05	0.000536027	Slc14a2
G14720.3	180.535	1.56205	0.336474	4.64242	3.44358e-06	0.000147314	ZBTB7C
G14727.1	678.146	1.80989	0.306111	5.91253	3.36889e-09	3.59269e-07	LIPG
G14784.1	10.5343	3.4949	0.903691	3.86736	0.00011002	0.00248691	arid3a
G14799.5	68.0651	2.30198	0.449103	5.12573	2.96382e-07	1.9623e-05	Unc13b
G14816.1	81.7059	3.66401	0.581082	6.30549	2.8729e-10	3.6044e-08	SPAG8
G14832.1	82.3258	-1.03206	0.310837	-3.32028	0.000899278	0.0134569	CCBE1
G14847.1	128.391	1.46997	0.33343	4.40864	1.04024e-05	0.000361017	C1QTNF3
G14854.2	119.73	1.44351	0.432871	3.33473	0.000853824	0.0129351	Spef2
G14855.1	12.5729	2.35933	0.71247	3.31148	0.000928054	0.0137459	IL7R
G14856.7	18.7076	2.89696	0.705047	4.10889	3.97561e-05	0.00108488	Capsl
G14988.1	431.83	-1.01608	0.246194	-4.12716	3.67272e-05	0.00102016	Sv2c
G15000.1	373.14	1.18221	0.290924	4.06366	4.83088e-05	0.00127655	Enc1
G15018.21	115.344	-1.05246	0.268271	-3.92311	8.74121e-05	0.0020728	KANK1
G15032.1	77.5181	4.66242	1.38569	3.36469	0.00076629	0.0118865	RLN3
G15048.1	3.81501	5.32915	1.73825	3.06581	0.00217083	0.026043	TYRP1
G15083.1	730.904	1.75871	0.278558	6.31361	2.72595e-10	3.4637e-08	RORB
G15090.1	343.06	-1.14794	0.282541	-4.06293	4.84603e-05	0.00127829	ABHD17B
G15131.1	67.0556	-2.31773	0.676894	-3.42407	0.000616908	0.0100005	Fbp2
G15154.1	61.6723	1.4739	0.476389	3.09391	0.0019754	0.0242042	Diras2
G15173.2	2025.1	-1.2798	0.289646	-4.4185	9.93866e-06	0.000347928	SLC12A2
G15178.2	54.2336	2.18392	0.514991	4.24069	2.22836e-05	0.000674152	2023-03-03
G15219.1	175.051	2.16719	0.239899	9.03375	1.65895e-19	6.60482e-17	CHRNA7
G15236.1	208.283	1.06714	0.339365	3.14452	0.0016636	0.021458	CAMK4
G15282.1	156.391	1.09074	0.345748	3.15472	0.00160654	0.0209374	PRR16
G15285.3	25.2533	2.06857	0.643452	3.2148	0.00130538	0.0178894	ZNF474
G15359.1	20.2262	-6.85025	1.61096	-4.25228	2.11607e-05	0.000648595	Pax5
G15417.1	42.3076	1.55828	0.453976	3.43251	0.000598016	0.00976847	CDKN2B
