# Supplementary material for: The DNA methylation status of the serotonin metabolic pathway associated with reproductive inactivation induced by long-light exposure in Magang geese
Source: BMC Genomics. 2023 Jun 26;24:355. doi: 10.1186/s12864-023-09342-0 (PMC10294383; doi:10.1186/s12864-023-09342-0)
Supplement: Supplementary file 8 — Supplementary Material 8 [file 12864_2023_9342_MOESM8_ESM.xlsx]

## Sheet: Sheet1
Table S7. DMR-relative DEGs among three stages during long light exposure
Pairs	DMR	Methylation difference	DMR location	DMR-related gene	Gene	Gene log2FC
RD_RI	Scaffold_1_2919751_2919850	24.2167	Intron	G00022	Dock1	-1.0754
RD_RI	Scaffold_1_2952151_2952300	-19.5317	Intron	G00022	Dock1	-1.0754
RD_RI	Scaffold_1_2960051_2960150	25.5465	Intron	G00022	Dock1	-1.0754
RA_RD	Scaffold_1_4379601_4379950	-42.0716	Exon	G00041	GPR26	-2.37955
RA_RD	Scaffold_1_4389151_4389300	-36.2252	Intron	G00041	GPR26	-2.37955
RA_RD	Scaffold_1_4389651_4389900	-23.2489	Intron	G00041	GPR26	-2.37955
RA_RI	Scaffold_1_7361651_7361800	31.9916	Intron	G00079	SLC18A2	-4.65668
RD_RI	Scaffold_1_9515901_9516050	25.7877	Intron	G00102	TCF7L2	5.22163
RD_RI	Scaffold_1_10569451_10569550	-16.7318	Intron	G00107	ADRA2A	1.78033
RA_RI	Scaffold_1_10731551_10731700	37.7924	Intron	G00111	RBM20	-1.17839
RA_RI	Scaffold_1_10789201_10789350	17.4452	Intron	G00111	RBM20	-1.17839
RD_RI	Scaffold_1_10789251_10789350	18.3487	Intron	G00111	RBM20	-1.52994
RA_RI	Scaffold_1_10863301_10863450	30.3364	Intron	G00113	DUSP5	3.10786
RD_RI	Scaffold_1_10863301_10863400	26.2452	Intron	G00113	DUSP5	3.04542
RA_RI	Scaffold_1_12562951_12563100	-37.3835	Intron	G00120	Cfap58	1.63532
RA_RI	Scaffold_1_12563551_12563700	-29.9314	Intron	G00120	Cfap58	1.63532
RA_RI	Scaffold_1_12565851_12565950	23.5604	Intron	G00120	Cfap58	1.63532
RA_RI	Scaffold_1_12574701_12574800	-20.0764	Intron	G00120	Cfap58	1.63532
RA_RI	Scaffold_1_12576001_12576100	-20.2806	Intron	G00120	Cfap58	1.63532
RA_RI	Scaffold_1_12581801_12581900	-15.0428	Intron	G00120	Cfap58	1.63532
RA_RI	Scaffold_1_12601851_12601950	-37.3621	Intron	G00120	Cfap58	1.63532
RA_RI	Scaffold_1_12610301_12610400	-30.9833	Intron	G00120	Cfap58	1.63532
RA_RI	Scaffold_1_12696801_12696950	-36.3574	Intron	G00120	Cfap58	1.63532
RD_RI	Scaffold_1_19866551_19866650	26.124	Intron	G00282	march8	-1.56756
RD_RI	Scaffold_1_19932101_19932250	-40.5157	Intron	G00283	ALOX5	-1.20637
RD_RI	Scaffold_1_20093401_20093550	-23.3645	Intron	G00291	wnt8b	5.95864
RA_RI	Scaffold_1_20432501_20432600	33.7872	Intron	G00295	pax2-a	-3.70189
RA_RI	Scaffold_1_21016101_21016300	-37.6659	Exon	G00308	TLL2	-1.32011
RD_RI	Scaffold_1_25015201_25015300	31.8839	Intron	G00372	Cdh23	2.1759
RD_RI	Scaffold_1_25108751_25108900	-27.5768	Intron	G00372	Cdh23	2.1759
RD_RI	Scaffold_1_27297201_27297300	31.7829	Intron	G00403	JMJD1C	-1.25298
RD_RI	Scaffold_1_28405401_28405550	24.672	Intron	G00414	Ank3	-1.016
RA_RI	Scaffold_1_33196201_33196300	27.2127	Exon	G00458	RET	-3.91891
RD_RI	Scaffold_1_37427051_37427200	-20.1162	Intron	G00484	Camk2g	-1.19927
RA_RI	Scaffold_1_38003051_38003150	-23.6539	Intron	G00493	Ppp3cb	1.10816
RD_RI	Scaffold_2_3119401_3119500	-25.3583	Exon	G00542	KANK4	-1.71521
RA_RI	Scaffold_2_3172051_3172350	30.3707	Intron	G00543	INADL	-1.2631
RA_RI	Scaffold_2_3184401_3184700	30.0911	Exon	G00543	INADL	-1.2631
RA_RI	Scaffold_2_3186101_3186350	25.967	Intron	G00543	INADL	-1.2631
RA_RI	Scaffold_2_3189851_3190000	38.8604	Intron	G00543	INADL	-1.2631
RA_RI	Scaffold_2_3196051_3196250	49.2918	Intron	G00543	INADL	-1.2631
RA_RI	Scaffold_2_3211001_3211200	28.2747	Exon	G00543	INADL	-1.2631
RA_RI	Scaffold_2_3212701_3212850	34.6977	Intron	G00543	INADL	-1.2631
RA_RI	Scaffold_2_3223401_3223650	26.5914	Intron	G00543	INADL	-1.2631
RD_RI	Scaffold_2_3186101_3186250	17.8669	Intron	G00543	INADL	-2.65804
RD_RI	Scaffold_2_4811651_4811750	-18.7525	Intron	G00554	DAB1	-1.77435
RD_RI	Scaffold_2_10200501_10200600	26.7749	Intron	G00658	TESK2	-1.01548
RA_RI	Scaffold_2_12614801_12614950	16.5668	Exon	G00713	NEXN	3.15353
RA_RI	Scaffold_2_15152151_15152250	31.9476	Intron	G00732	Lpar3	3.46158
RA_RI	Scaffold_2_15643401_15643800	-33.6472	Exon	G00744	CLCA2	2.29512
RD_RI	Scaffold_2_15643401_15643800	-35.2886	Exon	G00744	CLCA2	3.13998
RD_RI	Scaffold_2_20734351_20734450	26.5847	Intron	G00793	PAPPA2	-2.76889
RD_RI	Scaffold_2_21967101_21967200	-29.1527	Upstream	G00825	CACNA1E	1.63775
RD_RI	Scaffold_2_23229851_23229950	25.0747	Intron	G00860	DNM3	-1.45529
RD_RI	Scaffold_2_27669601_27669700	-24.7598	Intron	G00929	NTNG1	2.3866
RD_RI	Scaffold_2_30050151_30050300	25.9482	Intron	G00955	LPPR5	2.14529
RA_RI	Scaffold_3_10545701_10545800	-29.3872	Downstream	G01166	Iqcg	1.37551
RD_RI	Scaffold_3_10545701_10545800	-27.9146	Downstream	G01166	Iqcg	1.72536
RD_RI	Scaffold_3_14213251_14213350	32.8085	Intron	G01222	GPC1	-1.24058
RD_RI	Scaffold_3_16609051_16609200	-25.1296	Intron	G01291	EPHB1	-1.11997
RD_RI	Scaffold_3_17439551_17439650	25.1054	Intron	G01309	GIGYF2	1.23294
RA_RI	Scaffold_3_26299701_26299800	-20.4861	Exon	G01411	zic1	3.86456
RA_RI	Scaffold_3_26301601_26301700	-33.2043	Intron	G01411	zic1	3.86456
RA_RD	Scaffold_4_3439501_3439850	43.523	Intron	G01451	TMEFF2	-1.0775
RD_RI	Scaffold_4_3439501_3439850	-33.3026	Intron	G01451	TMEFF2	1.35056
RD_RI	Scaffold_4_5494851_5495150	20.1309	Upstream	G01478	ITGAV	-1.20615
RD_RI	Scaffold_4_9797051_9797200	45.9024	Downstream	G01516	Gbx2	3.55069
RD_RI	Scaffold_4_10767851_10767950	-17.5054	Exon	G01526	ASB1	-1.05114
RD_RI	Scaffold_4_11863551_11863950	38.2473	Intron	G01545	Adarb1	-1.15038
RA_RI	Scaffold_4_23477451_23477600	37.5257	Intron	G01698	LY75	-1.05384
RA_RI	Scaffold_4_23665851_23665950	-26.1705	Exon	G01705	OBSL1	1.31402
RA_RI	Scaffold_4_23673751_23673850	-13.6258	Exon	G01707	tmem198b	1.57077
RA_RD	Scaffold_4_24157701_24157850	-27.8955	Intron	G01732	HEG1	1.27022
RA_RI	Scaffold_4_25399201_25399350	-26.6815	Intron	G01740	PDIA5	1.13826
RA_RI	Scaffold_4_25403851_25404000	-23.0966	Intron	G01740	PDIA5	1.13826
RA_RI	Scaffold_4_25416951_25417100	-13.7106	Intron	G01740	PDIA5	1.13826
RA_RI	Scaffold_4_25463851_25464000	-23.3471	Intron	G01740	PDIA5	1.13826
RD_RI	Scaffold_4_36715051_36715150	31.374	Exon	G01858	ZEB2	-1.1023
RD_RI	Scaffold_4_36727201_36727350	24.4923	Exon	G01858	ZEB2	-1.1023
RD_RI	Scaffold_4_36776101_36776200	21.1865	Intron	G01858	ZEB2	-1.1023
RD_RI	Scaffold_4_36800601_36800700	25.2768	Intron	G01858	ZEB2	-1.1023
RD_RI	Scaffold_4_38436751_38436900	41.1047	Intron	G01865	Lypd6	-1.58493
RD_RI	Scaffold_4_38447501_38447650	27.1992	Exon	G01865	Lypd6	-1.58493
RA_RI	Scaffold_4_39479401_39479550	-18.2519	Intron	G01880	KCNJ3	1.24292
RD_RI	Scaffold_4_40068701_40068800	27.4315	Exon	G01884	ERMN	-1.28502
RD_RI	Scaffold_5_3658951_3659050	-32.9275	Intron	G01929	Znf423	1.6703
RD_RI	Scaffold_5_7927351_7927450	-22.9938	Intron	G01967	Necab2	3.00183
RD_RI	Scaffold_5_7959501_7959600	20.1053	Exon	G01967	Necab2	3.00183
RA_RI	Scaffold_5_8967401_8967650	-21.2861	Exon	G02006	HYDIN	2.42646
RA_RI	Scaffold_5_8972701_8973000	21.5899	Exon	G02006	HYDIN	2.42646
RD_RI	Scaffold_5_9053751_9054000	25.1736	Intron	G02006	HYDIN	3.17777
RD_RI	Scaffold_5_9056301_9056450	-23.6677	Exon	G02006	HYDIN	3.17777
RA_RI	Scaffold_5_9532201_9532300	20.7513	Intron	G02026	Clec18a	1.42033
RD_RI	Scaffold_5_9800801_9800900	31.9298	Intron	G02045	PSKH1	-1.39074
RA_RD	Scaffold_5_19655201_19655350	20.1817	Intron	G02175	SLC7A5	1.15666
RD_RI	Scaffold_6_1873901_1874000	-28.5932	Intron	G02340	SOX9	1.15892
RD_RI	Scaffold_6_1875601_1875700	-21.8914	Intron	G02340	SOX9	1.15892
RA_RI	Scaffold_6_6725001_6725100	-24.2403	Intron	G02419	CACNA1G	1.52593
RD_RI	Scaffold_6_8322001_8322100	23.4756	Intron	G02498	MXRA7	-1.41466
RA_RI	Scaffold_6_8431201_8431350	-22.1732	Intron	G02503	MGAT5B	1.06662
RA_RI	Scaffold_6_11709751_11709850	-22.1196	Intron	G02548	Shisa6	-1.45358
RA_RI	Scaffold_6_16038751_16038900	-17.6357	Intron	G02604	OPCML	1.42815
RA_RI	Scaffold_6_16070451_16070550	-28.5445	Intron	G02604	OPCML	1.42815
RA_RI	Scaffold_6_16095801_16095950	-17.1557	Intron	G02604	OPCML	1.42815
RA_RI	Scaffold_6_16107351_16107450	-17.3011	Intron	G02604	OPCML	1.42815
RA_RI	Scaffold_6_16163701_16163800	-30.1338	Intron	G02604	OPCML	1.42815
RA_RI	Scaffold_6_16250701_16250850	23.7987	Intron	G02604	OPCML	1.42815
RA_RI	Scaffold_6_16355101_16355200	-22.0792	Intron	G02606	IGSF9B	2.23521
RA_RI	Scaffold_6_19436801_19436900	-19.8145	Exon	G02680	UMODL1	1.36039
RD_RI	Scaffold_6_19436251_19436350	15.9325	Exon	G02680	UMODL1	1.35453
RA_RI	Scaffold_6_22636601_22636700	-20.4136	Exon	G02790	CAMK1G	1.25922
RA_RI	Scaffold_6_22647301_22647400	-31.5517	Intron	G02790	CAMK1G	1.25922
RA_RD	Scaffold_6_23048151_23048250	-27.8324	Intron	G02791	PLXNA2	1.30819
RA_RI	Scaffold_6_24164301_24164400	-22.8411	Upstream	G02829	NFASC	-1.04194
RA_RI	Scaffold_6_27029901_27030000	-29.6477	Intron	G02934	GRM4	1.46686
RA_RD	Scaffold_6_28967551_28967700	-26.4451	Intron	G03011	Vipr1	-2.70199
RD_RI	Scaffold_6_29233051_29233150	26.0158	Intron	G03028	MYO1D	-1.93003
RD_RI	Scaffold_6_29805001_29805100	-34.7784	Intron	G03049	Wnt3	2.37649
RA_RD	Scaffold_6_32119751_32119900	24.4578	Exon	G03100	NXPH3	-1.20309
RA_RI	Scaffold_6_32771851_32771950	36.25	Intron	G03153	Kcnh8	2.30734
RD_RI	Scaffold_6_34177151_34177250	21.8699	Intron	G03232	GPR179	1.17787
RD_RI	Scaffold_6_34590501_34590600	27.6053	Exon	G03253	HOXB2	-9.14829
RD_RI	Scaffold_6_34593701_34593900	24.1977	Upstream	G03253	HOXB2	-9.14829
RA_RD	Scaffold_6_34850901_34851000	-20.6581	Upstream	G03269	Abi2	1.00213
RD_RI	Scaffold_6_35719301_35719450	19.2786	Upstream	G03340	SMAD4	1.50961
RA_RI	Scaffold_6_36650551_36650650	-34.8923	Exon	G03391	NTRK1	-5.83177
RA_RI	Scaffold_6_36651251_36651400	-60.0926	Intron	G03391	NTRK1	-5.83177
RA_RI	Scaffold_6_37389801_37389900	-50.5157	Intron	G03440	NR2F1	3.99746
RD_RI	Scaffold_6_37389801_37390050	-19.6161	Intron	G03440	NR2F1	3.50285
RD_RI	Scaffold_6_37390501_37390600	-31.1139	Intron	G03440	NR2F1	3.50285
RD_RI	Scaffold_6_37390951_37391200	-29.2688	Intron	G03440	NR2F1	3.50285
RD_RI	Scaffold_6_40397551_40397650	-22.3174	Intron	G03671	ARRDC2	-1.35521
RD_RI	Scaffold_6_40452201_40452300	21.4749	Intron	G03674	ARHGEF18	-1.04512
RA_RI	Scaffold_6_43060501_43060600	38.3078	Intron	G03790	Unc13a	1.13004
RA_RI	Scaffold_6_45204501_45204600	-19.9443	Exon	G03870	Hpcal4	4.25163
RA_RD	Scaffold_6_46889601_46889750	35.3169	Intron	G03935	Ago1	1.26072
RA_RD	Scaffold_6_48997801_48997950	-28.0323	Intron	G04017	OPRD1	1.39672
RA_RI	Scaffold_6_55741601_55741750	-21.8571	Intron	G04155	ASTN2	1.04464
RA_RI	Scaffold_6_55749651_55749750	-34.0608	Intron	G04155	ASTN2	1.04464
RD_RI	Scaffold_6_57507501_57507750	19.0156	Intron	G04162	slc25a25	-1.17437
RD_RI	Scaffold_6_57537051_57537150	25.0559	Intron	G04166	FAM102A	-1.34281
RD_RI	Scaffold_6_57541251_57541400	26.3968	Intron	G04166	FAM102A	-1.34281
RD_RI	Scaffold_6_58031551_58031700	21.5798	Exon	G04198	ENDOG	-1.17462
RA_RD	Scaffold_6_58614951_58615050	23.6446	Intron	G04222	Ncs1	1.03459
RA_RD	Scaffold_6_58628751_58628850	-23.9714	Intron	G04222	Ncs1	1.03459
RA_RI	Scaffold_6_58765251_58765350	-22.3191	Intron	G04227	PRDM12	9.20759
RA_RI	Scaffold_6_58765851_58766000	-17.1475	Exon	G04227	PRDM12	9.20759
RA_RI	Scaffold_6_58766501_58766600	-28.0837	Intron	G04227	PRDM12	9.20759
RD_RI	Scaffold_6_59126301_59126400	-29.6319	Exon	G04242	RAPGEF1	-1.17484
RA_RD	Scaffold_6_59357751_59357850	37.8677	Intron	G04244	NTNG2	1.23343
RA_RI	Scaffold_6_60129051_60129200	-43.1115	Intron	G04280	Fam163b	1.98743
RA_RI	Scaffold_6_62722601_62722750	-22.0031	Intron	G04343	DENND1A	1.29058
RA_RI	Scaffold_6_62723651_62724000	-35.6557	Intron	G04343	DENND1A	1.29058
RA_RI	Scaffold_6_62849151_62849250	-24.2366	Intron	G04344	Lhx2	2.85155
RD_RI	Scaffold_6_62849251_62849350	-27.5942	Intron	G04344	Lhx2	5.91229
RD_RI	Scaffold_7_1343951_1344050	19.0163	Intron	G04403	Grid2ip	1.59436
RA_RD	Scaffold_7_3122001_3122100	-21.7203	Intron	G04464	Tom1l2	1.121
RD_RI	Scaffold_7_4358301_4358450	-34.0563	Downstream	G04504	cyp3a40	-1.68335
RD_RI	Scaffold_7_5029351_5029450	-24.0564	Intron	G04511	ttyh3	-1.1314
RA_RI	Scaffold_7_5748251_5748350	26.6704	Intron	G04522	ELFN1	-1.43657
RA_RI	Scaffold_7_7785201_7785600	-28.5187	Exon	G04553	Rsph10b	1.16762
RD_RI	Scaffold_7_10542151_10542250	-20.3522	Intron	G04616	Shisa9	1.99007
RA_RI	Scaffold_7_11413901_11414000	-22.7655	Intron	G04634	AXIN1	1.29399
RA_RI	Scaffold_7_11422751_11422900	-36.9109	Intron	G04634	AXIN1	1.29399
RD_RI	Scaffold_7_11398501_11398600	38.0011	Intron	G04634	AXIN1	1.25495
RD_RI	Scaffold_7_11445951_11446100	28.9092	Intron	G04634	AXIN1	1.25495
RD_RI	Scaffold_7_11449551_11449800	43.6248	Intron	G04634	AXIN1	1.25495
RD_RI	Scaffold_7_11461001_11461150	27.2748	Intron	G04634	AXIN1	1.25495
RA_RI	Scaffold_7_13003201_13003300	-23.2703	Intron	G04699	ANKFN1	2.08997
RA_RI	Scaffold_7_13101251_13101350	-24.7424	Intron	G04699	ANKFN1	2.08997
RD_RI	Scaffold_7_13539051_13539200	22.4019	Upstream	G04719	sec14l1	-2.34156
RA_RI	Scaffold_7_13555551_13555900	-19.126	Exon	G04720	STXBP4	-1.57011
RA_RI	Scaffold_7_13581651_13581750	33.9396	Exon	G04720	STXBP4	-1.57011
RD_RI	Scaffold_9_13962151_13962250	-34.1377	Intron	G05046	RLBP1	1.12373
RD_RI	Scaffold_9_15309251_15309350	12.4621	Intron	G05058	Sv2b	-1.18786
RD_RI	Scaffold_9_18818751_18818850	24.4197	Upstream	G05079	LRRK1	-1.54938
RA_RD	Scaffold_9_19631951_19632100	-29.9102	Intron	G05102	MEGF11	1.31299
RA_RD	Scaffold_9_19639851_19640050	-35.0797	Intron	G05102	MEGF11	1.31299
RA_RD	Scaffold_9_19651601_19651750	-19.6785	Intron	G05102	MEGF11	1.31299
RA_RI	Scaffold_9_19651601_19651750	-26.4209	Intron	G05102	MEGF11	2.18569
RA_RI	Scaffold_9_19692401_19692550	-25.5286	Intron	G05102	MEGF11	2.18569
RD_RI	Scaffold_9_20302301_20302400	29.9731	Intron	G05111	SMAD3	-1.56655
RD_RI	Scaffold_10_3516151_3516250	-25.5183	Intron	G05210	Dcx	1.4015
RD_RI	Scaffold_10_3517301_3517650	-21.9349	Intron	G05210	Dcx	1.4015
RA_RD	Scaffold_10_6213001_6213300	-23.0359	Intron	G05280	Mid2	1.00811
RD_RI	Scaffold_10_6215301_6215400	-27.4088	Intron	G05280	Mid2	-1.40823
RA_RI	Scaffold_10_6325151_6325250	-30.8735	Intron	G05283	Nhsl2	1.00722
RD_RI	Scaffold_10_7818501_7818600	32.3276	Intron	G05328	melatonin-related receptor isoform X1	2.21107
RD_RI	Scaffold_10_10603501_10603600	-28.2945	Exon	G05339	GABRB4	1.03637
RA_RI	Scaffold_10_11073851_11074050	28.0334	Intron	G05353	PLP1	-1.25574
RD_RI	Scaffold_10_11072451_11072550	25.7438	Intron	G05353	PLP1	-1.36587
RD_RI	Scaffold_10_11078801_11078950	-17.8802	Upstream	G05353	PLP1	-1.36587
RA_RI	Scaffold_10_11086001_11086100	33.7624	Intron	G05354	Glra4	-1.30329
RD_RI	Scaffold_11_16155051_16155150	25.1583	Upstream	G05691	LHCGR	4.66379
RD_RI	Scaffold_11_19311501_19311650	-29.0146	Intron	G05742	CENPF	2.64035
RA_RI	Scaffold_11_41955301_41955450	-33.3302	Intron	G05966	Kcnk1	-1.2568
RD_RI	Scaffold_11_43091401_43091500	27.1675	Exon	G05979	RHOU	-1.0304
RD_RI	Scaffold_11_45561351_45561600	-31.3531	Intron	G06014	KIF25	1.80236
RD_RI	Scaffold_11_45567051_45567200	-40.4634	Intron	G06014	KIF25	1.80236
RD_RI	Scaffold_11_45567401_45567500	-24.8533	Intron	G06014	KIF25	1.80236
RA_RD	Scaffold_11_51649651_51649750	-23.0136	Intron	G06056	SASH1	1.0453
RA_RI	Scaffold_11_52930351_52930500	21.1533	Intron	G06075	CCDC170	1.37202
RA_RI	Scaffold_11_52934851_52935050	51.7446	Intron	G06075	CCDC170	1.37202
RD_RI	Scaffold_11_52930351_52930500	23.9089	Intron	G06075	CCDC170	1.71927
RD_RI	Scaffold_11_52934851_52935050	64.6033	Intron	G06075	CCDC170	1.71927
RD_RI	Scaffold_11_78599451_78599600	23.7143	Intron	G06286	MMS22L	-1.02866
RA_RI	Scaffold_11_78820851_78820950	-27.8961	Intron	G06289	GPR63	1.26451
RA_RI	Scaffold_11_82242601_82242700	-26.3637	Exon	G06304	Gabrr1	1.8626
RA_RI	Scaffold_11_82246551_82246700	27.4697	Downstream	G06304	Gabrr1	1.8626
RD_RI	Scaffold_11_86047151_86047250	-34.3064	Intron	G06344	SH3BGRL2	-1.13209
RD_RI	Scaffold_11_86048551_86048650	-33.6289	Intron	G06344	SH3BGRL2	-1.13209
RD_RI	Scaffold_11_94712401_94712500	-18.182	Downstream	G06410	SOX11	1.54427
RD_RI	Scaffold_11_106277951_106278050	22.9076	Intron	G06488	MTMR9	-1.0097
RA_RI	Scaffold_11_107293301_107293450	-30.067	Intron	G06497	HMBOX1	1.44368
RA_RI	Scaffold_11_107294501_107294600	-22.3436	Exon	G06497	HMBOX1	1.44368
RA_RI	Scaffold_11_107317601_107317700	-32.0395	Intron	G06497	HMBOX1	1.44368
RD_RI	Scaffold_11_108252801_108253150	33.8375	Intron	G06518	Otof	-2.0024
RD_RI	Scaffold_11_108262551_108262650	35.3169	Intron	G06518	Otof	-2.0024
RD_RI	Scaffold_11_108265651_108265800	18.7192	Upstream	G06518	Otof	-2.0024
RD_RI	Scaffold_11_108483251_108483400	21.3508	Intron	G06532	CHRNA2	1.80198
RA_RI	Scaffold_11_108495001_108495100	-15.7204	Exon	G06533	PTK2B	2.7142
RA_RI	Scaffold_12_1261301_1261500	-28.76	Intron	G06638	ARHGAP26	1.15282
RA_RI	Scaffold_12_5427451_5427550	28.5221	Intron	G06709	ADAMTS2	1.64035
RA_RI	Scaffold_12_5486351_5486450	28.5463	Intron	G06709	ADAMTS2	1.64035
RD_RI	Scaffold_12_5380951_5381250	21.0469	Intron	G06709	ADAMTS2	1.49017
RD_RI	Scaffold_12_5389601_5389750	13.9447	Intron	G06709	ADAMTS2	1.49017
RD_RI	Scaffold_12_5403351_5403500	23.9981	Intron	G06709	ADAMTS2	1.49017
RD_RI	Scaffold_12_5450801_5450950	29.0251	Intron	G06709	ADAMTS2	1.49017
RD_RI	Scaffold_12_5456051_5456200	33.4022	Intron	G06709	ADAMTS2	1.49017
RD_RI	Scaffold_12_5462701_5462800	24.1622	Intron	G06709	ADAMTS2	1.49017
RD_RI	Scaffold_12_5488551_5488650	33.6979	Intron	G06709	ADAMTS2	1.49017
RD_RI	Scaffold_12_5489651_5489750	24.1095	Intron	G06709	ADAMTS2	1.49017
RD_RI	Scaffold_12_5535301_5535450	32.2883	Intron	G06709	ADAMTS2	1.49017
RD_RI	Scaffold_12_5539151_5539300	28.1623	Upstream	G06709	ADAMTS2	1.49017
RA_RI	Scaffold_12_6079801_6079900	-24.4613	Intron	G06729	Camk2a	2.89276
RD_RI	Scaffold_12_6196601_6196700	-20.6614	Intron	G06735	Synpo	-1.76757
RD_RI	Scaffold_12_6266451_6266550	13.1341	Exon	G06743	ANXA6	-1.31845
RD_RI	Scaffold_12_9450351_9450450	-20.3125	Intron	G06815	Rgs14	1.44807
RA_RD	Scaffold_12_11162951_11163150	28.2953	Intron	G06842	Adrb2	1.2452
RA_RD	Scaffold_12_11163751_11163850	35.5615	Intron	G06842	Adrb2	1.2452
RA_RD	Scaffold_12_11173251_11173350	44.2339	Intron	G06842	Adrb2	1.2452
RA_RD	Scaffold_12_11176551_11176750	45.8347	Intron	G06842	Adrb2	1.2452
RD_RI	Scaffold_13_1198201_1198350	-24.4966	Intron	G07002	KSR1	-1.57542
RD_RI	Scaffold_13_2532901_2533050	23.77	Intron	G07030	USP32	-1.68256
RD_RI	Scaffold_13_3522451_3522600	26.8445	Intron	G07046	YPEL2	-1.01574
RD_RI	Scaffold_13_3530801_3530900	17.8518	Upstream	G07046	YPEL2	-1.01574
RD_RI	Scaffold_13_4005101_4005200	22.3975	Intron	G07067	ALDH3A2	-1.26767
RD_RI	Scaffold_13_4724051_4724200	-23.1873	Intron	G07092	CPD	-1.18774
RD_RI	Scaffold_13_5687551_5687650	29.5887	Intron	G07142	Rtn4rl1	3.25544
RD_RI	Scaffold_13_5696251_5696350	14.5239	Intron	G07142	Rtn4rl1	3.25544
RD_RI	Scaffold_13_6133451_6133550	23.3838	Intron	G07160	LRRC75A	1.34269
RD_RI	Scaffold_13_6138851_6139000	-22.9355	Intron	G07160	LRRC75A	1.34269
RD_RI	Scaffold_13_6141551_6141650	-26.8435	Intron	G07160	LRRC75A	1.34269
RD_RI	Scaffold_13_7904301_7904400	26.1205	Intron	G07218	COL26A1	1.27901
RA_RD	Scaffold_13_8223701_8223800	-6.85132	Intron	G07227	CAMKK1	1.03719
RA_RI	Scaffold_13_10743401_10743550	-25.466	Intron	G07247	GALNT9	1.05514
RA_RI	Scaffold_13_10838001_10838150	-34.6415	Intron	G07247	GALNT9	1.05514
RA_RI	Scaffold_14_2026751_2026850	-23.4392	Exon	G07344	somatoliberin	6.63248
RD_RI	Scaffold_14_4572851_4572950	21.8022	Downstream	G07367	SOGA1	-1.18003
RA_RD	Scaffold_14_10340551_10340850	17.2835	Downstream	G07459	Bmp7	1.36399
RA_RI	Scaffold_14_11528801_11529050	28.7181	Exon	G07480	EDN3	-1.91749
RD_RI	Scaffold_14_15799701_15799850	20.5797	Downstream	G07600	BPIFB4	-1.73755
RA_RD	Scaffold_14_16073251_16073350	48.9025	Upstream	G07619	aspartate and glycine-rich protein-like	2.50137
RD_RI	Scaffold_15_431151_431250	24.893	Intron	G07650	Shank3	1.27897
RD_RI	Scaffold_15_619851_619950	-13.5073	Intron	G07650	Shank3	1.27897
RA_RI	Scaffold_15_13484101_13484250	17.2393	Intron	G07763	CCDC146	1.04476
RD_RI	Scaffold_15_13476901_13477050	28.2041	Exon	G07763	CCDC146	1.18038
RD_RI	Scaffold_15_13534751_13534900	-42.7404	Intron	G07763	CCDC146	1.18038
RA_RD	Scaffold_15_17058951_17059050	19.9673	Downstream	G07810	H2B-V	1.44102
RD_RI	Scaffold_15_22317251_22317400	24.5469	Exon	G07832	PLXNB2	1.26153
RD_RI	Scaffold_15_22329851_22330000	16.1675	Exon	G07832	PLXNB2	1.26153
RD_RI	Scaffold_15_22444401_22444550	-38.7802	Intron	G07832	PLXNB2	1.26153
RD_RI	Scaffold_15_22469251_22469350	22.3718	Intron	G07832	PLXNB2	1.26153
RD_RI	Scaffold_15_22520251_22520350	-27.9776	Upstream	G07832	PLXNB2	1.26153
RD_RI	Scaffold_15_24541901_24542250	-23.3493	Intron	G07847	Cadps2	2.41169
RD_RI	Scaffold_15_24556601_24556900	-44.0316	Intron	G07847	Cadps2	2.41169
RD_RI	Scaffold_15_24642251_24642500	-29.7086	Intron	G07847	Cadps2	2.41169
RD_RI	Scaffold_15_24678301_24678400	-31.8726	Intron	G07847	Cadps2	2.41169
RD_RI	Scaffold_15_24686501_24686650	-22.2259	Intron	G07847	Cadps2	2.41169
RD_RI	Scaffold_15_24730001_24730200	-35.6599	Intron	G07847	Cadps2	2.41169
RD_RI	Scaffold_15_24775801_24775950	-29.1271	Intron	G07847	Cadps2	2.41169
RA_RI	Scaffold_15_32599001_32599100	21.8836	Intron	G07900	PRICKLE1	1.14006
RD_RI	Scaffold_15_32565751_32565850	-17.7297	Intron	G07900	PRICKLE1	1.03058
RD_RI	Scaffold_15_32566151_32566300	16.5591	Intron	G07900	PRICKLE1	1.03058
RD_RI	Scaffold_15_32581001_32581100	21.4726	Intron	G07900	PRICKLE1	1.03058
RD_RI	Scaffold_15_32599001_32599100	17.9631	Intron	G07900	PRICKLE1	1.03058
RA_RI	Scaffold_15_33378451_33378950	49.5121	Intron	G07906	NEL	1.69398
RA_RI	Scaffold_15_33384351_33384750	17.1396	Intron	G07906	NEL	1.69398
RA_RI	Scaffold_15_33425251_33425400	43.7582	Intron	G07906	NEL	1.69398
RD_RI	Scaffold_15_33384351_33384750	14.8783	Intron	G07906	NEL	2.16556
RA_RI	Scaffold_15_33512351_33512450	39.5442	Intron	G07908	DBX2	-2.11057
RD_RI	Scaffold_15_33512351_33512450	32.2386	Intron	G07908	DBX2	-2.61158
RD_RI	Scaffold_15_33513501_33513600	-23.9914	Intron	G07908	DBX2	-2.61158
RA_RI	Scaffold_15_39894751_39894850	31.8489	Upstream	G07971	TPH2	-5.76768
RA_RI	Scaffold_15_41241901_41242050	23.1464	Intron	G07976	GLIPR1	2.36103
RA_RI	Scaffold_15_45011751_45011900	-17.25	Intron	G08039	GRIN2B	1.93676
RA_RI	Scaffold_15_45053951_45054100	-24.5841	Intron	G08039	GRIN2B	1.93676
RA_RI	Scaffold_15_45127451_45127550	-22.5948	Intron	G08039	GRIN2B	1.93676
RA_RI	Scaffold_15_48563751_48563850	27.828	Intron	G08125	TMCC3	-1.61553
RA_RI	Scaffold_15_48593951_48594100	-24.8901	Intron	G08125	TMCC3	-1.61553
RA_RI	Scaffold_15_48601451_48601750	-36.2511	Intron	G08125	TMCC3	-1.61553
RA_RI	Scaffold_15_48602151_48602300	-26.1764	Exon	G08125	TMCC3	-1.61553
RA_RI	Scaffold_15_48606001_48606150	-23.091	Intron	G08125	TMCC3	-1.61553
RA_RI	Scaffold_15_48630051_48630200	-21.0199	Intron	G08125	TMCC3	-1.61553
RA_RI	Scaffold_15_48632051_48632150	-25.6423	Intron	G08125	TMCC3	-1.61553
RA_RI	Scaffold_15_48632451_48632600	-42.5977	Intron	G08125	TMCC3	-1.61553
RD_RI	Scaffold_15_55753651_55753750	29.4107	Exon	G08203	SOX10	-1.52777
RA_RD	Scaffold_15_64574801_64574900	-23.1628	Intron	G08351	DENND5B	1.16139
RA_RD	Scaffold_15_64597801_64597900	-34.8049	Intron	G08351	DENND5B	1.16139
RA_RD	Scaffold_15_64609701_64609800	31.3457	Intron	G08351	DENND5B	1.16139
RA_RD	Scaffold_15_64631351_64631500	-22.409	Intron	G08351	DENND5B	1.16139
RA_RI	Scaffold_15_94395601_94395700	-25.9133	Intron	G08616	ABI3BP	1.2961
RA_RI	Scaffold_15_95754351_95754500	34.296	Upstream	G08637	ATP1B1	-1.15471
RD_RI	Scaffold_15_95863101_95863250	22.7824	Intron	G08638	NME7	-1.17068
RD_RI	Scaffold_15_102160401_102160500	20.6882	Intron	G08759	C1S	2.16156
RA_RI	Scaffold_15_111661501_111661650	-31.7126	Intron	G08850	Map3k7cl	2.86001
RA_RD	Scaffold_15_112690251_112690400	32.2694	Intron	G08863	SYNJ1	1.0289
RA_RI	Scaffold_15_116252151_116252450	-37.6588	Intron	G08908	DSCAM	1.00862
RD_RI	Scaffold_15_116136001_116136150	21.3832	Intron	G08908	DSCAM	1.03598
RD_RI	Scaffold_15_116252151_116252450	-37.0202	Intron	G08908	DSCAM	1.03598
RD_RI	Scaffold_15_116541301_116541450	-31.0909	Upstream	G08908	DSCAM	1.03598
RA_RI	Scaffold_15_117004201_117004350	-22.8942	Exon	G08915	C2CD2	-1.11659
RA_RI	Scaffold_15_117009201_117009350	-22.6965	Intron	G08915	C2CD2	-1.11659
RA_RI	Scaffold_15_117021051_117021250	-59.8247	Intron	G08915	C2CD2	-1.11659
RA_RI	Scaffold_15_117028051_117028150	-28.2175	Exon	G08915	C2CD2	-1.11659
RA_RI	Scaffold_15_117030651_117030950	-27.472	Intron	G08915	C2CD2	-1.11659
RA_RI	Scaffold_15_117032701_117032850	-28.304	Exon	G08915	C2CD2	-1.11659
RD_RI	Scaffold_15_117007051_117007200	-29.0763	Exon	G08915	C2CD2	-1.43233
RD_RI	Scaffold_15_117009201_117009350	-18.2298	Intron	G08915	C2CD2	-1.43233
RD_RI	Scaffold_15_117021051_117021250	-66.2762	Intron	G08915	C2CD2	-1.43233
RD_RI	Scaffold_15_117032701_117032850	-31.188	Exon	G08915	C2CD2	-1.43233
RA_RI	Scaffold_15_144482951_144483100	-21.5156	Intron	G09137	Cnksr2	1.75408
RD_RI	Scaffold_15_144473351_144473450	-26.2871	Intron	G09137	Cnksr2	2.37197
RD_RI	Scaffold_15_145239951_145240050	-15.8778	Intron	G09142	PTCHD1	1.33337
RD_RI	Scaffold_15_154792751_154792900	23.1255	Intron	G09209	TMTC4	-1.32213
RD_RI	Scaffold_15_154811801_154811950	38.367	Intron	G09209	TMTC4	-1.32213
RD_RI	Scaffold_15_154822401_154822550	18.8617	Downstream	G09209	TMTC4	-1.32213
RD_RI	Scaffold_15_154822751_154822950	48.5811	Downstream	G09209	TMTC4	-1.32213
RD_RI	Scaffold_15_155223601_155223900	-13.2945	Intron	G09214	CLYBL	1.0129
RD_RI	Scaffold_15_155230701_155230800	-24.513	Intron	G09214	CLYBL	1.0129
RD_RI	Scaffold_15_155371001_155371100	-17.7336	Intron	G09214	CLYBL	1.0129
RD_RI	Scaffold_15_155377151_155377250	-26.8929	Intron	G09214	CLYBL	1.0129
RD_RI	Scaffold_15_155855051_155855250	22.4847	Exon	G09221	FARP1	1.33102
RA_RD	Scaffold_15_181150401_181150500	26.8306	Intron	G09284	PDGFD	1.26285
RA_RI	Scaffold_15_187826051_187826200	26.9286	Downstream	G09340	uncharacterized protein LOC106034200 isoform X2	2.12989
RD_RI	Scaffold_15_194722451_194722550	23.97	Intron	G09409	LRCH1	-1.18866
RA_RD	Scaffold_15_202248601_202248700	-18.3343	Intron	G09485	SLC7A1	1.30239
RD_RI	Scaffold_15_202577451_202577600	25.5515	Intron	G09487	SLC46A3	-1.36207
RD_RI	Scaffold_15_209959151_209959250	-19.4536	Intron	G09579	GDPD5	1.5818
RD_RI	Scaffold_15_211101801_211101900	36.086	Downstream	G09606	Slco2b1	-1.51714
RD_RI	Scaffold_16_5934151_5934250	-24.5836	Upstream	G09695	NCALD	2.3816
RD_RI	Scaffold_16_5969401_5969550	21.1695	Intron	G09695	NCALD	2.3816
RA_RD	Scaffold_16_10410301_10410400	-22.2956	Intron	G09745	NECAB1	-1.51588
RA_RD	Scaffold_16_10412951_10413100	-54.1964	Intron	G09745	NECAB1	-1.51588
RA_RI	Scaffold_16_13657101_13657200	33.259	Intron	G09770	Arhgap39	1.58281
RD_RI	Scaffold_16_19694101_19694250	32.6762	Intron	G09804	KHDRBS3	1.8661
RD_RI	Scaffold_16_45735301_45735450	-24.4379	Upstream	G09994	DSC1	-3.32228
RD_RI	Scaffold_16_55013201_55013300	-37.6583	Intron	G10063	tubulin beta-6 chain isoform X1	-1.1006
RD_RI	Scaffold_16_62288051_62288200	38.305	Intron	G10099	MBP	-1.54101
RD_RI	Scaffold_16_63557001_63557150	-23.6829	Intron	G10114	NR4A3	1.34491
RD_RI	Scaffold_16_92954251_92954350	-19.3991	Intron	G10285	ARPP21	1.52608
RD_RI	Scaffold_16_93989201_93989350	-30.1239	Intron	G10296	FBXL2	1.12703
RD_RI	Scaffold_16_115870101_115870200	-36.5051	Upstream	G10500	ENTPD3	-1.62392
RD_RI	Scaffold_16_118978701_118979300	-34.8411	Intron	G10529	LRRC3B	1.27919
RA_RI	Scaffold_16_120026101_120026250	36.3626	Intron	G10537	NKIRAS1	-1.90367
RA_RI	Scaffold_16_120026901_120027050	37.8953	Intron	G10537	NKIRAS1	-1.90367
RD_RI	Scaffold_16_124294151_124295100	25.4038	Intron	G10568	JAZF1	1.40259
RD_RI	Scaffold_16_124296551_124296750	58.0641	Intron	G10568	JAZF1	1.40259
RD_RI	Scaffold_16_124298951_124299100	19.1057	Intron	G10568	JAZF1	1.40259
RD_RI	Scaffold_16_124309151_124309300	37.203	Intron	G10568	JAZF1	1.40259
RD_RI	Scaffold_16_124312151_124312450	-48.8233	Intron	G10568	JAZF1	1.40259
RD_RI	Scaffold_16_124315151_124315300	-23.4995	Intron	G10568	JAZF1	1.40259
RD_RI	Scaffold_16_124326401_124326750	24.9351	Intron	G10568	JAZF1	1.40259
RD_RI	Scaffold_16_124328401_124328600	36.599	Intron	G10568	JAZF1	1.40259
RD_RI	Scaffold_16_124335051_124335400	37.9307	Intron	G10568	JAZF1	1.40259
RD_RI	Scaffold_16_124338001_124338350	25.0219	Intron	G10568	JAZF1	1.40259
RD_RI	Scaffold_16_124339101_124339200	25.0853	Intron	G10568	JAZF1	1.40259
RD_RI	Scaffold_16_124344751_124344900	22.3656	Intron	G10568	JAZF1	1.40259
RD_RI	Scaffold_16_124371801_124371950	-18.3365	Intron	G10568	JAZF1	1.40259
RD_RI	Scaffold_16_124384451_124384550	25.8956	Intron	G10568	JAZF1	1.40259
RA_RI	Scaffold_16_141538901_141539000	32.799	Exon	G10699	EN2	-5.67231
RA_RI	Scaffold_16_141539351_141539450	29.8259	Intron	G10699	EN2	-5.67231
RD_RI	Scaffold_16_147307601_147307700	19.304	Upstream	G10756	GJC1	-2.17727
RA_RI	Scaffold_16_150935951_150936100	42.2288	Intron	G10838	ST8SIA6	-1.12597
RA_RI	Scaffold_16_151056201_151056350	38.4973	Intron	G10841	CUBN	3.00975
RD_RI	Scaffold_16_151086801_151086900	-23.1837	Intron	G10841	CUBN	2.88845
RD_RI	Scaffold_16_151559351_151559750	-29.826	Exon	G10846	ITGA8	1.46696
RA_RI	Scaffold_16_158265701_158265850	-27.0763	Intron	G10912	THSD7A	-1.04122
RA_RI	Scaffold_16_158352401_158352550	-39.4116	Intron	G10912	THSD7A	-1.04122
RA_RI	Scaffold_16_159255401_159255550	-26.6169	Intron	G10917	ETV1	1.19395
RD_RI	Scaffold_16_159245151_159245250	31.6337	Intron	G10917	ETV1	1.15651
RD_RI	Scaffold_16_159255401_159255550	-28.196	Intron	G10917	ETV1	1.15651
RD_RI	Scaffold_16_159295101_159295250	22.591	Intron	G10917	ETV1	1.15651
RA_RI	Scaffold_17_3110751_3110850	-39.7114	Intron	G10958	TRIM9	1.34158
RD_RI	Scaffold_17_3257451_3257550	-15.3824	Upstream	G10961	GNG2	1.15121
RA_RD	Scaffold_17_5196001_5196150	-27.3686	Intron	G11000	C14orf37	1.02822
RA_RD	Scaffold_17_5229751_5230100	-57.4476	Intron	G11000	C14orf37	1.02822
RA_RI	Scaffold_17_16798501_16798650	21.413	Intron	G11152	RIN3	1.62351
RD_RI	Scaffold_17_21342701_21342850	33.3893	Intron	G11183	SEL1L	-1.04982
RA_RI	Scaffold_17_30945001_30945100	-20.5244	Intron	G11408	Eps8l2	1.51978
RA_RI	Scaffold_17_32172501_32172600	-22.0953	Intron	G11459	LRP4	1.7456
RA_RI	Scaffold_17_32511251_32511350	-29.0807	Intron	G11468	DGKZ	1.60176
RA_RI	Scaffold_17_54435901_54436000	-40.5281	Intron	G11712	INCENP	2.57625
RD_RI	Scaffold_17_55456101_55456350	22.5034	Intron	G11748	Slc6a5	-10.4564
RD_RI	Scaffold_17_59129351_59129500	-20.0702	Exon	G11773	RCN1	-1.33985
RD_RI	Scaffold_19_5488401_5488800	28.5475	Intron	G11921	Camk2d	1.27974
RA_RI	Scaffold_19_5795201_5795350	32.3386	Intron	G11923	UGT8	-1.31801
RA_RI	Scaffold_19_31424251_31424350	-23.0027	Intron	G12137	PDGFC	1.06871
RA_RI	Scaffold_19_31569101_31569200	34.5192	Intron	G12137	PDGFC	1.06871
RA_RI	Scaffold_19_31583801_31583950	21.6105	Intron	G12137	PDGFC	1.06871
RD_RI	Scaffold_19_31564251_31564400	28.9035	Intron	G12137	PDGFC	1.33528
RD_RI	Scaffold_19_33002051_33002150	33.3925	Intron	G12157	TRIM2	-1.39574
RA_RI	Scaffold_19_55337801_55337900	-17.0535	Intron	G12388	NWD2	3.08983
RD_RI	Scaffold_19_59731101_59731200	-27.9332	Exon	G12407	SOD3	1.95783
RD_RI	Scaffold_19_60075351_60075650	-47.1562	Intron	G12409	PPARGC1A	-1.54776
RD_RI	Scaffold_19_68820551_68820700	-18.7368	Exon	G12483	RGS12	1.44459
RD_RI	Scaffold_19_70891501_70891600	-27.2155	Intron	G12511	SLBP	2.17914
RD_RI	Scaffold_19_75784151_75784300	30.4376	Exon	G12551	oxytocin-neurophysin 1	7.63937
RA_RI	Scaffold_19_76560901_76561000	-31.6501	Intron	G12562	GFRA4	2.01219
RD_RI	Scaffold_20_738901_739000	-21.4274	Intron	G12651	SRGAP3	-1.01579
RD_RI	Scaffold_20_1975751_1975900	29.1153	Intron	G12661	ITPR1	1.93911
RD_RI	Scaffold_20_2694601_2694700	-28.8909	Intron	G12668	CNTN4	1.22134
RD_RI	Scaffold_20_2725251_2725400	-19.0979	Intron	G12668	CNTN4	1.22134
RA_RI	Scaffold_20_11864601_11864750	-34.9026	Intron	G12783	MGLL	1.12652
RD_RI	Scaffold_20_12858151_12858250	30.2888	Intron	G12809	SLMAP	-1.15387
RA_RI	Scaffold_20_13244301_13244450	-26.9169	Intron	G12823	Dnah1	1.08095
RA_RI	Scaffold_20_13253051_13253150	-41.6178	Intron	G12823	Dnah1	1.08095
RA_RI	Scaffold_20_13302951_13303050	30.0288	Exon	G12831	G-protein coupled receptor 62	-1.16646
RD_RI	Scaffold_20_13361051_13361150	-33.6956	Downstream	G12834	Sema3f	3.00107
RA_RI	Scaffold_20_13399651_13399750	28.8313	Intron	G12838	SEMA3B	-1.02988
RD_RI	Scaffold_20_13398551_13398700	24.0864	Intron	G12838	SEMA3B	-1.43194
RD_RI	Scaffold_20_20643451_20643550	53.278	Upstream	G12963	PHF7	-4.06012
RD_RI	Scaffold_20_20966051_20966150	25.84	Intron	G12974	DCP1A	-1.2709
RD_RI	Scaffold_21_591051_591150	26.5122	Exon	G12997	MN1	-1.04972
RD_RI	Scaffold_21_1283001_1283100	-18.565	Intron	G13008	ADRBK2	-1.00783
RA_RD	Scaffold_21_2061251_2061350	26.1019	Intron	G13040	RPH3A	1.20168
RA_RI	Scaffold_21_2061201_2061350	19.3983	Intron	G13040	RPH3A	1.32639
RA_RI	Scaffold_21_3524251_3524350	-30.4334	Intron	G13102	PITPNM2	1.31488
RA_RI	Scaffold_21_3531051_3531200	26.8782	Intron	G13102	PITPNM2	1.31488
RA_RI	Scaffold_21_3535501_3535650	-42.8795	Intron	G13102	PITPNM2	1.31488
RD_RI	Scaffold_21_8317251_8317550	24.5328	Intron	G13149	ZDHHC8	-1.29647
RA_RI	Scaffold_21_13944551_13944650	-22.4206	Exon	G13318	Cabp7	-2.93059
RA_RI	Scaffold_21_15426001_15426150	40.021	Upstream	G13363	Rtn4r	1.37548
RA_RI	Scaffold_21_15426801_15426950	43.1706	Upstream	G13363	Rtn4r	1.37548
RA_RD	Scaffold_26_3270151_3270300	-35.6988	Intron	G13728	DOCK5	2.15239
RA_RD	Scaffold_26_3557601_3557750	18.2889	Upstream	G13732	STC1	-1.19048
RD_RI	Scaffold_26_3557601_3557750	-20.2449	Upstream	G13732	STC1	2.8302
RA_RD	Scaffold_26_5222901_5223000	-40.9259	Exon	G13781	Gpr124	1.48569
RD_RI	Scaffold_26_5831951_5832050	-25.4844	Intron	G13809	ZMAT4	1.10922
RD_RI	Scaffold_26_6073051_6073150	35.8961	Exon	G13819	PLAT	-1.16793
RD_RI	Scaffold_41_285601_285750	-17.5405	Intron	G13943	CAMTA1	-1.40647
RD_RI	Scaffold_41_1861851_1861950	-23.0867	Upstream	G13983	KBP	2.4496
RA_RI	Scaffold_41_2382601_2382750	-25.0864	Intron	G13991	CFAP74	1.26581
RD_RI	Scaffold_41_3445701_3445800	30.2581	Intron	G14028	PTPN11	1.56027
RA_RD	Scaffold_41_4781851_4782100	-41.7144	Intron	G14053	KIF1B	1.23139
RA_RI	Scaffold_41_6364601_6364750	-24.1176	Exon	G14096	Fhad1	1.88561
RA_RI	Scaffold_41_6370001_6370150	68.1126	Intron	G14096	Fhad1	1.88561
RA_RI	Scaffold_41_6859651_6859800	23.4411	Intron	G14123	EPHB2	1.21048
RA_RI	Scaffold_41_6867901_6868050	24.382	Intron	G14123	EPHB2	1.21048
RA_RI	Scaffold_41_6903401_6903550	28.131	Intron	G14123	EPHB2	1.21048
RD_RI	Scaffold_41_6803851_6803950	-23.7133	Intron	G14123	EPHB2	1.21787
RD_RI	Scaffold_41_6805251_6805350	-27.9852	Intron	G14123	EPHB2	1.21787
RA_RI	Scaffold_41_7393051_7393150	33.4049	Intron	G14136	PAX7	-5.0336
RA_RI	Scaffold_41_7630851_7631000	-20.2484	Intron	G14142	PADI1	1.53386
RA_RI	Scaffold_41_7696251_7696350	34.4336	Exon	G14147	CROCC	1.00533
RD_RI	Scaffold_41_7905501_7905600	-19.3696	Intron	G14158	tmem82	1.19833
RD_RI	Scaffold_41_7989801_7989950	-23.8396	Exon	G14163	Kif17	1.00748
RA_RI	Scaffold_54_11751_11900	46.3238	Intron	G14219	UPF0687 protein C20orf27 homolog	2.14801
RD_RI	Scaffold_122_51751_51850	-25.0217	Intron	G14327	PBK	-2.69462
RA_RD	Scaffold_408_3710301_3710400	-15.1446	Intron	G14698	Rit2	-1.05522
RD_RI	Scaffold_408_10040751_10040850	-26.431	Intron	G14784	arid3a	2.71873
RA_RI	Scaffold_408_10964101_10964250	-22.1072	Intron	G14799	Unc13b	2.30198
RA_RI	Scaffold_408_10974701_10974850	-32.2028	Intron	G14799	Unc13b	2.30198
RD_RI	Scaffold_408_10953151_10953300	-34.3089	Intron	G14799	Unc13b	2.81869
RD_RI	Scaffold_408_11003201_11003300	-16.9504	Intron	G14799	Unc13b	2.81869
RD_RI	Scaffold_408_11069751_11069850	-33.8598	Intron	G14799	Unc13b	2.81869
RD_RI	Scaffold_408_11769001_11769150	22.9931	Intron	G14835	PDZD2	-1.89792
RA_RI	Scaffold_408_45880901_45881050	-26.7384	Intron	G15131	Fbp2	-2.31773
