# Supplementary material for: The DNA methylation status of the serotonin metabolic pathway associated with reproductive inactivation induced by long-light exposure in Magang geese
Source: BMC Genomics. 2023 Jun 26;24:355. doi: 10.1186/s12864-023-09342-0 (PMC10294383; doi:10.1186/s12864-023-09342-0)
Supplement: Supplementary file 9 — Supplementary Material 9 [file 12864_2023_9342_MOESM9_ESM.xlsx]

## Sheet: Methylated site in TPH2
Table S8 Bisulfite sequencing PCR validate the methylation level of TPH2
Group	clones	pos.5	pos.4	pos.3	pos.2	pos.1
RA	GZ_2108064510J_51lay210__M13F-47_402860796d199393016d385d87b85ebc_B08.ab1	1	1	1	1	1
	GZ_2108064511J_51lay211__M13F-47_402860796d199393016d385d87b85ebc_C08.ab1	1	0	0	0	1
	GZ_2108064512J_51lay212__M13F-47_402860796d199393016d385d87b85ebc_D08.ab1	0	0	0	0	1
	GZ_2108064517J_5lay213__M13F-47_402860796d199393016d385d87b85ebc_A09.ab1	1	1	1	0	0
	GZ_2108064518J_5lay214__M13F-47_402860796d199393016d385d87b85ebc_B09.ab1	1	1	1	1	1
	GZ_2108064519J_5lay215__M13F-47_402860796d199393016d385d87b85ebc_C09.ab1	1	0	0	0	1
	GZ_2108064522J_5lay219__M13F-47_402860796d199393016d385d87b85ebc_F09.ab1	0	0	1	0	1
	GZ_2108064501J_51lay21__M13F-47_402860796d199393016d385d87b85ebc_A07.ab1	0	0	1	0	0
	GZ_2108064523J_5lay220__M13F-47_402860796d199393016d385d87b85ebc_G09.ab1	1	1	1	1	1
	GZ_2108064502J_51lay22__M13F-47_402860796d199393016d385d87b85ebc_B07.ab1	1	1	1	0	0
	GZ_2108064503J_51lay23__M13F-47_402860796d199393016d385d87b85ebc_C07.ab1	0	0	1	0	0
	GZ_2108064504J_51lay24__M13F-47_402860796d199393016d385d87b85ebc_D07.ab1	1	0	1	0	0
	GZ_2108064505J_51lay25__M13F-47_402860796d199393016d385d87b85ebc_E07.ab1	0	0	0	0	1
	GZ_2108064506J_51lay26__M13F-47_402860796d199393016d385d87b85ebc_F07.ab1	1	1	1	0	0
	GZ_2108064508J_51lay28__M13F-47_402860796d199393016d385d87b85ebc_H07.ab1	1	1	0	0	1
	GZ_2108064509J_51lay29__M13F-47_402860796d199393016d385d87b85ebc_A08.ab1	0	0	0	0	1
	GZ_2108124637J_5lay310__M13F-47_402860796d199393016d385d87b85ebc_E06.ab1	1	0	0	0	1
	GZ_2108124637J_5lay310__M13R-48_402860796d199393016d385d87b85ebc_E06.ab1	1	0	0	0	1
	GZ_2108124638J_5lay311__M13F-47_402860796d199393016d385d87b85ebc_F06.ab1	1	1	1	1	1
	GZ_2108124638J_5lay311__M13R-48_402860796d199393016d385d87b85ebc_F06.ab1	1	1	1	1	1
	GZ_2108124639J_5lay312__M13F-47_402860796d199393016d385d87b85ebc_G06.ab1	1	0	0	0	0
	GZ_2108124639J_5lay312__M13R-48_402860796d199393016d385d87b85ebc_G06.ab1	1	0	0	0	0
	GZ_2108124640J_5lay313__M13F-47_402860796d199393016d385d87b85ebc_H06.ab1	1	0	1	1	0
	GZ_2108124640J_5lay313__M13R-48_402860796d199393016d385d87b85ebc_H06.ab1	1	0	1	1	0
	GZ_2108124641J_5lay314__M13F-47_402860796d199393016d385d87b85ebc_E06.ab1	1	0	0	0	0
	GZ_2108124641J_5lay314__M13R-48_402860796d199393016d385d87b85ebc_A07.ab1	1	0	0	0	0
	GZ_2108124642J_5lay315__M13F-47_402860796d199393016d385d87b85ebc_B07.ab1	1	0	0	0	0
	GZ_2108124642J_5lay315__M13R-48_402860796d199393016d385d87b85ebc_B07.ab1	1	0	0	0	0
	GZ_2108124644J_5lay317__M13F-47_402860796d199393016d385d87b85ebc_D07.ab1	1	1	1	1	1
	GZ_2108124644J_5lay317__M13R-48_402860796d199393016d385d87b85ebc_D07.ab1	1	1	1	1	1
	GZ_2108124645J_5lay318__M13F-47_402860796d199393016d385d87b85ebc_E07.ab1	1	0	0	0	0
	GZ_2108124645J_5lay318__M13R-48_402860796d199393016d385d87b85ebc_E07.ab1	1	0	0	0	0
	GZ_2108124646J_5lay319__M13F-47_402860796d199393016d385d87b85ebc_F07.ab1	1	0	0	0	1
	GZ_2108124646J_5lay319__M13R-48_402860796d199393016d385d87b85ebc_F07.ab1	1	0	0	0	1
	GZ_2108124647J_5lay320__M13F-47_402860796d199393016d385d87b85ebc_G07.ab1	1	0	0	0	0
	GZ_2108124647J_5lay320__M13R-48_402860796d199393016d385d87b85ebc_H03.ab1	1	0	0	0	0
	GZ_2108124648J_5lay321__M13F-47_402860796d199393016d385d87b85ebc_H07.ab1	0	0	0	0	1
	GZ_2108124648J_5lay321__M13R-48_402860796d199393016d385d87b85ebc_H07.ab1	0	0	0	0	1
	GZ_2108124649J_5lay322__M13F-47_402860796d199393016d385d87b85ebc_F06.ab1	1	1	0	0	0
	GZ_2108124649J_5lay322__M13R-48_402860796d199393016d385d87b85ebc_B01.ab1	1	1	0	0	0
	GZ_2108124650J_5lay323__M13F-47_402860796d199393016d385d87b85ebc_B08.ab1	1	0	0	0	0
	GZ_2108124650J_5lay323__M13R-48_402860796d199393016d385d87b85ebc_C01.ab1	1	0	0	0	0
	GZ_2108124651J_5lay324__M13F-47_402860796d199393016d385d87b85ebc_C08.ab1	1	1	0	0	1
	GZ_2108124651J_5lay324__M13R-48_402860796d199393016d385d87b85ebc_D01.ab1	1	1	0	0	1
	GZ_2108124652J_5lay325__M13F-47_402860796d199393016d385d87b85ebc_D08.ab1	1	1	0	0	1
	GZ_2108124652J_5lay325__M13R-48_402860796d199393016d385d87b85ebc_E01.ab1	1	1	0	0	1
	GZ_2108134437J_5lay3_41__M13F-47_402860796d199393016d385d87b85ebc_F06.ab1	1	0	0	0	1
	GZ_2108134438J_5lay3_42__M13F-47_402860796d199393016d385d87b85ebc_F07.ab1	0	0	0	0	0
	GZ_2108134439J_5lay3_43__M13F-47_402860796d199393016d385d87b85ebc_G07.ab1	1	0	0	0	1
	GZ_2108134440J_5lay3_44__M13F-47_402860796d199393016d385d87b85ebc_H07.ab1	1	1	0	0	0
	GZ_2108134441J_5lay3_45__M13F-47_402860796d199393016d385d87b85ebc_A08.ab1	1	1	0	1	1
	GZ_2108134442J_5lay3_46__M13F-47_402860796d199393016d385d87b85ebc_B08.ab1	1	1	1	1	1
	GZ_2108134443J_5lay3_47__M13F-47_402860796d199393016d385d87b85ebc_C08.ab1	1	1	1	1	1
	GZ_2108134444J_5lay3_48__M13F-47_402860796d199393016d385d87b85ebc_D08.ab1	0	0	0	0	1
	GZ_2108134445J_5lay3_50__M13F-47_402860796d199393016d385d87b85ebc_E08.ab1	1	1	1	1	1
	GZ_2108134446J_5lay3_51__M13F-47_402860796d199393016d385d87b85ebc_F08.ab1	0	0	0	0	1
	GZ_2108134447J_5lay3_52__M13F-47_402860796d199393016d385d87b85ebc_G08.ab1	0	0	0	0	1
	GZ_2108134448J_5lay3_53__M13F-47_402860796d199393016d385d87b85ebc_H08.ab1	1	1	0	0	1
	GZ_2108134449J_5lay3_54__M13F-47_402860796d199393016d385d87b85ebc_A09.ab1	1	0	0	0	0
	GZ_2108134450J_5lay3_55__M13F-47_402860796d199393016d385d87b85ebc_B09.ab1	1	0	1	1	0
	GZ_2108134451J_5lay3_56__M13F-47_402860796d199393016d385d87b85ebc_C09.ab1	1	0	0	0	0
	GZ_2108134452J_5lay3_57__M13F-47_402860796d199393016d385d87b85ebc_D09.ab1	1	1	1	1	1
	GZ_2108134453J_5lay3_58__M13F-47_402860796d199393016d385d87b85ebc_E09.ab1	1	1	1	1	1
	GZ_2108134454J_5lay3_59__M13F-47_402860796d199393016d385d87b85ebc_F09.ab1	1	1	0	0	0
	GZ_2108134455J_5lay3_62__M13F-47_402860796d199393016d385d87b85ebc_G09.ab1	1	0	0	0	1
	GZ_2108134456J_5lay3_63__M13F-47_402860796d199393016d385d87b85ebc_H09.ab1	0	0	0	0	0
	GZ_2108134457J_5lay3_64__M13F-47_402860796d199393016d385d87b85ebc_A10.ab1	0	0	1	0	0
	GZ_2108134458J_5lay3_65__M13F-47_402860796d199393016d385d87b85ebc_B10.ab1	1	1	1	1	1
	GZ_2108134459J_5lay3_66__M13F-47_402860796d199393016d385d87b85ebc_C10.ab1	0	0	0	0	1
	GZ_2108134460J_5lay3_67__M13F-47_402860796d199393016d385d87b85ebc_D10.ab1	1	0	0	0	1
	GZ_2108134461J_5lay3_68__M13F-47_402860796d199393016d385d87b85ebc_E10.ab1	1	1	0	0	1
	GZ_2108134462J_5lay3_69__M13F-47_402860796d199393016d385d87b85ebc_F10.ab1	1	0	0	0	1
	GZ_2108134463J_5lay3_70__M13F-47_402860796d199393016d385d87b85ebc_G10.ab1	1	0	0	0	0
	GZ_2108134464J_5lay3_71__M13F-47_402860796d199393016d385d87b85ebc_H10.ab1	1	1	1	1	1
	GZ_2108134465J_5lay3_72__M13F-47_402860796d199393016d385d87b85ebc_A11.ab1	1	1	0	1	1
	GZ_2108134466J_5lay3_73__M13F-47_402860796d199393016d385d87b85ebc_B11.ab1	1	1	1	1	1
	GZ_2108134467J_5lay3_75__M13F-47_402860796d199393016d385d87b85ebc_C11.ab1	0	1	0	0	0
	GZ_2108134468J_5lay3_76__M13F-47_402860796d199393016d385d87b85ebc_D11.ab1	1	1	1	1	1
	GZ_2108124636J_5lay39__M13F-47_402860796d199393016d385d87b85ebc_D06.ab1	1	0	0	0	0
	GZ_2108124636J_5lay39__M13R-48_402860796d199393016d385d87b85ebc_D06.ab1	1	0	0	0	0
	GZ_2108184410J_51ay4_10__M13F-47_402860796d199393016d385d87b85ebc_B03.ab1	1	1	1	1	0
	GZ_2108184411J_51ay4_11__M13F-47_402860796d199393016d385d87b85ebc_C03.ab1	1	1	1	0	0
	GZ_2108184412J_51ay4_12__M13F-47_402860796d199393016d385d87b85ebc_D03.ab1	0	0	1	0	0
	GZ_2108184413J_51ay4_13__M13F-47_402860796d199393016d385d87b85ebc_E03.ab1	1	0	1	0	0
	GZ_2108184414J_51ay4_14__M13F-47_402860796d199393016d385d87b85ebc_F03.ab1	0	0	1	0	0
	GZ_2108184415J_51ay4_15__M13F-47_402860796d199393016d385d87b85ebc_G03.ab1	1	1	1	1	1
	GZ_2108184416J_51ay4_16__M13F-47_402860796d199393016d385d87b85ebc_H03.ab1	1	1	1	1	1
	GZ_2108184417J_51ay4_17__M13F-47_402860796d199393016d385d87b85ebc_A04.ab1	0	0	1	0	0
	GZ_2108184419J_51ay4_19__M13F-47_402860796d199393016d385d87b85ebc_C04.ab1	0	0	1	0	0
	GZ_2108184401J_51ay4_1__M13F-47_402860796d199393016d385d87b85ebc_A02.ab1	0	0	1	0	0
	GZ_2108184420J_51ay4_20__M13F-47_402860796d199393016d385d87b85ebc_D04.ab1	1	1	1	0	0
	GZ_2108184421J_51ay4_21__M13F-47_402860796d199393016d385d87b85ebc_E04.ab1	1	1	1	1	1
	GZ_2108184422J_51ay4_22__M13F-47_402860796d199393016d385d87b85ebc_F04.ab1	1	1	1	0	0
	GZ_2108184423J_51ay4_23__M13F-47_402860796d199393016d385d87b85ebc_G04.ab1	1	1	1	1	1
	GZ_2108184424J_51ay4_24__M13F-47_402860796d199393016d385d87b85ebc_H04.ab1	1	1	1	1	1
	GZ_2108184426J_51ay4_26__M13F-47_402860796d199393016d385d87b85ebc_B05.ab1	0	0	1	0	0
	GZ_2108184427J_51ay4_27__M13F-47_402860796d199393016d385d87b85ebc_C05.ab1	1	1	1	1	1
	GZ_2108184428J_51ay4_28__M13F-47_402860796d199393016d385d87b85ebc_D05.ab1	1	1	1	0	0
	GZ_2108184429J_51ay4_29__M13F-47_402860796d199393016d385d87b85ebc_E05.ab1	1	0	1	0	0
	GZ_2108184402J_51ay4_2__M13F-47_402860796d199393016d385d87b85ebc_B02.ab1	0	0	1	0	0
	GZ_2108184430J_51ay4_30__M13F-47_402860796d199393016d385d87b85ebc_F05.ab1	0	1	1	0	0
	GZ_2108184431J_51ay4_31__M13F-47_402860796d199393016d385d87b85ebc_G05.ab1	1	1	1	0	1
	GZ_2108184432J_51ay4_32__M13F-47_402860796d199393016d385d87b85ebc_H05.ab1	0	1	1	1	0
	GZ_2108184433J_51ay4_33__M13F-47_402860796d199393016d385d87b85ebc_A06.ab1	0	0	1	0	0
	GZ_2108184434J_51ay4_34__M13F-47_402860796d199393016d385d87b85ebc_B06.ab1	1	1	1	0	0
	GZ_2108184435J_51ay4_35__M13F-47_402860796d199393016d385d87b85ebc_C06.ab1	0	1	1	0	0
	GZ_2108184436J_51ay4_36__M13F-47_402860796d199393016d385d87b85ebc_D06.ab1	0	0	1	0	0
	GZ_2108184437J_51ay4_37__M13F-47_402860796d199393016d385d87b85ebc_E06.ab1	0	0	1	0	0
	GZ_2108184438J_51ay4_38__M13F-47_402860796d199393016d385d87b85ebc_F06.ab1	1	1	1	0	0
	GZ_2108184439J_51ay4_39__M13F-47_402860796d199393016d385d87b85ebc_G06.ab1	0	0	1	0	0
	GZ_2108184403J_51ay4_3__M13F-47_402860796d199393016d385d87b85ebc_C02.ab1	1	0	1	0	0
	GZ_2108184404J_51ay4_4__M13F-47_402860796d199393016d385d87b85ebc_D02.ab1	1	1	1	1	0
	GZ_2108184405J_51ay4_5__M13F-47_402860796d199393016d385d87b85ebc_E02.ab1	1	1	1	1	0
	GZ_2108184406J_51ay4_6__M13F-47_402860796d199393016d385d87b85ebc_F02.ab1	1	1	1	0	0
	GZ_2108184407J_51ay4_7__M13F-47_402860796d199393016d385d87b85ebc_G02.ab1	1	1	1	0	0
	GZ_2108184408J_51ay4_8__M13F-47_402860796d199393016d385d87b85ebc_H02.ab1	0	0	1	0	0
	GZ_2108184409J_51ay4_9__M13F-47_402860796d199393016d385d87b85ebc_A03.ab1	1	1	1	1	1
RD	GZ_2108124587J_5li214__M13R-48_402860796d199393016d385d87b85ebc_G10.ab1	1	0	0	1	1
	GZ_2108124591J_5li218__M13F-47_402860796d199393016d385d87b85ebc_D12.ab1	0	1	1	1	1
	GZ_2108124591J_5li218__M13R-48_402860796d199393016d385d87b85ebc_D01.ab1	0	1	1	1	1
	GZ_2108124593J_5li220__M13F-47_402860796d199393016d385d87b85ebc_G03.ab1	0	1	1	1	1
	GZ_2108124593J_5li220__M13R-48_402860796d199393016d385d87b85ebc_F01.ab1	0	1	1	1	1
	GZ_2108134401J_5li2_41__M13F-47_402860796d199393016d385d87b85ebc_A03.ab1	1	1	1	1	1
	GZ_2108134402J_5li2_42__M13F-47_402860796d199393016d385d87b85ebc_B03.ab1	0	0	0	0	0
	GZ_2108134403J_5li2_43__M13F-47_402860796d199393016d385d87b85ebc_C03.ab1	0	0	0	0	0
	GZ_2108134404J_5li2_44__M13F-47_402860796d199393016d385d87b85ebc_D03.ab1	0	0	1	1	1
	GZ_2108134405J_5li2_45__M13F-47_402860796d199393016d385d87b85ebc_E03.ab1	1	0	0	0	0
	GZ_2108134406J_5li2_46__M13F-47_402860796d199393016d385d87b85ebc_F03.ab1	0	0	0	1	1
	GZ_2108134407J_5li2_47__M13F-47_402860796d199393016d385d87b85ebc_G03.ab1	1	0	0	1	1
	GZ_2108134408J_5li2_48__M13F-47_402860796d199393016d385d87b85ebc_H03.ab1	1	0	0	0	0
	GZ_2108134409J_5li2_50__M13F-47_402860796d199393016d385d87b85ebc_A04.ab1	0	0	0	0	0
	GZ_2108134411J_5li2_53__M13F-47_402860796d199393016d385d87b85ebc_C04.ab1	1	0	0	1	1
	GZ_2108134413J_5li2_56__M13F-47_402860796d199393016d385d87b85ebc_E04.ab1	0	0	0	0	0
	GZ_2108134414J_5li2_57__M13F-47_402860796d199393016d385d87b85ebc_F04.ab1	1	1	0	1	1
	GZ_2108134415J_5li2_58__M13F-47_402860796d199393016d385d87b85ebc_G04.ab1	0	1	0	1	1
	GZ_2108134417J_5li2_60__M13F-47_402860796d199393016d385d87b85ebc_A05.ab1	1	0	0	1	1
	GZ_2108134418J_5li2_61__M13F-47_402860796d199393016d385d87b85ebc_B05.ab1	1	1	0	1	1
	GZ_2108134419J_5li2_62__M13F-47_402860796d199393016d385d87b85ebc_C05.ab1	1	0	0	1	1
	GZ_2108134420J_5li2_63__M13F-47_402860796d199393016d385d87b85ebc_D05.ab1	0	0	0	0	0
	GZ_2108134421J_5li2_64__M13F-47_402860796d199393016d385d87b85ebc_E05.ab1	0	0	0	0	1
	GZ_2108134422J_5li2_65__M13F-47_402860796d199393016d385d87b85ebc_F05.ab1	1	0	0	0	0
	GZ_2108134423J_5li2_66__M13F-47_402860796d199393016d385d87b85ebc_G05.ab1	0	0	0	0	0
	GZ_2108134424J_5li2_67__M13F-47_402860796d199393016d385d87b85ebc_H05.ab1	0	0	0	0	0
	GZ_2108134425J_5li2_68__M13F-47_402860796d199393016d385d87b85ebc_A06.ab1	0	0	0	0	0
	GZ_2108134426J_5li2_69__M13F-47_402860796d199393016d385d87b85ebc_B06.ab1	1	1	0	0	0
	GZ_2108134427J_5li2_70__M13F-47_402860796d199393016d385d87b85ebc_C06.ab1	1	1	0	0	0
	GZ_2108134428J_5li2_71__M13F-47_402860796d199393016d385d87b85ebc_D06.ab1	1	1	0	0	0
	GZ_2108134430J_5li2_74__M13F-47_402860796d199393016d385d87b85ebc_F06.ab1	0	0	0	0	0
	GZ_2108134431J_5li2_75__M13F-47_402860796d199393016d385d87b85ebc_G06.ab1	1	1	0	0	0
	GZ_2108134432J_5li2_76__M13F-47_402860796d199393016d385d87b85ebc_H06.ab1	1	1	0	1	1
	GZ_2108134433J_5li2_77__M13F-47_402860796d199393016d385d87b85ebc_A07.ab1	1	1	0	0	0
	GZ_2108134434J_5li2_78__M13F-47_402860796d199393016d385d87b85ebc_B07.ab1	1	0	0	1	1
	GZ_2108134435J_5li2_79__M13F-47_402860796d199393016d385d87b85ebc_C07.ab1	1	1	0	0	0
	GZ_2108124580J_5li27__M13R-48_402860796d199393016d385d87b85ebc_A06.ab1	1	1	0	0	0
	GZ_2108124581J_5li28__M13R-48_402860796d199393016d385d87b85ebc_F10.ab1	1	1	0	1	1
	GZ_2108124610J_5li310__M13R-48_402860796d199393016d385d87b85ebc_A11.ab1	1	0	.	0	.
	GZ_2108124611J_5li311__M13F-47_402860796d199393016d385d87b85ebc_C03.ab1	1	1	1	0	0
	GZ_2108124611J_5li311__M13R-48_402860796d199393016d385d87b85ebc_C03.ab1	1	1	1	0	0
	GZ_2108124612J_5li312__M13F-47_402860796d199393016d385d87b85ebc_D03.ab1	1	1	1	1	1
	GZ_2108124612J_5li312__M13R-48_402860796d199393016d385d87b85ebc_D03.ab1	1	1	1	1	1
	GZ_2108124613J_5li313__M13F-47_402860796d199393016d385d87b85ebc_E03.ab1	1	1	1	1	1
	GZ_2108124613J_5li313__M13R-48_402860796d199393016d385d87b85ebc_E03.ab1	1	1	1	1	1
	GZ_2108124614J_5li314__M13F-47_402860796d199393016d385d87b85ebc_F03.ab1	1	1	1	0	0
	GZ_2108124614J_5li314__M13R-48_402860796d199393016d385d87b85ebc_F03.ab1	1	1	1	0	0
	GZ_2108124615J_5li315__M13F-47_402860796d199393016d385d87b85ebc_G03.ab1	1	0	0	1	0
	GZ_2108124615J_5li315__M13R-48_402860796d199393016d385d87b85ebc_G03.ab1	1	0	0	1	0
	GZ_2108124616J_5li316__M13F-47_402860796d199393016d385d87b85ebc_H03.ab1	1	1	1	1	1
	GZ_2108124616J_5li316__M13R-48_402860796d199393016d385d87b85ebc_H03.ab1	1	1	1	1	1
	GZ_2108124617J_5li317__M13F-47_402860796d199393016d385d87b85ebc_C06.ab1	1	1	1	1	1
	GZ_2108124617J_5li317__M13R-48_402860796d199393016d385d87b85ebc_A04.ab1	1	1	1	1	1
	GZ_2108124618J_5li318__M13F-47_402860796d199393016d385d87b85ebc_B04.ab1	0	1	1	0	0
	GZ_2108124618J_5li318__M13R-48_402860796d199393016d385d87b85ebc_B04.ab1	0	1	1	0	0
	GZ_2108124619J_5li319__M13R-48_402860796d199393016d385d87b85ebc_C04.ab1	.	0	0	1	.
	GZ_2108124620J_5li320__M13F-47_402860796d199393016d385d87b85ebc_D04.ab1	0	0	1	0	0
	GZ_2108124620J_5li320__M13R-48_402860796d199393016d385d87b85ebc_D04.ab1	0	0	1	0	0
	GZ_2108124621J_5li321__M13F-47_402860796d199393016d385d87b85ebc_E04.ab1	1	1	1	1	0
	GZ_2108124621J_5li321__M13R-48_402860796d199393016d385d87b85ebc_E04.ab1	1	1	1	1	0
	GZ_2108124622J_5li322__M13F-47_402860796d199393016d385d87b85ebc_F04.ab1	0	1	0	1	0
	GZ_2108124622J_5li322__M13R-48_402860796d199393016d385d87b85ebc_F04.ab1	0	1	0	1	0
	GZ_2108124623J_5li323__M13F-47_402860796d199393016d385d87b85ebc_G04.ab1	0	1	1	0	0
	GZ_2108124623J_5li323__M13R-48_402860796d199393016d385d87b85ebc_G04.ab1	0	1	1	0	0
	GZ_2108124624J_5li324__M13F-47_402860796d199393016d385d87b85ebc_H04.ab1	0	1	1	0	0
	GZ_2108124624J_5li324__M13R-48_402860796d199393016d385d87b85ebc_H04.ab1	0	1	1	0	0
	GZ_2108124625J_5li325__M13F-47_402860796d199393016d385d87b85ebc_D06.ab1	0	0	1	1	1
	GZ_2108124625J_5li325__M13R-48_402860796d199393016d385d87b85ebc_A05.ab1	0	0	1	1	1
	GZ_2108124626J_5li326__M13F-47_402860796d199393016d385d87b85ebc_B05.ab1	1	0	1	0	0
	GZ_2108124626J_5li326__M13R-48_402860796d199393016d385d87b85ebc_B05.ab1	1	0	1	0	0
	GZ_2108124627J_5li327__M13F-47_402860796d199393016d385d87b85ebc_C05.ab1	1	1	1	1	1
	GZ_2108124627J_5li327__M13R-48_402860796d199393016d385d87b85ebc_C05.ab1	1	1	1	1	1
	GZ_2108124628J_5li328__M13F-47_402860796d199393016d385d87b85ebc_D05.ab1	1	1	1	1	1
	GZ_2108124628J_5li328__M13R-48_402860796d199393016d385d87b85ebc_D05.ab1	1	1	1	1	1
	GZ_2108124629J_5li329__M13F-47_402860796d199393016d385d87b85ebc_E05.ab1	0	0	1	0	0
	GZ_2108124629J_5li329__M13R-48_402860796d199393016d385d87b85ebc_E05.ab1	0	0	1	0	0
	GZ_2108124630J_5li330__M13F-47_402860796d199393016d385d87b85ebc_F05.ab1	0	.	1	0	0
	GZ_2108124630J_5li330__M13R-48_402860796d199393016d385d87b85ebc_F05.ab1	0	.	1	0	0
	GZ_2108124631J_5li331__M13F-47_402860796d199393016d385d87b85ebc_G05.ab1	1	1	0	1	0
	GZ_2108124631J_5li331__M13R-48_402860796d199393016d385d87b85ebc_G05.ab1	1	1	0	1	0
	GZ_2108124632J_5li332__M13F-47_402860796d199393016d385d87b85ebc_H05.ab1	0	1	0	1	0
	GZ_2108124632J_5li332__M13R-48_402860796d199393016d385d87b85ebc_H05.ab1	0	1	0	1	0
	GZ_2108124633J_5li333__M13F-47_402860796d199393016d385d87b85ebc_A06.ab1	1	1	1	1	1
	GZ_2108124633J_5li333__M13R-48_402860796d199393016d385d87b85ebc_A06.ab1	1	1	1	1	.
	GZ_2108124634J_5li334__M13F-47_402860796d199393016d385d87b85ebc_B06.ab1	1	0	0	1	0
	GZ_2108124634J_5li334__M13R-48_402860796d199393016d385d87b85ebc_B06.ab1	1	0	0	1	0
	GZ_2108124635J_5li335__M13F-47_402860796d199393016d385d87b85ebc_C06.ab1	1	1	1	1	1
	GZ_2108124635J_5li335__M13R-48_402860796d199393016d385d87b85ebc_C06.ab1	1	1	1	1	1
	GZ_2108124607J_5li37__M13F-47_402860796d199393016d385d87b85ebc_G02.ab1	1	1	1	1	1
	GZ_2108124607J_5li37__M13R-48_402860796d199393016d385d87b85ebc_G02.ab1	1	1	1	1	1
	GZ_2108124608J_5li38__M13F-47_402860796d199393016d385d87b85ebc_B06.ab1	0	0	1	1	1
	GZ_2108124609J_5li39__M13F-47_402860796d199393016d385d87b85ebc_A03.ab1	1	1	1	1	1
	GZ_2108124609J_5li39__M13R-48_402860796d199393016d385d87b85ebc_A03.ab1	1	1	1	1	1
	GZ_2108184510J_51i1_10__M13F-47_402860796d199393016d385d87b85ebc_B03.ab1	1	1	0	0	0
	GZ_2108184511J_51i1_11__M13F-47_402860796d199393016d385d87b85ebc_C03.ab1	1	1	0	0	0
	GZ_2108184512J_51i1_12__M13F-47_402860796d199393016d385d87b85ebc_D03.ab1	1	0	0	0	0
	GZ_2108184513J_51i1_13__M13F-47_402860796d199393016d385d87b85ebc_E03.ab1	1	0	0	0	0
	GZ_2108184514J_51i1_14__M13F-47_402860796d199393016d385d87b85ebc_F03.ab1	1	0	0	0	1
	GZ_2108184515J_51i1_15__M13F-47_402860796d199393016d385d87b85ebc_G03.ab1	1	0	0	0	0
	GZ_2108184516J_51i1_16__M13F-47_402860796d199393016d385d87b85ebc_H03.ab1	1	0	0	0	1
	GZ_2108184517J_51i1_17__M13F-47_402860796d199393016d385d87b85ebc_A04.ab1	0	0	0	0	1
	GZ_2108184518J_51i1_18__M13F-47_402860796d199393016d385d87b85ebc_B04.ab1	1	1	1	1	1
	GZ_2108184519J_51i1_19__M13F-47_402860796d199393016d385d87b85ebc_D07.ab1	1	0	0	0	1
	GZ_2108184520J_51i1_20__M13F-47_402860796d199393016d385d87b85ebc_C04.ab1	1	1	0	0	1
	GZ_2108184521J_51i1_21__M13F-47_402860796d199393016d385d87b85ebc_D04.ab1	1	1	1	1	1
	GZ_2108184522J_51i1_22__M13F-47_402860796d199393016d385d87b85ebc_E04.ab1	0	1	0	0	0
	GZ_2108184523J_51i1_23__M13F-47_402860796d199393016d385d87b85ebc_F04.ab1	1	0	0	0	1
	GZ_2108184524J_51i1_24__M13F-47_402860796d199393016d385d87b85ebc_G04.ab1	1	1	1	1	1
	GZ_2108184525J_51i1_25__M13F-47_402860796d199393016d385d87b85ebc_B12.ab1	1	1	0	0	1
	GZ_2108184526J_51i1_26__M13F-47_402860796d199393016d385d87b85ebc_C12.ab1	1	1	1	1	1
	GZ_2108184527J_51i1_27__M13F-47_402860796d199393016d385d87b85ebc_D12.ab1	1	1	0	0	1
	GZ_2108184528J_51i1_28__M13F-47_402860796d199393016d385d87b85ebc_E12.ab1	0	1	0	0	0
	GZ_2108184529J_51i1_29__M13F-47_402860796d199393016d385d87b85ebc_F12.ab1	1	1	0	0	0
	GZ_2108184530J_51i1_30__M13F-47_402860796d199393016d385d87b85ebc_G12.ab1	0	0	0	0	1
	GZ_2108184531J_51i1_31__M13F-47_402860796d199393016d385d87b85ebc_H04.ab1	1	1	1	0	1
	GZ_2108184532J_51i1_32__M13F-47_402860796d199393016d385d87b85ebc_A05.ab1	1	1	1	0	0
	GZ_2108184533J_51i1_33__M13F-47_402860796d199393016d385d87b85ebc_B05.ab1	1	0	0	0	1
	GZ_2108184534J_51i1_34__M13F-47_402860796d199393016d385d87b85ebc_C05.ab1	1	0	0	0	0
	GZ_2108184535J_51i1_35__M13F-47_402860796d199393016d385d87b85ebc_D05.ab1	1	1	1	1	1
	GZ_2108184536J_51i1_36__M13F-47_402860796d199393016d385d87b85ebc_E05.ab1	0	1	0	0	0
	GZ_2108184537J_51i1_37__M13F-47_402860796d199393016d385d87b85ebc_F05.ab1	1	0	0	1	0
	GZ_2108184538J_51i1_38__M13F-47_402860796d199393016d385d87b85ebc_G05.ab1	1	1	0	0	0
	GZ_2108184539J_51i1_39__M13F-47_402860796d199393016d385d87b85ebc_H05.ab1	0	0	1	0	1
	GZ_2108184503J_51i1_3__M13F-47_402860796d199393016d385d87b85ebc_C02.ab1	1	0	0	0	0
	GZ_2108184504J_51i1_4__M13F-47_402860796d199393016d385d87b85ebc_D02.ab1	0	0	0	0	0
	GZ_2108184505J_51i1_5__M13F-47_402860796d199393016d385d87b85ebc_E02.ab1	0	0	0	0	0
	GZ_2108184507J_51i1_7__M13F-47_402860796d199393016d385d87b85ebc_G02.ab1	0	0	0	0	0
	GZ_2108184508J_51i1_8__M13F-47_402860796d199393016d385d87b85ebc_H02.ab1	1	0	0	0	1
	GZ_2108184509J_51i1_9__M13F-47_402860796d199393016d385d87b85ebc_A03.ab1	0	1	1	1	1
RI	GZ_2108184449J_5S1_10__M13F-47_402860796d199393016d385d87b85ebc_A08.ab1	1	1	0	0	0
	GZ_2108064513J_5S1_10__M13F-47_402860796d199393016d385d87b85ebc_E08.ab1	1	1	.	0	0
	GZ_2108184450J_5S1_11__M13F-47_402860796d199393016d385d87b85ebc_B08.ab1	1	0	0	0	1
	GZ_2108064514J_5S1_11__M13F-47_402860796d199393016d385d87b85ebc_F08.ab1	0	0	0	0	0
	GZ_2108184451J_5S1_12__M13F-47_402860796d199393016d385d87b85ebc_C08.ab1	1	0	0	0	0
	GZ_2108184452J_5S1_13__M13F-47_402860796d199393016d385d87b85ebc_D08.ab1	0	0	0	0	0
	GZ_2108184453J_5S1_14__M13F-47_402860796d199393016d385d87b85ebc_E08.ab1	1	1	0	0	0
	GZ_2108184454J_5S1_15__M13F-47_402860796d199393016d385d87b85ebc_F08.ab1	0	0	0	0	0
	GZ_2108064515J_5S1_16__M13F-47_402860796d199393016d385d87b85ebc_G08.ab1	0	0	0	0	0
	GZ_2108184455J_5S1_16__M13F-47_402860796d199393016d385d87b85ebc_G08.ab1	0	0	0	0	0
	GZ_2108184456J_5S1_17__M13F-47_402860796d199393016d385d87b85ebc_H08.ab1	1	.	.	.	.
	GZ_2108184457J_5S1_18__M13F-47_402860796d199393016d385d87b85ebc_A09.ab1	1	0	0	0	0
	GZ_2108184458J_5S1_19__M13F-47_402860796d199393016d385d87b85ebc_B09.ab1	1	1	0	0	0
	GZ_2108184440J_5S1_1__M13F-47_402860796d199393016d385d87b85ebc_H06.ab1	0	0	0	0	0
	GZ_2108184459J_5S1_20__M13F-47_402860796d199393016d385d87b85ebc_C09.ab1	1	1	0	0	0
	GZ_2108064516J_5S1_20__M13F-47_402860796d199393016d385d87b85ebc_H08.ab1	0	1	0	0	0
	GZ_2108184460J_5S1_21__M13F-47_402860796d199393016d385d87b85ebc_D09.ab1	0	0	0	0	0
	GZ_2108184461J_5S1_22__M13F-47_402860796d199393016d385d87b85ebc_E09.ab1	0	0	0	0	0
	GZ_2108184462J_5S1_23__M13F-47_402860796d199393016d385d87b85ebc_F09.ab1	1	0	0	0	0
	GZ_2108184463J_5S1_24__M13F-47_402860796d199393016d385d87b85ebc_G09.ab1	0	0	0	0	0
	GZ_2108184464J_5S1_25__M13F-47_402860796d199393016d385d87b85ebc_H09.ab1	1	1	1	1	1
	GZ_2108184465J_5S1_26__M13F-47_402860796d199393016d385d87b85ebc_A10.ab1	0	0	0	1	0
	GZ_2108184466J_5S1_27__M13F-47_402860796d199393016d385d87b85ebc_B10.ab1	0	0	0	0	0
	GZ_2108184467J_5S1_28__M13F-47_402860796d199393016d385d87b85ebc_C10.ab1	1	1	1	1	1
	GZ_2108184468J_5S1_29__M13F-47_402860796d199393016d385d87b85ebc_D10.ab1	0	0	0	0	0
	GZ_2108184441J_5S1_2__M13F-47_402860796d199393016d385d87b85ebc_A07.ab1	1	1	0	0	0
	GZ_2108184469J_5S1_30__M13F-47_402860796d199393016d385d87b85ebc_E10.ab1	1	1	0	0	0
	GZ_2108184470J_5S1_31__M13F-47_402860796d199393016d385d87b85ebc_F10.ab1	1	1	1	0	1
	GZ_2108184471J_5S1_32__M13F-47_402860796d199393016d385d87b85ebc_G10.ab1	1	1	1	0	0
	GZ_2108184472J_5S1_33__M13F-47_402860796d199393016d385d87b85ebc_H10.ab1	1	0	0	0	0
	GZ_2108184473J_5S1_34__M13F-47_402860796d199393016d385d87b85ebc_A11.ab1	0	0	0	0	0
	GZ_2108184474J_5S1_35__M13F-47_402860796d199393016d385d87b85ebc_B11.ab1	1	0	0	1	0
	GZ_2108184475J_5S1_36__M13F-47_402860796d199393016d385d87b85ebc_C11.ab1	0	0	1	0	0
	GZ_2108184476J_5S1_37__M13F-47_402860796d199393016d385d87b85ebc_D11.ab1	0	0	0	0	0
	GZ_2108184477J_5S1_38__M13F-47_402860796d199393016d385d87b85ebc_E11.ab1	1	0	0	0	0
	GZ_2108184478J_5S1_39__M13F-47_402860796d199393016d385d87b85ebc_F11.ab1	1	0	0	0	0
	GZ_2108184442J_5S1_3__M13F-47_402860796d199393016d385d87b85ebc_B07.ab1	1	0	0	0	0
	GZ_2108184443J_5S1_4__M13F-47_402860796d199393016d385d87b85ebc_C07.ab1	1	1	1	1	1
	GZ_2108064524J_5S1_4__M13F-47_402860796d199393016d385d87b85ebc_H09.ab1	0	0	0	0	0
	GZ_2108064525J_5S1_5__M13F-47_402860796d199393016d385d87b85ebc_A10.ab1	1	1	0	0	0
	GZ_2108184444J_5S1_5__M13F-47_402860796d199393016d385d87b85ebc_D07.ab1	0	0	0	0	0
	GZ_2108064526J_5S1_6__M13F-47_402860796d199393016d385d87b85ebc_B10.ab1	1	0	0	0	0
	GZ_2108184445J_5S1_6__M13F-47_402860796d199393016d385d87b85ebc_E07.ab1	1	1	1	1	1
	GZ_2108184446J_5S1_7__M13F-47_402860796d199393016d385d87b85ebc_F07.ab1	1	0	0	0	0
	GZ_2108064528J_5S1_9__M13F-47_402860796d199393016d385d87b85ebc_D10.ab1	1	1	0	0	0
	GZ_2108184448J_5S1_9__M13F-47_402860796d199393016d385d87b85ebc_H07.ab1	0	0	0	0	0
	GZ_2108124510J_5S210__M13F-47_402860796d199393016d385d87b85ebc_B02.ab1	1	1	0	0	0
	GZ_2108124510J_5S210__M13R-48_402860796d199393016d385d87b85ebc_B03.ab1	1	1	0	0	0
	GZ_2108124511J_5S211__M13F-47_402860796d199393016d385d87b85ebc_C02.ab1	0	0	0	0	0
	GZ_2108124511J_5S211__M13R-48_402860796d199393016d385d87b85ebc_C03.ab1	0	0	0	0	0
	GZ_2108124512J_5S212__M13F-47_402860796d199393016d385d87b85ebc_D02.ab1	1	1	0	0	0
	GZ_2108124512J_5S212__M13R-48_402860796d199393016d385d87b85ebc_D03.ab1	1	1	0	0	0
	GZ_2108124513J_5S213__M13F-47_402860796d199393016d385d87b85ebc_E02.ab1	0	0	0	0	0
	GZ_2108124513J_5S213__M13R-48_402860796d199393016d385d87b85ebc_E03.ab1	0	0	0	0	0
	GZ_2108124514J_5S214__M13F-47_402860796d199393016d385d87b85ebc_F02.ab1	0	1	0	0	0
	GZ_2108124514J_5S214__M13R-48_402860796d199393016d385d87b85ebc_F03.ab1	0	1	0	0	0
	GZ_2108124515J_5S215__M13F-47_402860796d199393016d385d87b85ebc_G02.ab1	0	0	0	0	0
	GZ_2108124515J_5S215__M13R-48_402860796d199393016d385d87b85ebc_G03.ab1	0	0	0	0	0
	GZ_2108124516J_5S216__M13F-47_402860796d199393016d385d87b85ebc_H02.ab1	1	1	0	0	0
	GZ_2108124516J_5S216__M13R-48_402860796d199393016d385d87b85ebc_H03.ab1	1	1	0	0	0
	GZ_2108124517J_5S217__M13F-47_402860796d199393016d385d87b85ebc_A03.ab1	0	0	0	0	0
	GZ_2108124517J_5S217__M13R-48_402860796d199393016d385d87b85ebc_A04.ab1	0	0	0	0	0
	GZ_2108124518J_5S218__M13F-47_402860796d199393016d385d87b85ebc_B03.ab1	1	1	.	1	1
	GZ_2108124518J_5S218__M13R-48_402860796d199393016d385d87b85ebc_B04.ab1	1	1	.	1	1
	GZ_2108124519J_5S219__M13F-47_402860796d199393016d385d87b85ebc_C03.ab1	1	1	0	1	1
	GZ_2108124519J_5S219__M13R-48_402860796d199393016d385d87b85ebc_C04.ab1	1	1	0	1	1
	GZ_2108124501J_5S21__M13F-47_402860796d199393016d385d87b85ebc_A05.ab1	1	0	1	.	.
	GZ_2108124501J_5S21__M13R-48_402860796d199393016d385d87b85ebc_A02.ab1	1	0	1	.	.
	GZ_2108124520J_5S220__M13F-47_402860796d199393016d385d87b85ebc_D03.ab1	0	0	0	0	0
	GZ_2108124520J_5S220__M13R-48_402860796d199393016d385d87b85ebc_D04.ab1	0	0	0	0	0
	GZ_2108124521J_5S221__M13F-47_402860796d199393016d385d87b85ebc_E03.ab1	1	1	0	0	0
	GZ_2108124521J_5S221__M13R-48_402860796d199393016d385d87b85ebc_E04.ab1	1	1	0	0	0
	GZ_2108124522J_5S222__M13F-47_402860796d199393016d385d87b85ebc_F03.ab1	0	0	0	0	0
	GZ_2108124522J_5S222__M13R-48_402860796d199393016d385d87b85ebc_F04.ab1	0	0	0	0	0
	GZ_2108124524J_5S224__M13F-47_402860796d199393016d385d87b85ebc_H03.ab1	1	1	0	0	0
	GZ_2108124524J_5S224__M13R-48_402860796d199393016d385d87b85ebc_H04.ab1	1	1	0	0	0
	GZ_2108124525J_5S225__M13F-47_402860796d199393016d385d87b85ebc_A04.ab1	0	0	0	0	0
	GZ_2108124525J_5S225__M13R-48_402860796d199393016d385d87b85ebc_A05.ab1	0	0	0	0	0
	GZ_2108124526J_5S226__M13F-47_402860796d199393016d385d87b85ebc_B04.ab1	1	0	0	0	0
	GZ_2108124526J_5S226__M13R-48_402860796d199393016d385d87b85ebc_B05.ab1	1	0	0	0	0
	GZ_2108124527J_5S227__M13F-47_402860796d199393016d385d87b85ebc_C04.ab1	1	0	0	0	0
	GZ_2108124527J_5S227__M13R-48_402860796d199393016d385d87b85ebc_C05.ab1	1	0	0	0	0
	GZ_2108124528J_5S228__M13F-47_402860796d199393016d385d87b85ebc_D04.ab1	1	0	1	1	1
	GZ_2108124528J_5S228__M13R-48_402860796d199393016d385d87b85ebc_D05.ab1	1	0	1	1	1
	GZ_2108124529J_5S229__M13F-47_402860796d199393016d385d87b85ebc_E04.ab1	1	1	0	1	1
	GZ_2108124529J_5S229__M13R-48_402860796d199393016d385d87b85ebc_E05.ab1	1	1	0	1	1
	GZ_2108124502J_5S22__M13F-47_402860796d199393016d385d87b85ebc_B05.ab1	0	0	0	0	0
	GZ_2108124502J_5S22__M13R-48_402860796d199393016d385d87b85ebc_B02.ab1	0	0	0	0	0
	GZ_2108124530J_5S230__M13F-47_402860796d199393016d385d87b85ebc_F04.ab1	1	1	0	0	0
	GZ_2108124530J_5S230__M13R-48_402860796d199393016d385d87b85ebc_F05.ab1	1	1	0	0	0
	GZ_2108124531J_5S231__M13F-47_402860796d199393016d385d87b85ebc_G04.ab1	1	1	0	0	0
	GZ_2108124531J_5S231__M13R-48_402860796d199393016d385d87b85ebc_G05.ab1	1	1	0	0	0
	GZ_2108124532J_5S232__M13F-47_402860796d199393016d385d87b85ebc_H04.ab1	0	0	0	0	0
	GZ_2108124532J_5S232__M13R-48_402860796d199393016d385d87b85ebc_B05.ab1	0	0	0	0	0
	GZ_2108124533J_5S233__M13F-47_402860796d199393016d385d87b85ebc_A05.ab1	1	0	0	0	0
	GZ_2108124533J_5S233__M13R-48_402860796d199393016d385d87b85ebc_C05.ab1	1	0	0	0	0
	GZ_2108124534J_5S234__M13F-47_402860796d199393016d385d87b85ebc_B05.ab1	0	0	0	0	0
	GZ_2108124534J_5S234__M13R-48_402860796d199393016d385d87b85ebc_B06.ab1	0	0	0	0	0
	GZ_2108124503J_5S23__M13F-47_402860796d199393016d385d87b85ebc_C05.ab1	0	0	.	1	0
	GZ_2108124504J_5S24__M13F-47_402860796d199393016d385d87b85ebc_D05.ab1	0	0	0	1	0
	GZ_2108124504J_5S24__M13R-48_402860796d199393016d385d87b85ebc_D02.ab1	0	0	0	0	0
	GZ_2108124505J_5S25__M13F-47_402860796d199393016d385d87b85ebc_E05.ab1	1	0	0	0	0
	GZ_2108124505J_5S25__M13R-48_402860796d199393016d385d87b85ebc_E02.ab1	1	0	0	0	0
	GZ_2108124506J_5S26__M13F-47_402860796d199393016d385d87b85ebc_F05.ab1	0	0	0	0	0
	GZ_2108124506J_5S26__M13R-48_402860796d199393016d385d87b85ebc_F02.ab1	0	0	0	0	0
	GZ_2108124507J_5S27__M13F-47_402860796d199393016d385d87b85ebc_G05.ab1	0	0	0	0	0
	GZ_2108124507J_5S27__M13R-48_402860796d199393016d385d87b85ebc_G02.ab1	0	0	0	0	0
	GZ_2108124508J_5S28__M13F-47_402860796d199393016d385d87b85ebc_H05.ab1	1	1	1	0	0
	GZ_2108124509J_5S29__M13F-47_402860796d199393016d385d87b85ebc_A02.ab1	0	0	0	0	0
	GZ_2108124509J_5S29__M13R-48_402860796d199393016d385d87b85ebc_A03.ab1	0	0	0	0	0
	GZ_2108124544J_5S610__M13F-47_402860796d199393016d385d87b85ebc_D06.ab1	1	0	0	0	0
	GZ_2108124544J_5S610__M13R-48_402860796d199393016d385d87b85ebc_D07.ab1	1	0	0	0	0
	GZ_2108124545J_5S611__M13F-47_402860796d199393016d385d87b85ebc_E06.ab1	1	0	0	1	0
	GZ_2108124545J_5S611__M13R-48_402860796d199393016d385d87b85ebc_E07.ab1	1	0	0	1	0
	GZ_2108124546J_5S612__M13F-47_402860796d199393016d385d87b85ebc_F06.ab1	1	1	0	1	0
	GZ_2108124546J_5S612__M13R-48_402860796d199393016d385d87b85ebc_F07.ab1	1	1	0	1	0
	GZ_2108124547J_5S613__M13F-47_402860796d199393016d385d87b85ebc_G06.ab1	1	0	0	0	0
	GZ_2108124547J_5S613__M13R-48_402860796d199393016d385d87b85ebc_G07.ab1	1	0	0	0	0
	GZ_2108124548J_5S614__M13F-47_402860796d199393016d385d87b85ebc_H06.ab1	1	1	1	1	1
	GZ_2108124548J_5S614__M13R-48_402860796d199393016d385d87b85ebc_H07.ab1	1	1	1	1	1
	GZ_2108124549J_5S615__M13F-47_402860796d199393016d385d87b85ebc_A07.ab1	1	0	0	1	0
	GZ_2108124549J_5S615__M13R-48_402860796d199393016d385d87b85ebc_A08.ab1	1	0	0	1	0
	GZ_2108124550J_5S616__M13F-47_402860796d199393016d385d87b85ebc_B07.ab1	1	0	0	0	0
	GZ_2108124550J_5S616__M13R-48_402860796d199393016d385d87b85ebc_E05.ab1	1	0	0	0	0
	GZ_2108124551J_5S617__M13F-47_402860796d199393016d385d87b85ebc_C07.ab1	1	1	1	1	1
	GZ_2108124551J_5S617__M13R-48_402860796d199393016d385d87b85ebc_C08.ab1	1	1	1	0	1
	GZ_2108124553J_5S619__M13F-47_402860796d199393016d385d87b85ebc_E07.ab1	1	0	0	0	0
	GZ_2108124553J_5S619__M13R-48_402860796d199393016d385d87b85ebc_E08.ab1	1	0	0	0	0
	GZ_2108124535J_5S61__M13F-47_402860796d199393016d385d87b85ebc_C05.ab1	0	0	0	0	0
	GZ_2108124535J_5S61__M13R-48_402860796d199393016d385d87b85ebc_C06.ab1	0	0	0	0	0
	GZ_2108124554J_5S620__M13F-47_402860796d199393016d385d87b85ebc_F07.ab1	0	0	0	1	0
	GZ_2108124554J_5S620__M13R-48_402860796d199393016d385d87b85ebc_F08.ab1	0	0	0	1	0
	GZ_2108124555J_5S621__M13F-47_402860796d199393016d385d87b85ebc_F03.ab1	1	0	0	0	0
	GZ_2108124555J_5S621__M13R-48_402860796d199393016d385d87b85ebc_G08.ab1	1	0	0	0	0
	GZ_2108124556J_5S622__M13F-47_402860796d199393016d385d87b85ebc_H07.ab1	0	0	0	0	0
	GZ_2108124556J_5S622__M13R-48_402860796d199393016d385d87b85ebc_H08.ab1	1	0	0	0	0
	GZ_2108124557J_5S623__M13F-47_402860796d199393016d385d87b85ebc_A08.ab1	1	1	0	0	0
	GZ_2108124557J_5S623__M13R-48_402860796d199393016d385d87b85ebc_A09.ab1	1	1	0	0	0
	GZ_2108124558J_5S624__M13F-47_402860796d199393016d385d87b85ebc_B08.ab1	1	0	0	1	0
	GZ_2108124558J_5S624__M13R-48_402860796d199393016d385d87b85ebc_F05.ab1	1	0	0	1	0
	GZ_2108124559J_5S625__M13F-47_402860796d199393016d385d87b85ebc_C08.ab1	0	1	0	0	0
	GZ_2108124559J_5S625__M13R-48_402860796d199393016d385d87b85ebc_C09.ab1	0	1	0	0	0
	GZ_2108124560J_5S626__M13F-47_402860796d199393016d385d87b85ebc_D08.ab1	0	0	0	0	0
	GZ_2108124560J_5S626__M13R-48_402860796d199393016d385d87b85ebc_D09.ab1	0	0	0	0	0
	GZ_2108124561J_5S627__M13F-47_402860796d199393016d385d87b85ebc_E08.ab1	0	0	1	0	1
	GZ_2108124561J_5S627__M13R-48_402860796d199393016d385d87b85ebc_E09.ab1	0	0	1	0	1
	GZ_2108124562J_5S628__M13F-47_402860796d199393016d385d87b85ebc_F08.ab1	1	0	0	0	0
	GZ_2108124562J_5S628__M13R-48_402860796d199393016d385d87b85ebc_F09.ab1	1	0	0	0	0
	GZ_2108124563J_5S629__M13F-47_402860796d199393016d385d87b85ebc_G08.ab1	0	0	0	.	0
	GZ_2108124563J_5S629__M13R-48_402860796d199393016d385d87b85ebc_G09.ab1	0	0	0	0	0
	GZ_2108124536J_5S62__M13F-47_402860796d199393016d385d87b85ebc_D05.ab1	0	0	0	0	0
	GZ_2108124536J_5S62__M13R-48_402860796d199393016d385d87b85ebc_D06.ab1	0	0	0	0	0
	GZ_2108124564J_5S630__M13F-47_402860796d199393016d385d87b85ebc_H08.ab1	0	0	0	0	0
	GZ_2108124564J_5S630__M13R-48_402860796d199393016d385d87b85ebc_H09.ab1	0	0	0	0	0
	GZ_2108124565J_5S631__M13F-47_402860796d199393016d385d87b85ebc_A09.ab1	1	1	0	1	0
	GZ_2108124565J_5S631__M13R-48_402860796d199393016d385d87b85ebc_G05.ab1	1	1	0	1	0
	GZ_2108124566J_5S632__M13F-47_402860796d199393016d385d87b85ebc_B09.ab1	1	0	0	0	0
	GZ_2108124566J_5S632__M13R-48_402860796d199393016d385d87b85ebc_H05.ab1	1	0	0	0	0
	GZ_2108124567J_5S633__M13F-47_402860796d199393016d385d87b85ebc_C09.ab1	1	0	0	1	0
	GZ_2108124567J_5S633__M13R-48_402860796d199393016d385d87b85ebc_C10.ab1	0	0	0	1	0
	GZ_2108124568J_5S634__M13F-47_402860796d199393016d385d87b85ebc_D09.ab1	0	0	0	1	0
	GZ_2108124568J_5S634__M13R-48_402860796d199393016d385d87b85ebc_D10.ab1	0	0	0	1	0
	GZ_2108124570J_5S636__M13F-47_402860796d199393016d385d87b85ebc_F09.ab1	1	0	0	1	0
	GZ_2108124570J_5S636__M13R-48_402860796d199393016d385d87b85ebc_F10.ab1	1	0	0	1	0
	GZ_2108124571J_5S637__M13F-47_402860796d199393016d385d87b85ebc_G09.ab1	1	1	0	1	0
	GZ_2108124571J_5S637__M13R-48_402860796d199393016d385d87b85ebc_G10.ab1	1	1	0	1	0
	GZ_2108124572J_5S638__M13F-47_402860796d199393016d385d87b85ebc_H09.ab1	0	0	0	0	0
	GZ_2108124572J_5S638__M13R-48_402860796d199393016d385d87b85ebc_H10.ab1	0	0	0	0	0
	GZ_2108124573J_5S639__M13F-47_402860796d199393016d385d87b85ebc_A10.ab1	0	0	0	0	0
	GZ_2108124573J_5S639__M13R-48_402860796d199393016d385d87b85ebc_A11.ab1	0	0	0	0	0
	GZ_2108124537J_5S63__M13F-47_402860796d199393016d385d87b85ebc_E05.ab1	0	1	0	0	0
	GZ_2108124537J_5S63__M13R-48_402860796d199393016d385d87b85ebc_E06.ab1	0	1	0	0	0
	GZ_2108124538J_5S64__M13F-47_402860796d199393016d385d87b85ebc_F05.ab1	1	1	0	1	1
	GZ_2108124538J_5S64__M13R-48_402860796d199393016d385d87b85ebc_F06.ab1	1	1	0	1	1
	GZ_2108124539J_5S65__M13F-47_402860796d199393016d385d87b85ebc_G05.ab1	1	1	1	1	1
	GZ_2108124539J_5S65__M13R-48_402860796d199393016d385d87b85ebc_G06.ab1	1	1	1	1	1
	GZ_2108124540J_5S66__M13F-47_402860796d199393016d385d87b85ebc_H05.ab1	1	1	0	1	0
	GZ_2108124540J_5S66__M13R-48_402860796d199393016d385d87b85ebc_D05.ab1	1	1	0	1	0
	GZ_2108124541J_5S67__M13F-47_402860796d199393016d385d87b85ebc_A06.ab1	1	1	0	0	0
	GZ_2108124541J_5S67__M13R-48_402860796d199393016d385d87b85ebc_A07.ab1	1	1	0	0	0
	GZ_2108124542J_5S68__M13F-47_402860796d199393016d385d87b85ebc_B06.ab1	1	0	0	0	1
	GZ_2108124542J_5S68__M13R-48_402860796d199393016d385d87b85ebc_B07.ab1	1	0	0	0	1
	GZ_2108124543J_5S69__M13F-47_402860796d199393016d385d87b85ebc_C06.ab1	1	1	1	1	1
	GZ_2108124543J_5S69__M13R-48_402860796d199393016d385d87b85ebc_C07.ab1	1	1	1	1	1
Note: “1” means the C-to-T conversions, and “0” means the methylated cytosines (C)
